# Supplementary material for: ﻿Revision of the Oriental and Australasian diving beetle genus Sandracottus Sharp, 1882 (Coleoptera, Dytiscidae, Dytiscinae)
Source: Zookeys. 2025 Jan 6;1223:87–147. doi: 10.3897/zookeys.1223.138220 (PMC11730086; doi:10.3897/zookeys.1223.138220)
Supplement: XML Treatment for Sandracottus bakewellii bakewellii [file zookeys.1223.138220-treatment2.xml]

<!DOCTYPE tp:taxon-treatment
  PUBLIC "-//TaxonX//DTD Taxonomic Treatment Publishing DTD v0 20100105//EN" "tax-treatment-NSO.dtd">
<tp:taxon-treatment xmlns:tp="http://www.plazi.org/taxpub"><tp:treatment-meta><kwd-group><label>Taxon classification</label><kwd>
              <named-content content-type="kingdom">Animalia</named-content>
            </kwd><kwd>
              <named-content content-type="order">Coleoptera</named-content>
            </kwd><kwd>
              <named-content content-type="family">Dytiscidae</named-content>
            </kwd></kwd-group><mixed-citation publication-type="journal"><person-group><name><surname>Hendrich</surname><given-names>Lars</given-names></name><name><surname>Brancucci</surname><given-names>Michel</given-names></name></person-group><article-title>﻿Revision of the Oriental and Australasian diving beetle genus <italic><tp:taxon-name><tp:taxon-name-part taxon-name-part-type="genus" reg="Sandracottus">Sandracottus</tp:taxon-name-part></tp:taxon-name></italic> Sharp, 1882 (<tp:taxon-name><tp:taxon-name-part taxon-name-part-type="order">Coleoptera</tp:taxon-name-part></tp:taxon-name>, <tp:taxon-name><tp:taxon-name-part taxon-name-part-type="family">Dytiscidae</tp:taxon-name-part></tp:taxon-name>, <tp:taxon-name><tp:taxon-name-part taxon-name-part-type="subfamily">Dytiscinae</tp:taxon-name-part></tp:taxon-name>)</article-title><source>Zookeys</source><day>06</day><month>01</month><year>2025</year><volume>1223</volume><fpage>87</fpage><lpage>147</lpage><pub-id pub-id-type="doi">10.3897/zookeys.1223.138220</pub-id></mixed-citation></tp:treatment-meta><tp:nomenclature><label>﻿</label><tp:taxon-name>
            <object-id xmlns:xlink="http://www.w3.org/1999/xlink" content-type="arpha" xlink:type="simple">80843648-A793-5EAD-897D-CA2CD3DDFEC6</object-id>
            <tp:taxon-name-part taxon-name-part-type="genus" reg="Sandracottus">Sandracottus</tp:taxon-name-part>
            <tp:taxon-name-part taxon-name-part-type="species" reg="bakewellii">bakewellii</tp:taxon-name-part>
            <tp:taxon-name-part taxon-name-part-type="subspecies" reg="bakewellii">bakewellii</tp:taxon-name-part>
          </tp:taxon-name><tp:taxon-authority>(Clark, 1864)</tp:taxon-authority><xref ref-type="fig" rid="F1">Figs 1</xref><xref ref-type="fig" rid="F4">, 12</xref><xref ref-type="fig" rid="F7">, 23</xref><xref ref-type="fig" rid="F15">, 31</xref><xref ref-type="fig" rid="F15">, 32</xref><xref ref-type="fig" rid="F18">, 46</xref><tp:nomenclature-citation-list><tp:nomenclature-citation><tp:taxon-name>
                <tp:taxon-name-part taxon-name-part-type="genus" reg="Hydaticus">Hydaticus</tp:taxon-name-part>
                <tp:taxon-name-part taxon-name-part-type="species" reg="bakewellii">bakewellii</tp:taxon-name-part>
              </tp:taxon-name><comment>Clark, 1864: 210 (type locality Moreton Bay, Queensland, Australia).</comment></tp:nomenclature-citation><tp:nomenclature-citation><tp:taxon-name>
                <tp:taxon-name-part taxon-name-part-type="genus" reg="Sandracottus">Sandracottus</tp:taxon-name-part>
                <tp:taxon-name-part taxon-name-part-type="species" reg="bakewellii">bakewellii</tp:taxon-name-part>
              </tp:taxon-name><comment>(Clark, 1864): <xref ref-type="bibr" rid="B45">Sharp 1882</xref>: 687 (descr.); <xref ref-type="bibr" rid="B42">Régimbart 1899</xref>: 336 (descr.); <xref ref-type="bibr" rid="B60">Zimmermann 1920</xref>: 234 (cat.); <xref ref-type="bibr" rid="B55">Watts 1978</xref>: 148 (descr.); <xref ref-type="bibr" rid="B56">Watts 1985</xref>: 26 (cat.); <xref ref-type="bibr" rid="B33">Lawrence et al. 1987</xref>: 356 (cat.); <xref ref-type="bibr" rid="B31">Larson 1993</xref>: 59 (faun., ecol.); <xref ref-type="bibr" rid="B32">Larson 1997</xref>: 273 (faun., ecol.); <xref ref-type="bibr" rid="B25">Hendrich et al. 2019</xref>: 46 (faun., ecol., tax.); Hájek and Nilsson 2024: 91 (cat.).</comment></tp:nomenclature-citation></tp:nomenclature-citation-list></tp:nomenclature><tp:treatment-sec sec-type="type material" id="SECID0EACAG"><title>Type material.</title><p><bold><italic>Lectotype</italic></bold>: Male, “Lectotype”, “Type, 6756”, “Bakewelliii”, “<tp:taxon-name><tp:taxon-name-part taxon-name-part-type="genus" reg="Hydaticus">Hydaticus</tp:taxon-name-part><tp:taxon-name-part taxon-name-part-type="species" reg="bakewellii">bakewellii</tp:taxon-name-part></tp:taxon-name> Clk. Det. C. Watts 1979” (<abbrev xmlns:xlink="http://www.w3.org/1999/xlink" xlink:title="Natural History Museum, London" id="ABBRID0EVCAG" xlink:type="simple">NHMUK</abbrev>). <bold><italic>Paralectotypes</italic></bold>: 1 female, “Moreton Bay”, “<tp:taxon-name><tp:taxon-name-part taxon-name-part-type="genus" reg="Sandracottus">Sandracottus</tp:taxon-name-part><tp:taxon-name-part taxon-name-part-type="species" reg="bakewellii">bakewellii</tp:taxon-name-part></tp:taxon-name> Clk”, “Bakewellii Clark Moreton Bay”, “Syntype” (<abbrev xmlns:xlink="http://www.w3.org/1999/xlink" xlink:title="Natural History Museum, London" id="ABBRID0EGDAG" xlink:type="simple">NHMUK</abbrev>); 1 male, “Moreton Bay”, “Bowring 6347*”, “Syntype” (<abbrev xmlns:xlink="http://www.w3.org/1999/xlink" xlink:title="Natural History Museum, London" id="ABBRID0EKDAG" xlink:type="simple">NHMUK</abbrev>); 1 male, “Nova Holland.”, “Syntype” (<abbrev xmlns:xlink="http://www.w3.org/1999/xlink" xlink:title="Natural History Museum, London" id="ABBRID0EODAG" xlink:type="simple">NHMUK</abbrev>). Examined.</p></tp:treatment-sec><tp:treatment-sec sec-type="material" id="SECID0ESDAG"><title>Additional material.</title><p><bold>(183 specimens)</bold>: <bold>Australia.</bold> • <bold>Northern Territory</bold>: 1 ex., “N. Queensland Bloomfield River” (<abbrev xmlns:xlink="http://www.w3.org/1999/xlink" xlink:title="Museum für Naturkunde, Berlin" id="ABBRID0E5DAG" xlink:type="simple">ZHMB</abbrev>); 2 ex., “Moreton Bay” (<abbrev xmlns:xlink="http://www.w3.org/1999/xlink" xlink:title="Natural History Museum, London" id="ABBRID0ECEAG" xlink:type="simple">NHMUK</abbrev>) 1 ex., “Darwin, N.T., 1930” (<abbrev xmlns:xlink="http://www.w3.org/1999/xlink" xlink:title="Muséum national d´Histoire naturelle, Paris" id="ABBRID0EGEAG" xlink:type="simple">MNHN</abbrev>); 1 ex., “Northern Austr.” (<abbrev xmlns:xlink="http://www.w3.org/1999/xlink" xlink:title="Muséum national d´Histoire naturelle, Paris" id="ABBRID0EKEAG" xlink:type="simple">MNHN</abbrev>); 1 ex., “Northern Territory, F.E.Wilson coll.” (without further data) (VIC); 1 ex., “Tindal, 7.XI.1967, W.J.M. Vestjens leg.” (<abbrev xmlns:xlink="http://www.w3.org/1999/xlink" xlink:title="Australian National Insect Collection" id="ABBRID0EOEAG" xlink:type="simple">ANIC</abbrev>); 1 ex., “Northern Territory, A.H. Elston collection” (<abbrev xmlns:xlink="http://www.w3.org/1999/xlink" xlink:title="Australian Museum" id="ABBRID0ESEAG" xlink:type="simple">AM</abbrev>); 1 ex., “Burrells Creek, 17 miles S Adelaide River, 7.IV.1971, T. Weir leg.” (<abbrev xmlns:xlink="http://www.w3.org/1999/xlink" xlink:title="Northern Territory Museum" id="ABBRID0EWEAG" xlink:type="simple">NTM</abbrev>); 1 ex., “Edith Falls, in pool, 23.VIII.1982, G. Allen &amp; B. Russell leg.” (<abbrev xmlns:xlink="http://www.w3.org/1999/xlink" xlink:title="Northern Territory Museum" id="ABBRID0E1EAG" xlink:type="simple">NTM</abbrev>); 1 ex., “Adelaide River Hills, 24 km N Robin Falls turn off, in pool, 17.X.1982, G. Husband leg.” (<abbrev xmlns:xlink="http://www.w3.org/1999/xlink" xlink:title="Northern Territory Museum" id="ABBRID0E5EAG" xlink:type="simple">NTM</abbrev>); 3 exs., “Australia, Northern Territory, Katherine Gorge, Butterfly Gorge Walk, 150 m, 4.VII.1999, Hendrich leg., Loc. 33/133” (<abbrev xmlns:xlink="http://www.w3.org/1999/xlink" xlink:title="Collection Lars Hendrich" id="ABBRID0ECFAG" xlink:type="simple">CLH</abbrev>); 1 ex., “Northern Territory, Burnside Stn., Brocks Crk., 25.VIII.1932, 25-018562, S 13.46.667 E 131.41.67, T.G. Campbell leg.” (<abbrev xmlns:xlink="http://www.w3.org/1999/xlink" xlink:title="Australian National Insect Collection" id="ABBRID0EGFAG" xlink:type="simple">ANIC</abbrev>); 1 ex., “Australia NT, 23 km S Adelaide River, permanent creek at Scenic Route, 137 m, 22.VIII.2006, <named-content xmlns:xlink="http://www.w3.org/1999/xlink" content-type="dwc:verbatimCoordinates" xlink:type="simple"><named-content content-type="geo-json" specific-use="{&#34;type&#34;:&#34;Point&#34;,&#34;coordinates&#34;:[131.183533,-13.443217]}" id="NCID0ENFAG" xlink:type="simple">13.26.593S 131.11.012E</named-content></named-content>, L. &amp; E. Hendrich leg.” (NT 9) (<abbrev xmlns:xlink="http://www.w3.org/1999/xlink" xlink:title="Zoologische Staatssammlung, München" id="ABBRID0ESFAG" xlink:type="simple">ZSM</abbrev>). • <bold>Queensland</bold>: 1 ex., “Toowong District N. Queensland OE Janson sons” (<abbrev xmlns:xlink="http://www.w3.org/1999/xlink" xlink:title="United States National Museum of Natural History" id="ABBRID0EYFAG" xlink:type="simple">USNM</abbrev>); 1 ex., “Rockhampton Sub. Distr. S.F.R. 5 Cpt. L.A. 17.VIII.1976 R.A. Yule Dept. For. Qld/ Acc. 1241/15”, “QFIC specimen incorporated into QDPC March 2010” (<abbrev xmlns:xlink="http://www.w3.org/1999/xlink" xlink:title="Queensland Department of Primary Industries" id="ABBRID0E3FAG" xlink:type="simple">QDPIB</abbrev>); 1 ex., “Gayndah QLD 17.II.1963 H.A.Rose” (<abbrev xmlns:xlink="http://www.w3.org/1999/xlink" xlink:title="Queensland Museum" id="ABBRID0EAGAG" xlink:type="simple">QM</abbrev>); 1 ex., “Mt. Glorious Q. 7.III.1959 K. Korboot” (<abbrev xmlns:xlink="http://www.w3.org/1999/xlink" xlink:title="Queensland Museum" id="ABBRID0EEGAG" xlink:type="simple">QM</abbrev>); 1 ex., “Brisbane 6.X.1963 I.R. Bock” (<abbrev xmlns:xlink="http://www.w3.org/1999/xlink" xlink:title="Queensland Museum" id="ABBRID0EIGAG" xlink:type="simple">QM</abbrev>); 7 exs., “Moolyamba Creek 9.V.1948 J.L.Wassell” (<abbrev xmlns:xlink="http://www.w3.org/1999/xlink" xlink:title="Queensland Museum" id="ABBRID0EMGAG" xlink:type="simple">QM</abbrev>); 1 ex., “N Queensland, Cooktown, Eichhorn” (<abbrev xmlns:xlink="http://www.w3.org/1999/xlink" xlink:title="Muséum national d´Histoire naturelle, Paris" id="ABBRID0EQGAG" xlink:type="simple">MNHN</abbrev>); 4 exs., “Rockhampton (Australie), Thoret 1870” (<abbrev xmlns:xlink="http://www.w3.org/1999/xlink" xlink:title="Muséum national d´Histoire naturelle, Paris" id="ABBRID0EUGAG" xlink:type="simple">MNHN</abbrev>); 2 exs., “Dawson district, Barnard coll.” (<abbrev xmlns:xlink="http://www.w3.org/1999/xlink" xlink:title="Muséum national d´Histoire naturelle, Paris" id="ABBRID0EYGAG" xlink:type="simple">MNHN</abbrev>, <abbrev xmlns:xlink="http://www.w3.org/1999/xlink" xlink:title="Naturhistorisches Museum Basel" id="ABBRID0E3GAG" xlink:type="simple">NMB</abbrev>); 2 exs., “Coll. French Queensland“ (<abbrev xmlns:xlink="http://www.w3.org/1999/xlink" xlink:title="Muséum national d´Histoire naturelle, Paris" id="ABBRID0EAHAG" xlink:type="simple">MNHN</abbrev>, <abbrev xmlns:xlink="http://www.w3.org/1999/xlink" xlink:title="Nationaal Natuurhistorisch Museum" id="ABBRID0EEHAG" xlink:type="simple">RMNH</abbrev>); 2 exs., “<tp:taxon-name><tp:taxon-name-part taxon-name-part-type="genus" reg="Hydaticus">Hydaticus</tp:taxon-name-part><tp:taxon-name-part taxon-name-part-type="species" reg="bakewellii">bakewellii</tp:taxon-name-part></tp:taxon-name> Clk Type mihi D.S. [David Sharp] Queensland 983“ (<abbrev xmlns:xlink="http://www.w3.org/1999/xlink" xlink:title="Natural History Museum, London" id="ABBRID0ESHAG" xlink:type="simple">NHMUK</abbrev>); 1 ex., “Bagot Creek” [SE Queensland, West of Dalby] (AUS); 1 ex., “Nova Holland Moreton Bay” (<abbrev xmlns:xlink="http://www.w3.org/1999/xlink" xlink:title="Natural History Museum, London" id="ABBRID0EWHAG" xlink:type="simple">NHMUK</abbrev>); 1 ex., “Brisbane” (<abbrev xmlns:xlink="http://www.w3.org/1999/xlink" xlink:title="Australian Museum" id="ABBRID0E1HAG" xlink:type="simple">AM</abbrev>); 1 ex., “Brisbane Mt. Cootha 14.XI.1939 D 714” (<abbrev xmlns:xlink="http://www.w3.org/1999/xlink" xlink:title="Queensland Department of Primary Industries" id="ABBRID0E5HAG" xlink:type="simple">QDPIB</abbrev>); 1 ex., “Brisbane” (<abbrev xmlns:xlink="http://www.w3.org/1999/xlink" xlink:title="Natural History Museum, London" id="ABBRID0ECIAG" xlink:type="simple">NHMUK</abbrev>); 1 ex., “Rockhampton” (<abbrev xmlns:xlink="http://www.w3.org/1999/xlink" xlink:title="Natural History Museum, London" id="ABBRID0EGIAG" xlink:type="simple">NHMUK</abbrev>); 2 exs., “Townsville” (<abbrev xmlns:xlink="http://www.w3.org/1999/xlink" xlink:title="Muséum national d´Histoire naturelle, Paris" id="ABBRID0EKIAG" xlink:type="simple">MNHN</abbrev>); 2 exs., “Carnavon Gorge 26.I.1982 J.Sedlacek leg.” (<abbrev xmlns:xlink="http://www.w3.org/1999/xlink" xlink:title="Naturhistorisches Museum Basel" id="ABBRID0EOIAG" xlink:type="simple">NMB</abbrev>); 1 ex., “North Queensland Mutchilba A.D. Selby leg., F.E. Wilson coll.” (VIC); 1 ex., “Emu Creek pot hole 19.X.1940 J.Dewaney leg.” (VIC); 2 exs., “Rollingstone S.R.E. Brock Collection” (<abbrev xmlns:xlink="http://www.w3.org/1999/xlink" xlink:title="Australian National Insect Collection" id="ABBRID0ESIAG" xlink:type="simple">ANIC</abbrev>); 12 exs., “Bouldercome, 14.V.1966”, “A.N. C.G.L.Gooding Collection donated to <abbrev xmlns:xlink="http://www.w3.org/1999/xlink" xlink:title="Australian National Insect Collection" id="ABBRID0EWIAG" xlink:type="simple">ANIC</abbrev> 1979” (<abbrev xmlns:xlink="http://www.w3.org/1999/xlink" xlink:title="Australian National Insect Collection" id="ABBRID0E1IAG" xlink:type="simple">ANIC</abbrev>); 6 exs., “NW Queensland 28 N by E of Musselbrook Mining Camp Amphitheatre Springs S 18.21 E 138.11 12.V.1995 T. Weir leg.” (<abbrev xmlns:xlink="http://www.w3.org/1999/xlink" xlink:title="Australian National Insect Collection" id="ABBRID0E5IAG" xlink:type="simple">ANIC</abbrev>); 1 ex., “North Queensland Eungella NP Broken River 31.VIII.-8.IX.1998 Neave Edwards Powell Sutrisno &amp; Hebbard leg.” (<abbrev xmlns:xlink="http://www.w3.org/1999/xlink" xlink:title="Australian National Insect Collection" id="ABBRID0ECJAG" xlink:type="simple">ANIC</abbrev>); 1 ex., “North Queensland 45 km N Aurukun 25.II.1981 M.Robinson leg.” (<abbrev xmlns:xlink="http://www.w3.org/1999/xlink" xlink:title="Australian Museum" id="ABBRID0EGJAG" xlink:type="simple">AM</abbrev>); 1 ex., “Mt. Carbine T.W.Gamble leg.” (AUS); 1 ex., “Queensland Carmila North coast Lancel. 1928 N. McArthur leg.” (<abbrev xmlns:xlink="http://www.w3.org/1999/xlink" xlink:title="Australian Museum" id="ABBRID0EKJAG" xlink:type="simple">AM</abbrev>); 2 exs., “Blackall River F. Witteron leg.” (<abbrev xmlns:xlink="http://www.w3.org/1999/xlink" xlink:title="Queensland Department of Primary Industries" id="ABBRID0EOJAG" xlink:type="simple">QDPIB</abbrev>); 1 ex., “Highlands 4 km S Emmet, S 24°57'E 144°26´, 19.IV.2002, ex spring, sandstone gully, R.J.Felsham leg. (8951)” (<abbrev xmlns:xlink="http://www.w3.org/1999/xlink" xlink:title="Queensland Museum" id="ABBRID0ESJAG" xlink:type="simple">QM</abbrev>); 4 exs., “N Queensland W. Cape York Peninsula Brown Creek pond VI.1982 P.Saenger leg.” (<abbrev xmlns:xlink="http://www.w3.org/1999/xlink" xlink:title="Queensland Museum" id="ABBRID0EWJAG" xlink:type="simple">QM</abbrev>); 1 ex., “near Mt. Molloy, Rifle Creek 3.I.1990 ANZSES Expedition” (<abbrev xmlns:xlink="http://www.w3.org/1999/xlink" xlink:title="Queensland Museum" id="ABBRID0E1JAG" xlink:type="simple">QM</abbrev>); 1 ex., “ME Queensland, Blackdown Tableland Stoney Creek via Dingo at light 17–19.XII.1985 S.Hamlet leg.” (<abbrev xmlns:xlink="http://www.w3.org/1999/xlink" xlink:title="Queensland Museum" id="ABBRID0E5JAG" xlink:type="simple">QM</abbrev>); 1 ex., “N Queensland, White Mts. NP 2 km NE of RGSQ/AG Base Camp S 20.26 E 144.51 5–7.IV.2000, deep rocky pool, cloudy, sandy bottom, vegetation, half shade, T.Weir leg.” (<abbrev xmlns:xlink="http://www.w3.org/1999/xlink" xlink:title="Australian National Insect Collection" id="ABBRID0ECKAG" xlink:type="simple">ANIC</abbrev>); 2 exs., “N Queensland White Mts. NP, 53 km NE Prairie IX.1995, D.J.Cook leg.” (<abbrev xmlns:xlink="http://www.w3.org/1999/xlink" xlink:title="Queensland Museum" id="ABBRID0EGKAG" xlink:type="simple">QM</abbrev>); 2 exs., “C Queensland Mt. Abbott summit area S 20°06´, E 147°45´, 750–1000 m, 8–10.XII.1996, G.Monteith &amp; D.J.Cook leg.” (<abbrev xmlns:xlink="http://www.w3.org/1999/xlink" xlink:title="Queensland Museum" id="ABBRID0EKKAG" xlink:type="simple">QM</abbrev>); 2 exs., “Watsonville 10 km W Herberton 9.XII.1990 D.J. Larson leg.” (<abbrev xmlns:xlink="http://www.w3.org/1999/xlink" xlink:title="Australian National Insect Collection" id="ABBRID0EOKAG" xlink:type="simple">ANIC</abbrev>, <abbrev xmlns:xlink="http://www.w3.org/1999/xlink" xlink:title="Queensland Museum" id="ABBRID0ESKAG" xlink:type="simple">QM</abbrev>); 2 exs., “Brisbane 30.IV.1912 H. Hacker” (<abbrev xmlns:xlink="http://www.w3.org/1999/xlink" xlink:title="Queensland Museum" id="ABBRID0EWKAG" xlink:type="simple">QM</abbrev>); 3 exs., “Sutton Collection, donation December 1964” (<abbrev xmlns:xlink="http://www.w3.org/1999/xlink" xlink:title="Queensland Museum" id="ABBRID0E1KAG" xlink:type="simple">QM</abbrev>); 1 ex., “Queensland”, “coll. Felsche Geschenk 1907”, “<tp:taxon-name><tp:taxon-name-part taxon-name-part-type="genus" reg="Sandracottus">Sandracottus</tp:taxon-name-part><tp:taxon-name-part taxon-name-part-type="species" reg="bakewellii">bakewellii</tp:taxon-name-part></tp:taxon-name> det. Gschwendtner” (<abbrev xmlns:xlink="http://www.w3.org/1999/xlink" xlink:title="Staatliches Museum für Tierkunde" id="ABBRID0EILAG" xlink:type="simple">SMTD</abbrev>); 1 ex., “near Collins, Catherine Creek, 20.XI.1990, T.Weir leg.” (<abbrev xmlns:xlink="http://www.w3.org/1999/xlink" xlink:title="Australian National Insect Collection" id="ABBRID0EMLAG" xlink:type="simple">ANIC</abbrev>); 1 ex., “Lake Mitchell 40 km N Mareeba 21.IX.1990 D.J.Larson leg.” (<abbrev xmlns:xlink="http://www.w3.org/1999/xlink" xlink:title="Australian National Insect Collection" id="ABBRID0EQLAG" xlink:type="simple">ANIC</abbrev>); 1 ex., “SE Mt. Carbine Saddle Bag Creek 15.XI.1990 D.J.Larson leg.” (<abbrev xmlns:xlink="http://www.w3.org/1999/xlink" xlink:title="Australian National Insect Collection" id="ABBRID0EULAG" xlink:type="simple">ANIC</abbrev>); 3 exs., “Australia Queensland Atherton Tableland 30 km NNW Mareeba near Mitchell lake 9.XI.1996 Hendrich leg.” (<abbrev xmlns:xlink="http://www.w3.org/1999/xlink" xlink:title="Collection Lars Hendrich" id="ABBRID0EYLAG" xlink:type="simple">CLH</abbrev>); 1 ex., “Julatten 11.IV.1984 at light, K.&amp; E.Carnaby leg.” (<abbrev xmlns:xlink="http://www.w3.org/1999/xlink" xlink:title="Australian National Insect Collection" id="ABBRID0E3LAG" xlink:type="simple">ANIC</abbrev>); 1 ex., “North Queensland Julatten 2.IV.1977 Walford-Huggins leg.” (<abbrev xmlns:xlink="http://www.w3.org/1999/xlink" xlink:title="Collection Lars Hendrich" id="ABBRID0EAMAG" xlink:type="simple">CLH</abbrev>); 1 ex., “Queensland Brisbane I. 1931” (<abbrev xmlns:xlink="http://www.w3.org/1999/xlink" xlink:title="Collection Lars Hendrich" id="ABBRID0EEMAG" xlink:type="simple">CLH</abbrev>); 1 ex., “Mareeba Road, Clohesy River Road, I.1974, A. &amp; M. Walford-Huggins” (<abbrev xmlns:xlink="http://www.w3.org/1999/xlink" xlink:title="Collection Lars Hendrich" id="ABBRID0EIMAG" xlink:type="simple">CLH</abbrev>); 1 ex., “Hell Hole Gorge NP, S 25.34 E 144.11, X.1997, at light in open forest T.Weir leg.” (<abbrev xmlns:xlink="http://www.w3.org/1999/xlink" xlink:title="Australian National Insect Collection" id="ABBRID0EMMAG" xlink:type="simple">ANIC</abbrev>); 1 ex., “N Queensland, Coen River 1 km E of Rokeby Mungkan Kandju River, at light, S 13.39 E 142.41, 22.VII.1998, A.A.Calder leg.” (<abbrev xmlns:xlink="http://www.w3.org/1999/xlink" xlink:title="Australian National Insect Collection" id="ABBRID0EQMAG" xlink:type="simple">ANIC</abbrev>); 9 exs., “North Queensland, Cape Tribulation 26.-27.XII.1969 leg. G. Hangay” (<abbrev xmlns:xlink="http://www.w3.org/1999/xlink" xlink:title="Collection Lars Hendrich" id="ABBRID0EUMAG" xlink:type="simple">CLH</abbrev>, <abbrev xmlns:xlink="http://www.w3.org/1999/xlink" xlink:title="Természettudományi Múzeum" id="ABBRID0EYMAG" xlink:type="simple">TDMB</abbrev>); 1 ex., “Queensland”, “Coll. Franklin Müller”, “<tp:taxon-name><tp:taxon-name-part taxon-name-part-type="genus" reg="Sandracottus">Sandracottus</tp:taxon-name-part><tp:taxon-name-part taxon-name-part-type="species" reg="bakewellii">bakewellii</tp:taxon-name-part></tp:taxon-name> det. A. Zimmermann” (<abbrev xmlns:xlink="http://www.w3.org/1999/xlink" xlink:title="Deutsches Entomologisches Institut" id="ABBRID0EGNAG" xlink:type="simple">DEI</abbrev>); 1 ex., “Queensland, Wallaroo, 17.I.1968, G. Hangay” (<abbrev xmlns:xlink="http://www.w3.org/1999/xlink" xlink:title="Collection Lars Hendrich" id="ABBRID0EKNAG" xlink:type="simple">CLH</abbrev>); 12 exs., “Northern Queensland, Silver Valley, Samml. A. Zimmermann (<abbrev xmlns:xlink="http://www.w3.org/1999/xlink" xlink:title="Zoologische Staatssammlung, München" id="ABBRID0EONAG" xlink:type="simple">ZSM</abbrev>); 1 ex., “Silver Valley N. Queensl. III”, “Coll. Gärtner”, “<tp:taxon-name><tp:taxon-name-part taxon-name-part-type="genus" reg="Sandracottus">Sandracottus</tp:taxon-name-part><tp:taxon-name-part taxon-name-part-type="species" reg="bakewellii">bakewellii</tp:taxon-name-part></tp:taxon-name> Clark” (<abbrev xmlns:xlink="http://www.w3.org/1999/xlink" xlink:title="Deutsches Entomologisches Institut" id="ABBRID0E3NAG" xlink:type="simple">DEI</abbrev>); 2 exs., “Queensland”, “Coll. Franklin Müller” (<abbrev xmlns:xlink="http://www.w3.org/1999/xlink" xlink:title="Zoologische Staatssammlung, München" id="ABBRID0EAOAG" xlink:type="simple">ZSM</abbrev>); 1 ex., “Queensland Archer River 28.VII.1992 S 13.55 E 143.05 Zborowski, P. &amp; Nielsen, E.S.” (<abbrev xmlns:xlink="http://www.w3.org/1999/xlink" xlink:title="Australian National Insect Collection" id="ABBRID0EEOAG" xlink:type="simple">ANIC</abbrev>); 1 ex., “Queensland, Brisbane (general), I.1931, S 25.01.856 E 27.46.667,153.0333, A Misko, S. leg.” (<abbrev xmlns:xlink="http://www.w3.org/1999/xlink" xlink:title="Australian National Insect Collection" id="ABBRID0EIOAG" xlink:type="simple">ANIC</abbrev>); 2 exs., “Queensland, Mary Creek, S 16.33 E 145.12.5 at light 4.XII.1968 E.B.Britton &amp; S.Misko leg.” (<abbrev xmlns:xlink="http://www.w3.org/1999/xlink" xlink:title="Australian National Insect Collection" id="ABBRID0EMOAG" xlink:type="simple">ANIC</abbrev>); 1 ex., “Queensland Calliope River 23 km SE of Gladstone [approx. 23 km SW of Gladstone] 23.I.1970, at light, S 23.83.333 E 151.21.67 S.Misko leg.” (<abbrev xmlns:xlink="http://www.w3.org/1999/xlink" xlink:title="Australian National Insect Collection" id="ABBRID0EQOAG" xlink:type="simple">ANIC</abbrev>); 5 exs., “S QLD, 40 km E Bundaberg, Tusky Creek, 9 m, 26.IX.2006, <named-content xmlns:xlink="http://www.w3.org/1999/xlink" content-type="dwc:verbatimCoordinates" xlink:type="simple"><named-content content-type="geo-json" specific-use="{&#34;type&#34;:&#34;Point&#34;,&#34;coordinates&#34;:[152.024617,-24.652317]}" id="NCID0EXOAG" xlink:type="simple">24.39.139S 152.01.477E</named-content></named-content>, L. &amp; E. Hendrich leg. (QLD 52)”; 5 exs., “S QLD, Winfield, Winfield Road, forest pool, 21 m, 26.IX.2006, <named-content xmlns:xlink="http://www.w3.org/1999/xlink" content-type="dwc:verbatimCoordinates" xlink:type="simple"><named-content content-type="geo-json" specific-use="{&#34;type&#34;:&#34;Point&#34;,&#34;coordinates&#34;:[152.008550,-24.568067]}" id="NCID0E6OAG" xlink:type="simple">24.34.084S 152.00.513E</named-content></named-content>, L. &amp; E. Hendrich leg. (QLD 54)” (<abbrev xmlns:xlink="http://www.w3.org/1999/xlink" xlink:title="Zoologische Staatssammlung, München" id="ABBRID0EEPAG" xlink:type="simple">ZSM</abbrev>, <abbrev xmlns:xlink="http://www.w3.org/1999/xlink" xlink:title="Collection Lars Hendrich" id="ABBRID0EIPAG" xlink:type="simple">CLH</abbrev>); 3 exs., “NH [= Neuholland] Coll. Plason” (<abbrev xmlns:xlink="http://www.w3.org/1999/xlink" xlink:title="Naturhistorisches Museum Wien" id="ABBRID0EMPAG" xlink:type="simple">NMW</abbrev>); 2 historical specimens leg. Bauer! [beginning of 19th century, without any detailed locality data, Jäch pers. comm. 2010]. • <bold>Western Australia</bold>: 1 ex., “Kununurra, Cave Springs, ex. pool 9.X.1966” (<abbrev xmlns:xlink="http://www.w3.org/1999/xlink" xlink:title="Department of Agriculture, Western Australia" id="ABBRID0ESPAG" xlink:type="simple">WADA</abbrev>); 3 exs., “Kimberely Research Station, 16.II.1959, K.T.Richards leg.” (<abbrev xmlns:xlink="http://www.w3.org/1999/xlink" xlink:title="Department of Agriculture, Western Australia" id="ABBRID0EWPAG" xlink:type="simple">WADA</abbrev>); 3 exs., “130 miles SE of Broome, 15.IX.1924, A.S.Cudmore leg.” (VIC); 2 exs., “Kimberley district N.V. Mjöberg”, “Samml. A. Zimmermann” (<abbrev xmlns:xlink="http://www.w3.org/1999/xlink" xlink:title="Zoologische Staatssammlung, München" id="ABBRID0E1PAG" xlink:type="simple">ZSM</abbrev>); 1 ex., “Australia occ.” [= Western Australia] Lea leg.”, “<tp:taxon-name><tp:taxon-name-part taxon-name-part-type="genus" reg="Sandracottus">Sandracottus</tp:taxon-name-part><tp:taxon-name-part taxon-name-part-type="species" reg="bakewellii">bakewellii</tp:taxon-name-part></tp:taxon-name> Clark Dr. F. Guignot det.” (<abbrev xmlns:xlink="http://www.w3.org/1999/xlink" xlink:title="Természettudományi Múzeum" id="ABBRID0EIQAG" xlink:type="simple">TDMB</abbrev>); 3 exs., “Western Australia, 163 km SE by E Broome 5.VIII.1976 Common I.F.B. leg.” (<abbrev xmlns:xlink="http://www.w3.org/1999/xlink" xlink:title="Australian National Insect Collection" id="ABBRID0EMQAG" xlink:type="simple">ANIC</abbrev>); 2 exs., “Western Australia, King Sd” [King Sound, area around Derby] (<abbrev xmlns:xlink="http://www.w3.org/1999/xlink" xlink:title="Australian National Insect Collection" id="ABBRID0EQQAG" xlink:type="simple">ANIC</abbrev>). • <bold>Unknown states</bold>: 1 ex., “Australia”, “Coll´n J.D. Sherman Jr. 1926” (<abbrev xmlns:xlink="http://www.w3.org/1999/xlink" xlink:title="United States National Museum of Natural History" id="ABBRID0EWQAG" xlink:type="simple">USNM</abbrev>); 2 exs., “Australie” (<abbrev xmlns:xlink="http://www.w3.org/1999/xlink" xlink:title="Muséum national d´Histoire naturelle, Paris" id="ABBRID0E1QAG" xlink:type="simple">MNHN</abbrev>); 1 ex., “Australia 7642” (<abbrev xmlns:xlink="http://www.w3.org/1999/xlink" xlink:title="Natural History Museum, London" id="ABBRID0E5QAG" xlink:type="simple">NHMUK</abbrev>); 2 exs., “Australia Blackburns Collection”, “<tp:taxon-name><tp:taxon-name-part taxon-name-part-type="genus" reg="Sandracottus">Sandracottus</tp:taxon-name-part><tp:taxon-name-part taxon-name-part-type="species" reg="guttatus">guttatus</tp:taxon-name-part></tp:taxon-name> identified by L.A. Lea” (AUS); 4 exs., “Mootwingie 15.IX.195” (AUS). • <bold>Doubtfull records</bold>: 1 ex., “Victoria” (<abbrev xmlns:xlink="http://www.w3.org/1999/xlink" xlink:title="Muséum national d´Histoire naturelle, Paris" id="ABBRID0EORAG" xlink:type="simple">MNHN</abbrev>); 1 ex., “S. West Australia” (<abbrev xmlns:xlink="http://www.w3.org/1999/xlink" xlink:title="Muséum national d´Histoire naturelle, Paris" id="ABBRID0ESRAG" xlink:type="simple">MNHN</abbrev>); 2 exs., “Museum Paris Tasmanie Verreaux 3-47” (<abbrev xmlns:xlink="http://www.w3.org/1999/xlink" xlink:title="Muséum national d´Histoire naturelle, Paris" id="ABBRID0EWRAG" xlink:type="simple">MNHN</abbrev>).</p></tp:treatment-sec><tp:treatment-sec sec-type="redescription" id="SECID0E1RAG"><title>Redescription.</title><p>Body broad oval, shiny testaceous with dark brown markings. Ventral side completely ferrugineus brown except testaceous fore and mid legs.</p><p>Head testaceous with posterior part broadly black; black part prolonged along eyes and protruding on frons. Surface shiny, very superficially shagreened. Punctation consisting of dense punctures, irregular in size and of larger and much sparser ones; these more numerous on frons. Clypeal grooves and punctures alongside eyes present, punctures medium-sized and coalescent. Antennae testaceous; antennomeres slender, antennomere V 5× as long as broad.</p><p>Pronotum testaceous with median black marking reaching from posterior to anterior margin; long and broad on posterior, distinctly shorter and narrower on anterior margin and strongly constricted in middle. Surface very slightly and superficially shagreened, with very dense punctation; punctures medium-sized not constant in size, distance 2–3× that of their diameter. Anterior rows of punctures interrupted in middle, punctures large and coalescent. Posterior row of punctures medially with large and coarsely impressed punctures in middle.</p><p>Elytra shiny, black, with larger basal, subbasal and apical elytral markings (Fig. <xref ref-type="fig" rid="F1">1</xref>). Epipleura ferrugineus brown. Surface distinctly shagreened and covered with small and dense punctures and with larger and much sparser ones. Puncture lines with groups of medium-sized punctures mostly grouped by five or six punctures; discal row almost complete. Sutural puncture line marked only by few punctures.</p><fig id="F1" position="float" orientation="portrait"><object-id xmlns:xlink="http://www.w3.org/1999/xlink" content-type="doi" xlink:type="simple">10.3897/zookeys.1223.138220.figures1-3</object-id><object-id xmlns:xlink="http://www.w3.org/1999/xlink" content-type="arpha" xlink:type="simple">9E93F467-A3F5-562A-9E2D-77BB8361B1D9</object-id><label>Figures 1–3.</label><caption><p>Habitus of <bold>1</bold><italic><tp:taxon-name><tp:taxon-name-part taxon-name-part-type="genus" reg="Sandracottus">Sandracottus</tp:taxon-name-part><tp:taxon-name-part taxon-name-part-type="species" reg="bakewellii">bakewellii</tp:taxon-name-part><tp:taxon-name-part taxon-name-part-type="subspecies" reg="bakewellii">bakewellii</tp:taxon-name-part></tp:taxon-name></italic> (Northern Territory, Australia) <bold>2</bold><italic><tp:taxon-name><tp:taxon-name-part taxon-name-part-type="genus" reg="Sandracottus">S.</tp:taxon-name-part><tp:taxon-name-part taxon-name-part-type="species" reg="bizonatus">bizonatus</tp:taxon-name-part></tp:taxon-name></italic> (Borneo, Sabah, Kinabalu) <bold>3</bold><italic><tp:taxon-name><tp:taxon-name-part taxon-name-part-type="genus" reg="Sandracottus">S.</tp:taxon-name-part><tp:taxon-name-part taxon-name-part-type="species" reg="chevrolati">chevrolati</tp:taxon-name-part></tp:taxon-name></italic> (Sumba Island, Indonesia).</p></caption><graphic xmlns:xlink="http://www.w3.org/1999/xlink" xlink:href="zookeys-1223-087_article-138220__-g001.jpg" position="float" orientation="portrait" xlink:type="simple" id="oo_1214408.jpg"><uri content-type="original_file" xlink:type="simple">https://binary.pensoft.net/fig/1214408</uri></graphic></fig><p>Ventral side dark brown. Fore and mid legs testaceous, hind legs ferrugineus brown to dark brown. Prosternal process short and broad, 1.6× longer than broad, finely but distinctly sculptured; posterior margin broadly rounded. Metatibia with sparse medium-sized to large punctures on outer proximal part. Ventrites II–VI very superficially shagreened, distinctly longitudinally wrinkled on whole lateral parts, densely covered with very small punctures and larger and sparser ones. Posterior margins rounded, deeply bordered with a row of large and coalescent punctures in middle of each side alongside margin.</p><fig id="F2" position="float" orientation="portrait"><object-id xmlns:xlink="http://www.w3.org/1999/xlink" content-type="doi" xlink:type="simple">10.3897/zookeys.1223.138220.figures4-7</object-id><object-id xmlns:xlink="http://www.w3.org/1999/xlink" content-type="arpha" xlink:type="simple">A230FE5D-E01E-58BC-8A26-EEFB8B6AB7A3</object-id><label>Figures 4–7.</label><caption><p>Habitus of <bold>4</bold><italic><tp:taxon-name><tp:taxon-name-part taxon-name-part-type="genus" reg="Sandracottus">Sandracottus</tp:taxon-name-part><tp:taxon-name-part taxon-name-part-type="species" reg="dejeanii">dejeanii</tp:taxon-name-part></tp:taxon-name></italic> (South India) <bold>5</bold><italic><tp:taxon-name><tp:taxon-name-part taxon-name-part-type="genus" reg="Sandracottus">S.</tp:taxon-name-part><tp:taxon-name-part taxon-name-part-type="species" reg="festivus">festivus</tp:taxon-name-part></tp:taxon-name></italic> (Sri Lanka) <bold>6</bold><italic><tp:taxon-name><tp:taxon-name-part taxon-name-part-type="genus" reg="Sandracottus">S.</tp:taxon-name-part><tp:taxon-name-part taxon-name-part-type="species" reg="femoralis">femoralis</tp:taxon-name-part></tp:taxon-name></italic> (Papua New Guinea, Rigo) <bold>7</bold><italic><tp:taxon-name><tp:taxon-name-part taxon-name-part-type="genus" reg="Sandracottus">S.</tp:taxon-name-part><tp:taxon-name-part taxon-name-part-type="species" reg="hunteri">hunteri</tp:taxon-name-part></tp:taxon-name></italic> (Thailand).</p></caption><graphic xmlns:xlink="http://www.w3.org/1999/xlink" xlink:href="zookeys-1223-087_article-138220__-g002.jpg" position="float" orientation="portrait" xlink:type="simple" id="oo_1214409.jpg"><uri content-type="original_file" xlink:type="simple">https://binary.pensoft.net/fig/1214409</uri></graphic></fig><p>Measurements: <abbrev xmlns:xlink="http://www.w3.org/1999/xlink" xlink:title="total length" id="ABBRID0EDWAG" xlink:type="simple">TL</abbrev> = 13.5–14.5 mm, <abbrev xmlns:xlink="http://www.w3.org/1999/xlink" xlink:title="total length minus head length" id="ABBRID0EHWAG" xlink:type="simple">TL-h</abbrev> = 12.5–13.5 mm, <abbrev xmlns:xlink="http://www.w3.org/1999/xlink" xlink:title="maximum width" id="ABBRID0ELWAG" xlink:type="simple">TW</abbrev> = 8.0–9.0 mm.</p><p>♂. Protarsomeres I–III strongly enlarged with three larger suckers and numerous smaller one. Mesotarsomeres I–III with two rows of small suckers. Median lobe of aedeagus in ventral view broadened in apical third, then tapering towards apex (Fig. <xref ref-type="fig" rid="F4">12a</xref>). Parameres elongate and pointed at apex (Fig. <xref ref-type="fig" rid="F4">12b</xref>).</p><p>♀. Similar to male. Tarsomeres not enlarged. Microsculpture on ventrite VI as in male.</p></tp:treatment-sec><tp:treatment-sec sec-type="Differential diagnosis" id="SECID0E1WAG"><title>Differential diagnosis.</title><p>Colour of dorsal surface and shape of the median lobe distinguish <italic><tp:taxon-name><tp:taxon-name-part taxon-name-part-type="genus" reg="Sandracottus">S.</tp:taxon-name-part><tp:taxon-name-part taxon-name-part-type="species" reg="bakewellii">bakewellii</tp:taxon-name-part></tp:taxon-name></italic> from all other species of the genus. It is the only species which occurs in Australia. The subspecies <italic><tp:taxon-name><tp:taxon-name-part taxon-name-part-type="genus" reg="Sandracottus">S.</tp:taxon-name-part><tp:taxon-name-part taxon-name-part-type="species" reg="bakewellii">bakewellii</tp:taxon-name-part><tp:taxon-name-part taxon-name-part-type="subspecies" reg="bakewellii">bakewellii</tp:taxon-name-part></tp:taxon-name></italic> can be separated from <italic><tp:taxon-name><tp:taxon-name-part taxon-name-part-type="genus" reg="Sandracottus">S.</tp:taxon-name-part><tp:taxon-name-part taxon-name-part-type="species" reg="bakewellii">bakewellii</tp:taxon-name-part><tp:taxon-name-part taxon-name-part-type="subspecies" reg="guttatus">guttatus</tp:taxon-name-part></tp:taxon-name></italic> by the broader and not interrupted yellowish anteromedian, posteromedian and preapical markings (Figs <xref ref-type="fig" rid="F18">46</xref>, <xref ref-type="fig" rid="F18">47</xref>).</p></tp:treatment-sec><tp:treatment-sec sec-type="distribution" id="SECID0ERYAG"><title>Distribution.</title><p>Northern Australia, east coast from Northern Queensland south to Brisbane (Fig. <xref ref-type="fig" rid="F7">23</xref>). Specimens were collected from near sea level to 1000 m a.s.l.</p><fig id="F3" position="float" orientation="portrait"><object-id xmlns:xlink="http://www.w3.org/1999/xlink" content-type="doi" xlink:type="simple">10.3897/zookeys.1223.138220.figures8-11</object-id><object-id xmlns:xlink="http://www.w3.org/1999/xlink" content-type="arpha" xlink:type="simple">56725185-A1CF-5C62-AB04-DFD21F1140FD</object-id><label>Figures 8–11.</label><caption><p>Habitus of <bold>8</bold><italic><tp:taxon-name><tp:taxon-name-part taxon-name-part-type="genus" reg="Sandracottus">Sandracottus</tp:taxon-name-part><tp:taxon-name-part taxon-name-part-type="species" reg="insignis">insignis</tp:taxon-name-part></tp:taxon-name></italic> (Luzon, Philippines) <bold>9</bold><italic><tp:taxon-name><tp:taxon-name-part taxon-name-part-type="genus" reg="Sandracottus">S.</tp:taxon-name-part><tp:taxon-name-part taxon-name-part-type="species" reg="jaechi">jaechi</tp:taxon-name-part></tp:taxon-name></italic> (paratype from Nuwara Eliya, Sri Lanka) <bold>10</bold><italic><tp:taxon-name><tp:taxon-name-part taxon-name-part-type="genus" reg="Sandracottus">S.</tp:taxon-name-part><tp:taxon-name-part taxon-name-part-type="species" reg="maculatus">maculatus</tp:taxon-name-part></tp:taxon-name></italic> (Thailand) <bold>11</bold><italic><tp:taxon-name><tp:taxon-name-part taxon-name-part-type="genus" reg="Sandracottus">S.</tp:taxon-name-part><tp:taxon-name-part taxon-name-part-type="species" reg="rotundus">rotundus</tp:taxon-name-part></tp:taxon-name></italic> (Sulawesi, Togian Islands).</p></caption><graphic xmlns:xlink="http://www.w3.org/1999/xlink" xlink:href="zookeys-1223-087_article-138220__-g003.jpg" position="float" orientation="portrait" xlink:type="simple" id="oo_1214410.jpg"><uri content-type="original_file" xlink:type="simple">https://binary.pensoft.net/fig/1214410</uri></graphic></fig></tp:treatment-sec><tp:treatment-sec sec-type="habitat" id="SECID0E31AG"><title>Habitat.</title><p><italic><tp:taxon-name><tp:taxon-name-part taxon-name-part-type="genus" reg="Sandracottus">Sandracottus</tp:taxon-name-part><tp:taxon-name-part taxon-name-part-type="species" reg="bakewellii">bakewellii</tp:taxon-name-part></tp:taxon-name></italic> inhabits large (0.5 m depths or more) pools of seasonal streams and creeks, spring fed pools often with dark or gloomy water. The adults are generally found amongst tangles of roots and in places where the water is shaded. Habitats are often enriched with dead leaves and twigs (Figs <xref ref-type="fig" rid="F15">31</xref>, <xref ref-type="fig" rid="F15">32</xref>).</p><fig id="F4" position="float" orientation="portrait"><object-id xmlns:xlink="http://www.w3.org/1999/xlink" content-type="doi" xlink:type="simple">10.3897/zookeys.1223.138220.figures12-15</object-id><object-id xmlns:xlink="http://www.w3.org/1999/xlink" content-type="arpha" xlink:type="simple">BB0B1374-E9E0-5C6D-9989-6F38D6CEEE92</object-id><label>Figures 12–15.</label><caption><p>Median lobe of aedeagus in ventral view (a), and right paramere in lateral view (b) <bold>12</bold><italic><tp:taxon-name><tp:taxon-name-part taxon-name-part-type="genus" reg="Sandracottus">Sandracottus</tp:taxon-name-part><tp:taxon-name-part taxon-name-part-type="species" reg="bakewellii">bakewellii</tp:taxon-name-part><tp:taxon-name-part taxon-name-part-type="subspecies" reg="bakewellii">bakewellii</tp:taxon-name-part></tp:taxon-name></italic><bold>13</bold><italic><tp:taxon-name><tp:taxon-name-part taxon-name-part-type="genus" reg="Sandracottus">S.</tp:taxon-name-part><tp:taxon-name-part taxon-name-part-type="species" reg="bizonatus">bizonatus</tp:taxon-name-part></tp:taxon-name></italic><bold>14</bold><italic><tp:taxon-name><tp:taxon-name-part taxon-name-part-type="genus" reg="Sandracottus">S.</tp:taxon-name-part><tp:taxon-name-part taxon-name-part-type="species" reg="chevrolati">chevrolati</tp:taxon-name-part></tp:taxon-name></italic> and <bold>15</bold><italic><tp:taxon-name><tp:taxon-name-part taxon-name-part-type="genus" reg="Sandracottus">S.</tp:taxon-name-part><tp:taxon-name-part taxon-name-part-type="species" reg="dejeanii">dejeanii</tp:taxon-name-part></tp:taxon-name></italic>.</p></caption><graphic xmlns:xlink="http://www.w3.org/1999/xlink" xlink:href="zookeys-1223-087_article-138220__-g004.jpg" position="float" orientation="portrait" xlink:type="simple" id="oo_1214411.jpg"><uri content-type="original_file" xlink:type="simple">https://binary.pensoft.net/fig/1214411</uri></graphic></fig></tp:treatment-sec><tp:treatment-sec><!--Section generated to contain objects referenced in tp:taxon-treatment.--><fig id="F7" position="float" orientation="portrait"><object-id xmlns:xlink="http://www.w3.org/1999/xlink" content-type="doi" xlink:type="simple">10.3897/zookeys.1223.138220.figure23</object-id><object-id xmlns:xlink="http://www.w3.org/1999/xlink" content-type="arpha" xlink:type="simple">A3B52DAC-89C1-589D-A7E1-6271F83DFC2B</object-id><label>Figure 23.</label><caption><p>Distribution of <italic><tp:taxon-name><tp:taxon-name-part taxon-name-part-type="genus" reg="Sandracottus">Sandracottus</tp:taxon-name-part><tp:taxon-name-part taxon-name-part-type="species" reg="bakewellii">bakewellii</tp:taxon-name-part><tp:taxon-name-part taxon-name-part-type="subspecies" reg="bakewellii">bakewellii</tp:taxon-name-part></tp:taxon-name></italic> [black dots] and <italic><tp:taxon-name><tp:taxon-name-part taxon-name-part-type="genus" reg="Sandracottus">S.</tp:taxon-name-part><tp:taxon-name-part taxon-name-part-type="species" reg="bakewellii">bakewellii</tp:taxon-name-part><tp:taxon-name-part taxon-name-part-type="subspecies" reg="guttatus">guttatus</tp:taxon-name-part></tp:taxon-name></italic> [red squares] in Australia.</p></caption><graphic xmlns:xlink="http://www.w3.org/1999/xlink" xlink:href="zookeys-1223-087_article-138220__-g007.jpg" position="float" orientation="portrait" xlink:type="simple" id="oo_1214414.jpg"><uri content-type="original_file" xlink:type="simple">https://binary.pensoft.net/fig/1214414</uri></graphic></fig><fig id="F15" position="float" orientation="portrait"><object-id xmlns:xlink="http://www.w3.org/1999/xlink" content-type="doi" xlink:type="simple">10.3897/zookeys.1223.138220.figures31-36</object-id><object-id xmlns:xlink="http://www.w3.org/1999/xlink" content-type="arpha" xlink:type="simple">B82B0781-8A96-5725-A09A-657C13885B03</object-id><label>Figures 31–36.</label><caption><p>Habitats of <italic><tp:taxon-name><tp:taxon-name-part taxon-name-part-type="genus" reg="Sandracottus">Sandracottus</tp:taxon-name-part></tp:taxon-name></italic><bold>31</bold> Australia, Northern Territory, 50 km S Adelaide River, creek at Scenic Route (NT 9) and <bold>32</bold> South Queensland, Winfield, Winfield Road, rest pool (QLD 54), habitats of <italic><tp:taxon-name><tp:taxon-name-part taxon-name-part-type="genus" reg="Sandracottus">S.</tp:taxon-name-part><tp:taxon-name-part taxon-name-part-type="species" reg="bakewellii">bakewellii</tp:taxon-name-part><tp:taxon-name-part taxon-name-part-type="subspecies" reg="bakewellii">bakewellii</tp:taxon-name-part></tp:taxon-name></italic> (photos: L. Hendrich) <bold>33</bold> Northern Territory, Ormiston Gorge, habitat of <italic><tp:taxon-name><tp:taxon-name-part taxon-name-part-type="genus" reg="Sandracottus">S.</tp:taxon-name-part><tp:taxon-name-part taxon-name-part-type="species" reg="bakewellii">bakewellii</tp:taxon-name-part><tp:taxon-name-part taxon-name-part-type="subspecies" reg="guttatus">guttatus</tp:taxon-name-part></tp:taxon-name></italic> (photo: M. Baehr) <bold>34</bold> Pakistan, Sistan va Baluchestan Prov., Pir Sohrab env., rest pool in wadi, habitat of <italic><tp:taxon-name><tp:taxon-name-part taxon-name-part-type="genus" reg="Sandracottus">S.</tp:taxon-name-part><tp:taxon-name-part taxon-name-part-type="species" reg="dejeanii">dejeanii</tp:taxon-name-part></tp:taxon-name></italic> (photo: J. Hájek) <bold>35</bold> India, southern Madhya Pradesh, Hoshangabad District, Pagara–Pachmarhi road, ca 5 km NNE Panchmarhi, Panar Pani, habitat of <italic><tp:taxon-name><tp:taxon-name-part taxon-name-part-type="genus" reg="Sandracottus">S.</tp:taxon-name-part><tp:taxon-name-part taxon-name-part-type="species" reg="dejeanii">dejeanii</tp:taxon-name-part></tp:taxon-name></italic> and <italic><tp:taxon-name><tp:taxon-name-part taxon-name-part-type="genus" reg="Sandracottus">S.</tp:taxon-name-part><tp:taxon-name-part taxon-name-part-type="species" reg="festivus">festivus</tp:taxon-name-part></tp:taxon-name></italic> (photo: M. Jäch) <bold>36</bold> Indonesia, Irian Jaya, Nabire, Nabire-Ilaga track, km 62, habitat of <italic><tp:taxon-name><tp:taxon-name-part taxon-name-part-type="genus" reg="Sandracottus">S.</tp:taxon-name-part><tp:taxon-name-part taxon-name-part-type="species" reg="femoralis">femoralis</tp:taxon-name-part></tp:taxon-name></italic> (photo: L. Hendrich).</p></caption><graphic xmlns:xlink="http://www.w3.org/1999/xlink" xlink:href="zookeys-1223-087_article-138220__-g015.jpg" position="float" orientation="portrait" xlink:type="simple" id="oo_1214422.jpg"><uri content-type="original_file" xlink:type="simple">https://binary.pensoft.net/fig/1214422</uri></graphic></fig><fig id="F18" position="float" orientation="portrait"><object-id xmlns:xlink="http://www.w3.org/1999/xlink" content-type="doi" xlink:type="simple">10.3897/zookeys.1223.138220.figures46-49</object-id><object-id xmlns:xlink="http://www.w3.org/1999/xlink" content-type="arpha" xlink:type="simple">7D7C2350-B546-5421-8033-D44C4C420960</object-id><label>Figures 46–49.</label><caption><p>Colouration and habitus of <bold>46</bold><italic><tp:taxon-name><tp:taxon-name-part taxon-name-part-type="genus" reg="Sandracottus">Sandracottus</tp:taxon-name-part><tp:taxon-name-part taxon-name-part-type="species" reg="bakewellii">bakewellii</tp:taxon-name-part><tp:taxon-name-part taxon-name-part-type="subspecies" reg="bakewellii">bakewellii</tp:taxon-name-part></tp:taxon-name></italic> (Australia, Northern Queensland, Atherton Tableland, Mareeba) <bold>47</bold><italic><tp:taxon-name><tp:taxon-name-part taxon-name-part-type="genus" reg="Sandracottus">S.</tp:taxon-name-part><tp:taxon-name-part taxon-name-part-type="species" reg="bakewellii">bakewellii</tp:taxon-name-part><tp:taxon-name-part taxon-name-part-type="subspecies" reg="guttatus">guttatus</tp:taxon-name-part></tp:taxon-name></italic> (Australia, Northern Territory, Ormiston Gorge) <bold>48</bold><italic><tp:taxon-name><tp:taxon-name-part taxon-name-part-type="genus" reg="Sandracottus">S.</tp:taxon-name-part><tp:taxon-name-part taxon-name-part-type="species" reg="bizonatus">bizonatus</tp:taxon-name-part></tp:taxon-name></italic> (Borneo, Sabah, Keningau) <bold>49</bold><italic><tp:taxon-name><tp:taxon-name-part taxon-name-part-type="genus" reg="Sandracottus">S.</tp:taxon-name-part><tp:taxon-name-part taxon-name-part-type="species" reg="chevrolati">chevrolati</tp:taxon-name-part></tp:taxon-name></italic> (Indonesia, Sumba Island, Waingapu).</p></caption><graphic xmlns:xlink="http://www.w3.org/1999/xlink" xlink:href="zookeys-1223-087_article-138220__-g018.jpg" position="float" orientation="portrait" xlink:type="simple" id="oo_1214425.jpg"><uri content-type="original_file" xlink:type="simple">https://binary.pensoft.net/fig/1214425</uri></graphic></fig></tp:treatment-sec><ref-list><ref id="B45"><mixed-citation xmlns:xlink="http://www.w3.org/1999/xlink" xlink:type="simple"><person-group><name name-style="western"><surname>Sharp</surname><given-names>D</given-names></name></person-group> (<year>1882</year>) On aquatic carnivorous <tp:taxon-name><tp:taxon-name-part taxon-name-part-type="order">Coleoptera</tp:taxon-name-part></tp:taxon-name> or <tp:taxon-name><tp:taxon-name-part taxon-name-part-type="family">Dytiscidae</tp:taxon-name-part></tp:taxon-name>. The Scientific Transactions of the Royal Dublin Society (2) 2: 179–1003. [+ pls. 7–18] <ext-link xlink:href="10.5962/bhl.title.9530" ext-link-type="doi" xlink:type="simple">https://doi.org/10.5962/bhl.title.9530</ext-link></mixed-citation></ref><ref id="B42"><mixed-citation xmlns:xlink="http://www.w3.org/1999/xlink" xlink:type="simple"><person-group><name name-style="western"><surname>Régimbart</surname><given-names>M</given-names></name></person-group> (<year>1899</year>) <article-title>Révision des <tp:taxon-name><tp:taxon-name-part taxon-name-part-type="family">Dytiscidae</tp:taxon-name-part></tp:taxon-name> de la région Indo-Sino-Malaise.</article-title><source>Annales de la Société Entomologique de France</source><volume>68</volume>: <fpage>186</fpage>–<lpage>367</lpage>. <ext-link xlink:href="10.1080/21686351.1899.12279737" ext-link-type="doi" xlink:type="simple">https://doi.org/10.1080/21686351.1899.12279737</ext-link></mixed-citation></ref><ref id="B60"><mixed-citation xmlns:xlink="http://www.w3.org/1999/xlink" xlink:type="simple"><person-group><name name-style="western"><surname>Zimmermann</surname><given-names>A</given-names></name></person-group> (<year>1920</year>) <source><tp:taxon-name><tp:taxon-name-part taxon-name-part-type="family">Dytiscidae</tp:taxon-name-part></tp:taxon-name>.</source><publisher-name>In: Junk W</publisher-name>, <publisher-loc>Schenkling S (Eds) Berlin, Coleopterorum Catalogus 4, pars 71</publisher-loc>, <size units="page">326 pp</size>.</mixed-citation></ref><ref id="B55"><mixed-citation xmlns:xlink="http://www.w3.org/1999/xlink" xlink:type="simple"><person-group><name name-style="western"><surname>Watts</surname><given-names>CHS</given-names></name></person-group> (<year>1978</year>) <article-title>A revision of the Australian <tp:taxon-name><tp:taxon-name-part taxon-name-part-type="family">Dytiscidae</tp:taxon-name-part></tp:taxon-name> (<tp:taxon-name><tp:taxon-name-part taxon-name-part-type="order">Coleoptera</tp:taxon-name-part></tp:taxon-name>).</article-title><source>Australian Journal of Zoology, Supplement Series</source><volume>57</volume>: <fpage>1</fpage>–<lpage>166</lpage>. <ext-link xlink:href="10.1071/AJZS057" ext-link-type="doi" xlink:type="simple">https://doi.org/10.1071/AJZS057</ext-link></mixed-citation></ref><ref id="B56"><mixed-citation xmlns:xlink="http://www.w3.org/1999/xlink" xlink:type="simple"><person-group><name name-style="western"><surname>Watts</surname><given-names>CHS</given-names></name></person-group> (<year>1985</year>) <article-title>A faunal assessment of Australian <tp:taxon-name><tp:taxon-name-part taxon-name-part-type="clade">Hydradephaga</tp:taxon-name-part></tp:taxon-name>.</article-title><source>Proceedings of the Academy of Natural Sciences of Philadelphia</source><volume>137</volume>: <fpage>22</fpage>–<lpage>28</lpage>.</mixed-citation></ref><ref id="B33"><mixed-citation xmlns:xlink="http://www.w3.org/1999/xlink" xlink:type="simple"><person-group><name name-style="western"><surname>Lawrence</surname><given-names>JF</given-names></name><name name-style="western"><surname>Weir</surname><given-names>TA</given-names></name><name name-style="western"><surname>Pyke</surname><given-names>JE</given-names></name></person-group> (<year>1987</year>) <tp:taxon-name><tp:taxon-name-part taxon-name-part-type="family">Haliplidae</tp:taxon-name-part></tp:taxon-name>, <tp:taxon-name><tp:taxon-name-part taxon-name-part-type="family">Hygrobiidae</tp:taxon-name-part></tp:taxon-name>, <tp:taxon-name><tp:taxon-name-part taxon-name-part-type="family">Noteridae</tp:taxon-name-part></tp:taxon-name>, <tp:taxon-name><tp:taxon-name-part taxon-name-part-type="family">Dytiscidae</tp:taxon-name-part></tp:taxon-name> and <tp:taxon-name><tp:taxon-name-part taxon-name-part-type="family">Gyrinidae</tp:taxon-name-part></tp:taxon-name>. In: Walton DW (ed.) Zoological Catalogue of Australia, Volume 4, <tp:taxon-name><tp:taxon-name-part taxon-name-part-type="order">Coleoptera</tp:taxon-name-part></tp:taxon-name>: <tp:taxon-name><tp:taxon-name-part taxon-name-part-type="suborder">Archostemata</tp:taxon-name-part></tp:taxon-name>, <tp:taxon-name><tp:taxon-name-part taxon-name-part-type="suborder">Myxophaga</tp:taxon-name-part></tp:taxon-name> and <tp:taxon-name><tp:taxon-name-part taxon-name-part-type="suborder">Adephaga</tp:taxon-name-part></tp:taxon-name> ed by Bureau of Flora and Fauna, Canberra. Australian Government Publishing Service, Canberra, viii + 444 pp.</mixed-citation></ref><ref id="B31"><mixed-citation xmlns:xlink="http://www.w3.org/1999/xlink" xlink:type="simple"><person-group><name name-style="western"><surname>Larson</surname><given-names>DJ</given-names></name></person-group> (<year>1993</year>) <article-title>Ecology of tropical Australian <tp:taxon-name><tp:taxon-name-part taxon-name-part-type="clade">Hydradephaga</tp:taxon-name-part></tp:taxon-name> (<tp:taxon-name><tp:taxon-name-part taxon-name-part-type="class">Insecta</tp:taxon-name-part></tp:taxon-name>: <tp:taxon-name><tp:taxon-name-part taxon-name-part-type="order">Coleoptera</tp:taxon-name-part></tp:taxon-name>). Part 1. Natural history and distribution of northern Queensland species.</article-title><source>Proceedings of the Royal Society of Queensland</source><volume>103</volume>: <fpage>47</fpage>–<lpage>63</lpage>.</mixed-citation></ref><ref id="B32"><mixed-citation xmlns:xlink="http://www.w3.org/1999/xlink" xlink:type="simple"><person-group><name name-style="western"><surname>Larson</surname><given-names>DJ</given-names></name></person-group> (<year>1997</year>) <article-title>Habitat and community patterns of tropical Australian hydradephagan water beetles (<tp:taxon-name><tp:taxon-name-part taxon-name-part-type="order">Coleoptera</tp:taxon-name-part></tp:taxon-name>: <tp:taxon-name><tp:taxon-name-part taxon-name-part-type="family">Dytiscidae</tp:taxon-name-part></tp:taxon-name>, <tp:taxon-name><tp:taxon-name-part taxon-name-part-type="family">Gyrinidae</tp:taxon-name-part></tp:taxon-name>, <tp:taxon-name><tp:taxon-name-part taxon-name-part-type="family">Noteridae</tp:taxon-name-part></tp:taxon-name>).</article-title><source>Australian Journal of Entomology</source><volume>36</volume>: <fpage>269</fpage>–<lpage>285</lpage>. <ext-link xlink:href="10.1111/j.1440-6055.1997.tb01469.x" ext-link-type="doi" xlink:type="simple">https://doi.org/10.1111/j.1440-6055.1997.tb01469.x</ext-link></mixed-citation></ref><ref id="B25"><mixed-citation xmlns:xlink="http://www.w3.org/1999/xlink" xlink:type="simple"><person-group><name name-style="western"><surname>Hendrich</surname><given-names>L</given-names></name><name name-style="western"><surname>Lemann</surname><given-names>C</given-names></name><name name-style="western"><surname>Weir</surname><given-names>TA</given-names></name></person-group> (<year>2019</year>) <source>11. <tp:taxon-name><tp:taxon-name-part taxon-name-part-type="family">Dytiscidae</tp:taxon-name-part></tp:taxon-name> Leach, 1815, pp. 34–60.</source><publisher-name>In: Slipinski A</publisher-name>, <publisher-loc>Lawrence J (Eds) Australian Beetles, Volume 2 – Archostemata, Myxophaga, Adephaga, Polyphaga (part). CSIRO Publishing</publisher-loc>, <size units="page">784 pp</size>.</mixed-citation></ref></ref-list></tp:taxon-treatment>
