# Supplementary material for: ﻿Revision of the Oriental and Australasian diving beetle genus Sandracottus Sharp, 1882 (Coleoptera, Dytiscidae, Dytiscinae)
Source: Zookeys. 2025 Jan 6;1223:87–147. doi: 10.3897/zookeys.1223.138220 (PMC11730086; doi:10.3897/zookeys.1223.138220)
Supplement: XML Treatment for Sandracottus bakewellii guttatus [file zookeys.1223.138220-treatment3.xml]

<!DOCTYPE tp:taxon-treatment
  PUBLIC "-//TaxonX//DTD Taxonomic Treatment Publishing DTD v0 20100105//EN" "tax-treatment-NSO.dtd">
<tp:taxon-treatment xmlns:tp="http://www.plazi.org/taxpub"><tp:treatment-meta><kwd-group><label>Taxon classification</label><kwd>
              <named-content content-type="kingdom">Animalia</named-content>
            </kwd><kwd>
              <named-content content-type="order">Coleoptera</named-content>
            </kwd><kwd>
              <named-content content-type="family">Dytiscidae</named-content>
            </kwd></kwd-group><mixed-citation publication-type="journal"><person-group><name><surname>Hendrich</surname><given-names>Lars</given-names></name><name><surname>Brancucci</surname><given-names>Michel</given-names></name></person-group><article-title>﻿Revision of the Oriental and Australasian diving beetle genus <italic><tp:taxon-name><tp:taxon-name-part taxon-name-part-type="genus" reg="Sandracottus">Sandracottus</tp:taxon-name-part></tp:taxon-name></italic> Sharp, 1882 (<tp:taxon-name><tp:taxon-name-part taxon-name-part-type="order">Coleoptera</tp:taxon-name-part></tp:taxon-name>, <tp:taxon-name><tp:taxon-name-part taxon-name-part-type="family">Dytiscidae</tp:taxon-name-part></tp:taxon-name>, <tp:taxon-name><tp:taxon-name-part taxon-name-part-type="subfamily">Dytiscinae</tp:taxon-name-part></tp:taxon-name>)</article-title><source>Zookeys</source><day>06</day><month>01</month><year>2025</year><volume>1223</volume><fpage>87</fpage><lpage>147</lpage><pub-id pub-id-type="doi">10.3897/zookeys.1223.138220</pub-id></mixed-citation></tp:treatment-meta><tp:nomenclature><label>﻿</label><tp:taxon-name>
            <object-id xmlns:xlink="http://www.w3.org/1999/xlink" content-type="arpha" xlink:type="simple">DDD59582-F951-5799-9813-838156C6EE25</object-id>
            <tp:taxon-name-part taxon-name-part-type="genus" reg="Sandracottus">Sandracottus</tp:taxon-name-part>
            <tp:taxon-name-part taxon-name-part-type="species" reg="bakewellii">bakewellii</tp:taxon-name-part>
            <tp:taxon-name-part taxon-name-part-type="subspecies" reg="guttatus">guttatus</tp:taxon-name-part>
          </tp:taxon-name><tp:taxon-authority>Sharp, 1882</tp:taxon-authority><tp:taxon-status xmlns:xlink="http://www.w3.org/1999/xlink" xlink:type="simple">stat. nov.</tp:taxon-status><xref ref-type="fig" rid="F7">Figs 23</xref><xref ref-type="fig" rid="F15">, 33</xref><xref ref-type="fig" rid="F18">, 47</xref><tp:nomenclature-citation-list><tp:nomenclature-citation><tp:taxon-name>
                <tp:taxon-name-part taxon-name-part-type="genus" reg="Sandracottus">Sandracottus</tp:taxon-name-part>
                <tp:taxon-name-part taxon-name-part-type="species" reg="guttatus">guttatus</tp:taxon-name-part>
              </tp:taxon-name><comment>Sharp, 1882: 688 (type locality: Adelaide (?) [most probably mislabelled], South Australia, Australia); <xref ref-type="bibr" rid="B42">Régimbart 1899</xref>: 337 (descr.); <xref ref-type="bibr" rid="B60">Zimmermann 1920</xref>: 234 (cat.); <xref ref-type="bibr" rid="B55">Watts 1978</xref>: 148 (syn.); Hájek and Nilsson 2024: 91 (cat.).</comment></tp:nomenclature-citation><tp:nomenclature-citation><tp:taxon-name>
                <tp:taxon-name-part taxon-name-part-type="genus" reg="Sandracottus">Sandracottus</tp:taxon-name-part>
                <tp:taxon-name-part taxon-name-part-type="species" reg="rotundus">rotundus</tp:taxon-name-part>
                <tp:taxon-name-part taxon-name-part-type="infraspecific-rank">ab.</tp:taxon-name-part>
                <tp:taxon-name-part taxon-name-part-type="aberration" reg="reductus">reductus</tp:taxon-name-part>
              </tp:taxon-name><comment>Zimmermann, 1926: 97 (misidentification, infrasubspecific name).</comment></tp:nomenclature-citation></tp:nomenclature-citation-list></tp:nomenclature><tp:treatment-sec sec-type="type material" id="SECID0E4ABG"><title>Type material.</title><p><bold><italic>Lectotype</italic></bold>: Male, “Australia ? Adelaide 984 <tp:taxon-name><tp:taxon-name-part taxon-name-part-type="genus" reg="Sandracottus"/><tp:taxon-name-part taxon-name-part-type="species" reg="guttatus">guttatus</tp:taxon-name-part></tp:taxon-name>”, “Lectotype”, “Sharp Coll. 1905-313.”, “<tp:taxon-name><tp:taxon-name-part taxon-name-part-type="genus" reg="Sandracottus">Sandracottus</tp:taxon-name-part><tp:taxon-name-part taxon-name-part-type="species" reg="guttatus">guttatus</tp:taxon-name-part></tp:taxon-name> Sharp Det. C.Watts 1979” (<abbrev xmlns:xlink="http://www.w3.org/1999/xlink" xlink:title="Natural History Museum, London" id="ABBRID0E2BBG" xlink:type="simple">NHMUK</abbrev>). <bold><italic>Paralectotype</italic></bold>: Female, “Carpentaria 984”, “Paralectotype”, “Sharp Coll. 1905-313.”, “<tp:taxon-name><tp:taxon-name-part taxon-name-part-type="genus" reg="Sandracottus">Sandracottus</tp:taxon-name-part><tp:taxon-name-part taxon-name-part-type="species" reg="guttatus">guttatus</tp:taxon-name-part></tp:taxon-name> Sharp Det. C.Watts 1979” (<abbrev xmlns:xlink="http://www.w3.org/1999/xlink" xlink:title="Natural History Museum, London" id="ABBRID0EMCBG" xlink:type="simple">NHMUK</abbrev>). Examined.</p><p><tp:taxon-name><tp:taxon-name-part taxon-name-part-type="genus" reg="Sandracottus">Sandracottus</tp:taxon-name-part><tp:taxon-name-part taxon-name-part-type="species" reg="rotundus">rotundus</tp:taxon-name-part><tp:taxon-name-part taxon-name-part-type="infraspecific-rank">ab.</tp:taxon-name-part><tp:taxon-name-part taxon-name-part-type="aberration" reg="reductus">reductus</tp:taxon-name-part></tp:taxon-name> Zimmermann, 1926: 1 female, “Burg Station I 10.II.-16.III.1921, L.J.Toxopeus”, “Type”, “ab. reductus Zimmerm” [handwritten by Zimmermann] (<abbrev xmlns:xlink="http://www.w3.org/1999/xlink" xlink:title="Zoologische Staatssammlung, München" id="ABBRID0EDDBG" xlink:type="simple">ZSM</abbrev>). This specimen clearly belongs to <italic><tp:taxon-name><tp:taxon-name-part taxon-name-part-type="genus" reg="Sandracottus">S.</tp:taxon-name-part><tp:taxon-name-part taxon-name-part-type="species" reg="bakewellii">bakewellii</tp:taxon-name-part><tp:taxon-name-part taxon-name-part-type="subspecies" reg="guttatus">guttatus</tp:taxon-name-part></tp:taxon-name></italic>. Toxopeus has collected it at a cattle station [Burg Station], somewhere in Central Australia. Examined.</p></tp:treatment-sec><tp:treatment-sec sec-type="material" id="SECID0EWDBG"><title>Additional material.</title><p><bold>(63 specimens): Australia.</bold> • <bold>Northern Territory</bold>: 1 ex., “N. Territory, S. Aust.”, “Coll. Kraatz” “Zimmermann det.” (<abbrev xmlns:xlink="http://www.w3.org/1999/xlink" xlink:title="Deutsches Entomologisches Institut" id="ABBRID0EAEBG" xlink:type="simple">DEI</abbrev>); 2 exs., “Moreton Bay” [doubtful record] (<abbrev xmlns:xlink="http://www.w3.org/1999/xlink" xlink:title="Natural History Museum, London" id="ABBRID0EEEBG" xlink:type="simple">NHMUK</abbrev>); 1 exs., “Moreton Bay”, “<tp:taxon-name><tp:taxon-name-part taxon-name-part-type="genus" reg="Sandracottus"/><tp:taxon-name-part taxon-name-part-type="species" reg="guttatus">guttatus</tp:taxon-name-part></tp:taxon-name> Shp” [handwritten label by Régimbart but doubtful record] (<abbrev xmlns:xlink="http://www.w3.org/1999/xlink" xlink:title="Muséum national d´Histoire naturelle, Paris" id="ABBRID0EREBG" xlink:type="simple">MNHN</abbrev>); 2 exs., “Ormiston Gorge, X.1972, M. Baehr leg.” (<abbrev xmlns:xlink="http://www.w3.org/1999/xlink" xlink:title="Zoologische Staatssammlung, München" id="ABBRID0EVEBG" xlink:type="simple">ZSM</abbrev>, <abbrev xmlns:xlink="http://www.w3.org/1999/xlink" xlink:title="Collection Lars Hendrich" id="ABBRID0EZEBG" xlink:type="simple">CLH</abbrev>); 6 exs., “Tallipatta Gorge, 20.VII.1947, C.W. Brazenov leg.” (VIC); 2 exs., “Hart Range C. Barrett leg., F.E. Wilson coll.” (VIC); 3 exs., “Central Australia Collection Horn Expedition, VII.1897” (VIC); 3 exs., “Illamurta Springs Conservation Reserve, small temporary rock pool, sandy bottom, S 24.19 E 132.41, 16.III.1995, T. Weir leg.” (<abbrev xmlns:xlink="http://www.w3.org/1999/xlink" xlink:title="Australian National Insect Collection" id="ABBRID0E4EBG" xlink:type="simple">ANIC</abbrev>); 1 ex., “Finke Gorge NP, temporary pools above old Ranger Station, 12.III.1995, T. Weir leg.” (<abbrev xmlns:xlink="http://www.w3.org/1999/xlink" xlink:title="Australian National Insect Collection" id="ABBRID0EBFBG" xlink:type="simple">ANIC</abbrev>); 2 exs., “Finke Gorge NP, gorge W of Finke River, permanent and temporary rock pools, algal growth and detritus, S 24.08 E 132.51, 15.III.1995, T. Weir leg.” (<abbrev xmlns:xlink="http://www.w3.org/1999/xlink" xlink:title="Australian National Insect Collection" id="ABBRID0EFFBG" xlink:type="simple">ANIC</abbrev>); 2 exs., “Finke Gorge NP, Palm Valley, small temp. pools, rocky, some sandy base, algal growth, detritus, S 24.03 E 132.43, 14.III.1995, T.Weir leg.” (<abbrev xmlns:xlink="http://www.w3.org/1999/xlink" xlink:title="Australian National Insect Collection" id="ABBRID0EJFBG" xlink:type="simple">ANIC</abbrev>); 3 exs., “45 km W of Alice Springs, Standley Chasm S 23.43 E 133.28 5.XI.1979, T.Weir leg.” (<abbrev xmlns:xlink="http://www.w3.org/1999/xlink" xlink:title="Australian National Insect Collection" id="ABBRID0ENFBG" xlink:type="simple">ANIC</abbrev>); 6 exs., “38 km SSE of Alice Springs S 24.01 E 134.01 7.XI.1979, T.Weir leg.” (<abbrev xmlns:xlink="http://www.w3.org/1999/xlink" xlink:title="Australian National Insect Collection" id="ABBRID0ERFBG" xlink:type="simple">ANIC</abbrev>); 1 ex., “60 km S of Alice Springs Ooraminna rockhole S 24.05 E 134.00 9.IV.1981 M. Malipatil &amp; J. Hawkins leg.” (<abbrev xmlns:xlink="http://www.w3.org/1999/xlink" xlink:title="Northern Territory Museum" id="ABBRID0EVFBG" xlink:type="simple">NTM</abbrev>); 1 ex., “60 km S of Alice Springs, Ooraminna rockhole, 24.05 S 134.00 E, 25.VII.1976, G. Griffin leg.” (<abbrev xmlns:xlink="http://www.w3.org/1999/xlink" xlink:title="Northern Territory Museum" id="ABBRID0EZFBG" xlink:type="simple">NTM</abbrev>); 2 exs., “80 E of Alice Springs, Standley Chasm 26.III.1979 G. Griffin leg.” (<abbrev xmlns:xlink="http://www.w3.org/1999/xlink" xlink:title="Northern Territory Museum" id="ABBRID0E4FBG" xlink:type="simple">NTM</abbrev>); 5 exs., “Alice Springs Old Huckitta Homestead, 20.VII.1970, D. Nelson leg.” (<abbrev xmlns:xlink="http://www.w3.org/1999/xlink" xlink:title="Northern Territory Museum" id="ABBRID0EBGBG" xlink:type="simple">NTM</abbrev>); 2 exs., “Alice Springs, Valley of the Eagles, 14.II.1971 N.T.M.B. D. Nelson leg.” (<abbrev xmlns:xlink="http://www.w3.org/1999/xlink" xlink:title="Northern Territory Museum" id="ABBRID0EFGBG" xlink:type="simple">NTM</abbrev>); 1 ex., “Tallaputta Gorge, 7.IX.1958” (<abbrev xmlns:xlink="http://www.w3.org/1999/xlink" xlink:title="Northern Territory Museum" id="ABBRID0EJGBG" xlink:type="simple">NTM</abbrev>); 1 ex., “Kings Canyon George Gill Range 25.-26.III.1983 at light I. Archibald leg.” (<abbrev xmlns:xlink="http://www.w3.org/1999/xlink" xlink:title="Northern Territory Museum" id="ABBRID0ENGBG" xlink:type="simple">NTM</abbrev>); 3 exs., “Kings Canyon, George Gill Range 24.V.2006 C.H.S. Watts leg.” (<abbrev xmlns:xlink="http://www.w3.org/1999/xlink" xlink:title="Zoologische Staatssammlung, München" id="ABBRID0ERGBG" xlink:type="simple">ZSM</abbrev>, <abbrev xmlns:xlink="http://www.w3.org/1999/xlink" xlink:title="South Australian Museum" id="ABBRID0EVGBG" xlink:type="simple">SAMA</abbrev>); 2 exs., “Northern Territory, nr. Reedy Rockhole Amadeus Basin 12.IX.1962 25-018565, <named-content xmlns:xlink="http://www.w3.org/1999/xlink" content-type="dwc:verbatimCoordinates" xlink:type="simple"><named-content content-type="geo-json" specific-use="{&#34;type&#34;:&#34;Point&#34;,&#34;coordinates&#34;:[131.583300,-24.333330]}" id="NCID0E3GBG" xlink:type="simple">-24.33333,131.5833</named-content></named-content>, P. Ranford leg.” (<abbrev xmlns:xlink="http://www.w3.org/1999/xlink" xlink:title="Australian National Insect Collection" id="ABBRID0EBHBG" xlink:type="simple">ANIC</abbrev>); 5 exs., “Northern Territory Standley Chasm 43 km W by S of Alice Springs, 11.X.1972, 25-018569,<named-content xmlns:xlink="http://www.w3.org/1999/xlink" content-type="dwc:verbatimCoordinates" xlink:type="simple"><named-content content-type="geo-json" specific-use="{&#34;type&#34;:&#34;Point&#34;,&#34;coordinates&#34;:[133.466700,-23.716670]}" id="NCID0EIHBG" xlink:type="simple">-23.71667, 133.4667</named-content></named-content> M.S. Upton leg.” (<abbrev xmlns:xlink="http://www.w3.org/1999/xlink" xlink:title="Australian National Insect Collection" id="ABBRID0ENHBG" xlink:type="simple">ANIC</abbrev>). • <bold>Western Australia</bold>: 12 exs., “Rawlinson Range 22.VII.1967 K.J. Richards leg.” (<abbrev xmlns:xlink="http://www.w3.org/1999/xlink" xlink:title="Department of Agriculture, Western Australia" id="ABBRID0ETHBG" xlink:type="simple">WADA</abbrev>).</p><fig id="F5" position="float" orientation="portrait"><object-id xmlns:xlink="http://www.w3.org/1999/xlink" content-type="doi" xlink:type="simple">10.3897/zookeys.1223.138220.figures16-19</object-id><object-id xmlns:xlink="http://www.w3.org/1999/xlink" content-type="arpha" xlink:type="simple">EF33FBC7-83B1-5DFB-BBA8-0364A2D99356</object-id><label>Figures 16–19.</label><caption><p>Median lobe of aedeagus in ventral view (a), and right paramere in lateral view (b): <bold>16</bold><italic><tp:taxon-name><tp:taxon-name-part taxon-name-part-type="genus" reg="Sandracottus">Sandracottus</tp:taxon-name-part><tp:taxon-name-part taxon-name-part-type="species" reg="festivus">festivus</tp:taxon-name-part></tp:taxon-name></italic><bold>17</bold><italic><tp:taxon-name><tp:taxon-name-part taxon-name-part-type="genus" reg="Sandracottus">S.</tp:taxon-name-part><tp:taxon-name-part taxon-name-part-type="species" reg="femoralis">femoralis</tp:taxon-name-part></tp:taxon-name></italic><bold>18</bold><italic><tp:taxon-name><tp:taxon-name-part taxon-name-part-type="genus" reg="Sandracottus">S.</tp:taxon-name-part><tp:taxon-name-part taxon-name-part-type="species" reg="hunteri">hunteri</tp:taxon-name-part></tp:taxon-name></italic> and <bold>19</bold><italic><tp:taxon-name><tp:taxon-name-part taxon-name-part-type="genus" reg="Sandracottus">S.</tp:taxon-name-part><tp:taxon-name-part taxon-name-part-type="species" reg="insignis">insignis</tp:taxon-name-part></tp:taxon-name></italic>.</p></caption><graphic xmlns:xlink="http://www.w3.org/1999/xlink" xlink:href="zookeys-1223-087_article-138220__-g005.jpg" position="float" orientation="portrait" xlink:type="simple" id="oo_1214412.jpg"><uri content-type="original_file" xlink:type="simple">https://binary.pensoft.net/fig/1214412</uri></graphic></fig></tp:treatment-sec><tp:treatment-sec sec-type="comments" id="SECID0EYJBG"><title>Comments on classification.</title><p>Specimens with reduced yellow basal, subbasal and apical elytral markings or almost completely black elytra and pronotum (Fig. <xref ref-type="fig" rid="F18">47</xref>) have been described as <italic><tp:taxon-name><tp:taxon-name-part taxon-name-part-type="genus" reg="Sandracottus">Sandracottus</tp:taxon-name-part><tp:taxon-name-part taxon-name-part-type="species" reg="guttatus">guttatus</tp:taxon-name-part></tp:taxon-name></italic> Sharp, 1882 but were later synonymised with <italic><tp:taxon-name><tp:taxon-name-part taxon-name-part-type="genus" reg="Sandracottus">S.</tp:taxon-name-part><tp:taxon-name-part taxon-name-part-type="species" reg="bakewellii">bakewellii</tp:taxon-name-part></tp:taxon-name></italic> by <xref ref-type="bibr" rid="B55">Watts (1978)</xref>. Despite the fact that they are genetically (cox 1) and morphologically identical with specimens from coastal northern and eastern Australia, they have a very restricted distribution in the ranges and gorges of Central Australia, and no intermediate forms are known so far. We propose subspecific rank for the population from Central Australia. The form described by Zimmermann as “ab. reductus” also refers to such a dark specimen with reduced yellow elytral markings.</p></tp:treatment-sec><tp:treatment-sec sec-type="distribution" id="SECID0E3KBG"><title>Distribution.</title><p>Central Australia (e.g., Macdonnell Ranges, Finke Gorge, Rawlinson Range) (Fig. <xref ref-type="fig" rid="F7">23</xref>).</p></tp:treatment-sec><tp:treatment-sec sec-type="Differential diagnosis" id="SECID0EGLBG"><title>Differential diagnosis.</title><p>The subspecies <italic><tp:taxon-name><tp:taxon-name-part taxon-name-part-type="genus" reg="Sandracottus">S.</tp:taxon-name-part><tp:taxon-name-part taxon-name-part-type="species" reg="bakewellii">bakewellii</tp:taxon-name-part><tp:taxon-name-part taxon-name-part-type="subspecies" reg="guttatus">guttatus</tp:taxon-name-part></tp:taxon-name></italic> can be separated from <italic><tp:taxon-name><tp:taxon-name-part taxon-name-part-type="genus" reg="Sandracottus">S.</tp:taxon-name-part><tp:taxon-name-part taxon-name-part-type="species" reg="bakewellii">bakewellii</tp:taxon-name-part><tp:taxon-name-part taxon-name-part-type="subspecies" reg="bakewellii">bakewellii</tp:taxon-name-part></tp:taxon-name></italic> by less expanded and interrupted yellowish antemedian, postmedian and preapical yellow markings on elytra (Figs <xref ref-type="fig" rid="F18">46</xref>, <xref ref-type="fig" rid="F18">47</xref>).</p></tp:treatment-sec><tp:treatment-sec sec-type="habitat" id="SECID0ESMBG"><title>Habitat.</title><p><italic><tp:taxon-name><tp:taxon-name-part taxon-name-part-type="genus" reg="Sandracottus">Sandracottus</tp:taxon-name-part><tp:taxon-name-part taxon-name-part-type="species" reg="bakewellii">bakewellii</tp:taxon-name-part><tp:taxon-name-part taxon-name-part-type="subspecies" reg="guttatus">guttatus</tp:taxon-name-part></tp:taxon-name></italic> inhabit more or less permanent pools of seasonal streams and creeks, and spring fed pools. The adults are generally found in places where the water is shaded. Habitats are often enriched with dead leaves and twigs (Fig. <xref ref-type="fig" rid="F15">33</xref>).</p></tp:treatment-sec><tp:treatment-sec sec-type="Conservation" id="SECID0ELNBG"><title>Conservation.</title><p>An isolated subspecies with a very small range which needs special conservation attention as surface water in this area is very limited.</p></tp:treatment-sec><tp:treatment-sec><!--Section generated to contain objects referenced in tp:taxon-treatment.--><fig id="F7" position="float" orientation="portrait"><object-id xmlns:xlink="http://www.w3.org/1999/xlink" content-type="doi" xlink:type="simple">10.3897/zookeys.1223.138220.figure23</object-id><object-id xmlns:xlink="http://www.w3.org/1999/xlink" content-type="arpha" xlink:type="simple">A3B52DAC-89C1-589D-A7E1-6271F83DFC2B</object-id><label>Figure 23.</label><caption><p>Distribution of <italic><tp:taxon-name><tp:taxon-name-part taxon-name-part-type="genus" reg="Sandracottus">Sandracottus</tp:taxon-name-part><tp:taxon-name-part taxon-name-part-type="species" reg="bakewellii">bakewellii</tp:taxon-name-part><tp:taxon-name-part taxon-name-part-type="subspecies" reg="bakewellii">bakewellii</tp:taxon-name-part></tp:taxon-name></italic> [black dots] and <italic><tp:taxon-name><tp:taxon-name-part taxon-name-part-type="genus" reg="Sandracottus">S.</tp:taxon-name-part><tp:taxon-name-part taxon-name-part-type="species" reg="bakewellii">bakewellii</tp:taxon-name-part><tp:taxon-name-part taxon-name-part-type="subspecies" reg="guttatus">guttatus</tp:taxon-name-part></tp:taxon-name></italic> [red squares] in Australia.</p></caption><graphic xmlns:xlink="http://www.w3.org/1999/xlink" xlink:href="zookeys-1223-087_article-138220__-g007.jpg" position="float" orientation="portrait" xlink:type="simple" id="oo_1214414.jpg"><uri content-type="original_file" xlink:type="simple">https://binary.pensoft.net/fig/1214414</uri></graphic></fig><fig id="F15" position="float" orientation="portrait"><object-id xmlns:xlink="http://www.w3.org/1999/xlink" content-type="doi" xlink:type="simple">10.3897/zookeys.1223.138220.figures31-36</object-id><object-id xmlns:xlink="http://www.w3.org/1999/xlink" content-type="arpha" xlink:type="simple">B82B0781-8A96-5725-A09A-657C13885B03</object-id><label>Figures 31–36.</label><caption><p>Habitats of <italic><tp:taxon-name><tp:taxon-name-part taxon-name-part-type="genus" reg="Sandracottus">Sandracottus</tp:taxon-name-part></tp:taxon-name></italic><bold>31</bold> Australia, Northern Territory, 50 km S Adelaide River, creek at Scenic Route (NT 9) and <bold>32</bold> South Queensland, Winfield, Winfield Road, rest pool (QLD 54), habitats of <italic><tp:taxon-name><tp:taxon-name-part taxon-name-part-type="genus" reg="Sandracottus">S.</tp:taxon-name-part><tp:taxon-name-part taxon-name-part-type="species" reg="bakewellii">bakewellii</tp:taxon-name-part><tp:taxon-name-part taxon-name-part-type="subspecies" reg="bakewellii">bakewellii</tp:taxon-name-part></tp:taxon-name></italic> (photos: L. Hendrich) <bold>33</bold> Northern Territory, Ormiston Gorge, habitat of <italic><tp:taxon-name><tp:taxon-name-part taxon-name-part-type="genus" reg="Sandracottus">S.</tp:taxon-name-part><tp:taxon-name-part taxon-name-part-type="species" reg="bakewellii">bakewellii</tp:taxon-name-part><tp:taxon-name-part taxon-name-part-type="subspecies" reg="guttatus">guttatus</tp:taxon-name-part></tp:taxon-name></italic> (photo: M. Baehr) <bold>34</bold> Pakistan, Sistan va Baluchestan Prov., Pir Sohrab env., rest pool in wadi, habitat of <italic><tp:taxon-name><tp:taxon-name-part taxon-name-part-type="genus" reg="Sandracottus">S.</tp:taxon-name-part><tp:taxon-name-part taxon-name-part-type="species" reg="dejeanii">dejeanii</tp:taxon-name-part></tp:taxon-name></italic> (photo: J. Hájek) <bold>35</bold> India, southern Madhya Pradesh, Hoshangabad District, Pagara–Pachmarhi road, ca 5 km NNE Panchmarhi, Panar Pani, habitat of <italic><tp:taxon-name><tp:taxon-name-part taxon-name-part-type="genus" reg="Sandracottus">S.</tp:taxon-name-part><tp:taxon-name-part taxon-name-part-type="species" reg="dejeanii">dejeanii</tp:taxon-name-part></tp:taxon-name></italic> and <italic><tp:taxon-name><tp:taxon-name-part taxon-name-part-type="genus" reg="Sandracottus">S.</tp:taxon-name-part><tp:taxon-name-part taxon-name-part-type="species" reg="festivus">festivus</tp:taxon-name-part></tp:taxon-name></italic> (photo: M. Jäch) <bold>36</bold> Indonesia, Irian Jaya, Nabire, Nabire-Ilaga track, km 62, habitat of <italic><tp:taxon-name><tp:taxon-name-part taxon-name-part-type="genus" reg="Sandracottus">S.</tp:taxon-name-part><tp:taxon-name-part taxon-name-part-type="species" reg="femoralis">femoralis</tp:taxon-name-part></tp:taxon-name></italic> (photo: L. Hendrich).</p></caption><graphic xmlns:xlink="http://www.w3.org/1999/xlink" xlink:href="zookeys-1223-087_article-138220__-g015.jpg" position="float" orientation="portrait" xlink:type="simple" id="oo_1214422.jpg"><uri content-type="original_file" xlink:type="simple">https://binary.pensoft.net/fig/1214422</uri></graphic></fig><fig id="F18" position="float" orientation="portrait"><object-id xmlns:xlink="http://www.w3.org/1999/xlink" content-type="doi" xlink:type="simple">10.3897/zookeys.1223.138220.figures46-49</object-id><object-id xmlns:xlink="http://www.w3.org/1999/xlink" content-type="arpha" xlink:type="simple">7D7C2350-B546-5421-8033-D44C4C420960</object-id><label>Figures 46–49.</label><caption><p>Colouration and habitus of <bold>46</bold><italic><tp:taxon-name><tp:taxon-name-part taxon-name-part-type="genus" reg="Sandracottus">Sandracottus</tp:taxon-name-part><tp:taxon-name-part taxon-name-part-type="species" reg="bakewellii">bakewellii</tp:taxon-name-part><tp:taxon-name-part taxon-name-part-type="subspecies" reg="bakewellii">bakewellii</tp:taxon-name-part></tp:taxon-name></italic> (Australia, Northern Queensland, Atherton Tableland, Mareeba) <bold>47</bold><italic><tp:taxon-name><tp:taxon-name-part taxon-name-part-type="genus" reg="Sandracottus">S.</tp:taxon-name-part><tp:taxon-name-part taxon-name-part-type="species" reg="bakewellii">bakewellii</tp:taxon-name-part><tp:taxon-name-part taxon-name-part-type="subspecies" reg="guttatus">guttatus</tp:taxon-name-part></tp:taxon-name></italic> (Australia, Northern Territory, Ormiston Gorge) <bold>48</bold><italic><tp:taxon-name><tp:taxon-name-part taxon-name-part-type="genus" reg="Sandracottus">S.</tp:taxon-name-part><tp:taxon-name-part taxon-name-part-type="species" reg="bizonatus">bizonatus</tp:taxon-name-part></tp:taxon-name></italic> (Borneo, Sabah, Keningau) <bold>49</bold><italic><tp:taxon-name><tp:taxon-name-part taxon-name-part-type="genus" reg="Sandracottus">S.</tp:taxon-name-part><tp:taxon-name-part taxon-name-part-type="species" reg="chevrolati">chevrolati</tp:taxon-name-part></tp:taxon-name></italic> (Indonesia, Sumba Island, Waingapu).</p></caption><graphic xmlns:xlink="http://www.w3.org/1999/xlink" xlink:href="zookeys-1223-087_article-138220__-g018.jpg" position="float" orientation="portrait" xlink:type="simple" id="oo_1214425.jpg"><uri content-type="original_file" xlink:type="simple">https://binary.pensoft.net/fig/1214425</uri></graphic></fig></tp:treatment-sec><ref-list><ref id="B42"><mixed-citation xmlns:xlink="http://www.w3.org/1999/xlink" xlink:type="simple"><person-group><name name-style="western"><surname>Régimbart</surname><given-names>M</given-names></name></person-group> (<year>1899</year>) <article-title>Révision des <tp:taxon-name><tp:taxon-name-part taxon-name-part-type="family">Dytiscidae</tp:taxon-name-part></tp:taxon-name> de la région Indo-Sino-Malaise.</article-title><source>Annales de la Société Entomologique de France</source><volume>68</volume>: <fpage>186</fpage>–<lpage>367</lpage>. <ext-link xlink:href="10.1080/21686351.1899.12279737" ext-link-type="doi" xlink:type="simple">https://doi.org/10.1080/21686351.1899.12279737</ext-link></mixed-citation></ref><ref id="B60"><mixed-citation xmlns:xlink="http://www.w3.org/1999/xlink" xlink:type="simple"><person-group><name name-style="western"><surname>Zimmermann</surname><given-names>A</given-names></name></person-group> (<year>1920</year>) <source><tp:taxon-name><tp:taxon-name-part taxon-name-part-type="family">Dytiscidae</tp:taxon-name-part></tp:taxon-name>.</source><publisher-name>In: Junk W</publisher-name>, <publisher-loc>Schenkling S (Eds) Berlin, Coleopterorum Catalogus 4, pars 71</publisher-loc>, <size units="page">326 pp</size>.</mixed-citation></ref><ref id="B55"><mixed-citation xmlns:xlink="http://www.w3.org/1999/xlink" xlink:type="simple"><person-group><name name-style="western"><surname>Watts</surname><given-names>CHS</given-names></name></person-group> (<year>1978</year>) <article-title>A revision of the Australian <tp:taxon-name><tp:taxon-name-part taxon-name-part-type="family">Dytiscidae</tp:taxon-name-part></tp:taxon-name> (<tp:taxon-name><tp:taxon-name-part taxon-name-part-type="order">Coleoptera</tp:taxon-name-part></tp:taxon-name>).</article-title><source>Australian Journal of Zoology, Supplement Series</source><volume>57</volume>: <fpage>1</fpage>–<lpage>166</lpage>. <ext-link xlink:href="10.1071/AJZS057" ext-link-type="doi" xlink:type="simple">https://doi.org/10.1071/AJZS057</ext-link></mixed-citation></ref></ref-list></tp:taxon-treatment>
