# Supplementary material for: ﻿Revision of the Oriental and Australasian diving beetle genus Sandracottus Sharp, 1882 (Coleoptera, Dytiscidae, Dytiscinae)
Source: Zookeys. 2025 Jan 6;1223:87–147. doi: 10.3897/zookeys.1223.138220 (PMC11730086; doi:10.3897/zookeys.1223.138220)
Supplement: XML Treatment for Sandracottus bizonatus [file zookeys.1223.138220-treatment4.xml]

<!DOCTYPE tp:taxon-treatment
  PUBLIC "-//TaxonX//DTD Taxonomic Treatment Publishing DTD v0 20100105//EN" "tax-treatment-NSO.dtd">
<tp:taxon-treatment xmlns:tp="http://www.plazi.org/taxpub"><tp:treatment-meta><kwd-group><label>Taxon classification</label><kwd>
              <named-content content-type="kingdom">Animalia</named-content>
            </kwd><kwd>
              <named-content content-type="order">Coleoptera</named-content>
            </kwd><kwd>
              <named-content content-type="family">Dytiscidae</named-content>
            </kwd></kwd-group><mixed-citation publication-type="journal"><person-group><name><surname>Hendrich</surname><given-names>Lars</given-names></name><name><surname>Brancucci</surname><given-names>Michel</given-names></name></person-group><article-title>﻿Revision of the Oriental and Australasian diving beetle genus <italic><tp:taxon-name><tp:taxon-name-part taxon-name-part-type="genus" reg="Sandracottus">Sandracottus</tp:taxon-name-part></tp:taxon-name></italic> Sharp, 1882 (<tp:taxon-name><tp:taxon-name-part taxon-name-part-type="order">Coleoptera</tp:taxon-name-part></tp:taxon-name>, <tp:taxon-name><tp:taxon-name-part taxon-name-part-type="family">Dytiscidae</tp:taxon-name-part></tp:taxon-name>, <tp:taxon-name><tp:taxon-name-part taxon-name-part-type="subfamily">Dytiscinae</tp:taxon-name-part></tp:taxon-name>)</article-title><source>Zookeys</source><day>06</day><month>01</month><year>2025</year><volume>1223</volume><fpage>87</fpage><lpage>147</lpage><pub-id pub-id-type="doi">10.3897/zookeys.1223.138220</pub-id></mixed-citation></tp:treatment-meta><tp:nomenclature><label>﻿</label><tp:taxon-name>
            <object-id xmlns:xlink="http://www.w3.org/1999/xlink" content-type="arpha" xlink:type="simple">A88F9289-A45B-52BE-B532-6BFDB80550D2</object-id>
            <tp:taxon-name-part taxon-name-part-type="genus" reg="Sandracottus">Sandracottus</tp:taxon-name-part>
            <tp:taxon-name-part taxon-name-part-type="species" reg="bizonatus">bizonatus</tp:taxon-name-part>
          </tp:taxon-name><tp:taxon-authority>Régimbart, 1899</tp:taxon-authority><xref ref-type="fig" rid="F1">Figs 2</xref><xref ref-type="fig" rid="F4">, 13</xref><xref ref-type="fig" rid="F8">, 24</xref><xref ref-type="fig" rid="F18">, 48</xref><tp:nomenclature-citation-list><tp:nomenclature-citation><tp:taxon-name>
                <tp:taxon-name-part taxon-name-part-type="genus" reg="Sandracottus">Sandracottus</tp:taxon-name-part>
                <tp:taxon-name-part taxon-name-part-type="species" reg="bizonatus">bizonatus</tp:taxon-name-part>
              </tp:taxon-name><comment>Régimbart, 1899a: 336 (type locality Malaysia, Sabah); <xref ref-type="bibr" rid="B60">Zimmermann 1920</xref>: 234 (cat.); Hájek and Nilsson 2024: 91 (cat.).</comment></tp:nomenclature-citation></tp:nomenclature-citation-list></tp:nomenclature><tp:treatment-sec sec-type="type material" id="SECID0EXPBG"><title>Type material.</title><p><bold><italic>Lectotype</italic></bold> (herewith designated): Male, “Borneo Sandakan Windrath” [white printed label], “<tp:taxon-name><tp:taxon-name-part taxon-name-part-type="genus" reg="Sandracottus"/><tp:taxon-name-part taxon-name-part-type="species" reg="bizonatus">bizonatus</tp:taxon-name-part></tp:taxon-name> Reg.” [handwritten label by Régimbart], “Lectotype <tp:taxon-name><tp:taxon-name-part taxon-name-part-type="genus" reg="Sandracottus">Sandracottus</tp:taxon-name-part><tp:taxon-name-part taxon-name-part-type="species" reg="bizonatus">bizonatus</tp:taxon-name-part></tp:taxon-name> Régimbart Hendrich &amp; Brancucci des.” [red printed label] (<abbrev xmlns:xlink="http://www.w3.org/1999/xlink" xlink:title="Muséum national d´Histoire naturelle, Paris" id="ABBRID0EVQBG" xlink:type="simple">MNHN</abbrev>). Examined.</p><fig id="F6" position="float" orientation="portrait"><object-id xmlns:xlink="http://www.w3.org/1999/xlink" content-type="doi" xlink:type="simple">10.3897/zookeys.1223.138220.figures20-22</object-id><object-id xmlns:xlink="http://www.w3.org/1999/xlink" content-type="arpha" xlink:type="simple">72446F20-D1B7-53EA-A655-996B2DCCF488</object-id><label>Figures 20–22.</label><caption><p>Median lobe of aedeagus in ventral view (a), and right paramere in lateral view (b): <bold>20</bold><italic><tp:taxon-name><tp:taxon-name-part taxon-name-part-type="genus" reg="Sandracottus">Sandracottus</tp:taxon-name-part><tp:taxon-name-part taxon-name-part-type="species" reg="jaechi">jaechi</tp:taxon-name-part></tp:taxon-name></italic><bold>21</bold><italic><tp:taxon-name><tp:taxon-name-part taxon-name-part-type="genus" reg="Sandracottus">S.</tp:taxon-name-part><tp:taxon-name-part taxon-name-part-type="species" reg="maculatus">maculatus</tp:taxon-name-part></tp:taxon-name></italic> and <bold>22</bold><italic><tp:taxon-name><tp:taxon-name-part taxon-name-part-type="genus" reg="Sandracottus">S.</tp:taxon-name-part><tp:taxon-name-part taxon-name-part-type="species" reg="rotundus">rotundus</tp:taxon-name-part></tp:taxon-name></italic>.</p></caption><graphic xmlns:xlink="http://www.w3.org/1999/xlink" xlink:href="zookeys-1223-087_article-138220__-g006.jpg" position="float" orientation="portrait" xlink:type="simple" id="oo_1214413.jpg"><uri content-type="original_file" xlink:type="simple">https://binary.pensoft.net/fig/1214413</uri></graphic></fig></tp:treatment-sec><tp:treatment-sec sec-type="material" id="SECID0ENSBG"><title>Additional material.</title><p><bold>(45 specimens)</bold>: <bold>Malaysia.</bold> • <bold>Sabah</bold>: 1 ex., “Borneo, Sabah Ranau, 4.v.2006 Steven Chew <abbrev xmlns:xlink="http://www.w3.org/1999/xlink" xlink:title="Natural History Museum, London" id="ABBRID0EZSBG" xlink:type="simple">NHMUK</abbrev> 2006-36” (<abbrev xmlns:xlink="http://www.w3.org/1999/xlink" xlink:title="Natural History Museum, London" id="ABBRID0E4SBG" xlink:type="simple">NHMUK</abbrev>); 1 ex., “E. Malaysia, Sabah Borneo, Mt. Trus March-April 2010 Local leg.”, “coll. A. Skale Hof/Germany” (<abbrev xmlns:xlink="http://www.w3.org/1999/xlink" xlink:title="Collection André Skale" id="ABBRID0EBTBG" xlink:type="simple">CAS</abbrev>); 5 exs., “Nord Borneo Mt. Kina-Balu 5.VIII.1903 John Waterstradth” (<abbrev xmlns:xlink="http://www.w3.org/1999/xlink" xlink:title="Muséum national d´Histoire naturelle, Paris" id="ABBRID0EFTBG" xlink:type="simple">MNHN</abbrev>); 2 ex., “Kinabalu Borneo” (<abbrev xmlns:xlink="http://www.w3.org/1999/xlink" xlink:title="Muséum national d´Histoire naturelle, Paris" id="ABBRID0EJTBG" xlink:type="simple">MNHN</abbrev>); 1 ex., “N. Borneo, Kinabalu” (<abbrev xmlns:xlink="http://www.w3.org/1999/xlink" xlink:title="Muséum national d´Histoire naturelle, Paris" id="ABBRID0ENTBG" xlink:type="simple">MNHN</abbrev>); 8 exs., “v.d. Does de Beye, Malakka” (<abbrev xmlns:xlink="http://www.w3.org/1999/xlink" xlink:title="Nationaal Natuurhistorisch Museum" id="ABBRID0ERTBG" xlink:type="simple">RMNH</abbrev>); 1 ex., “Borneo, H.E. Andrewes Bequest. B.M. 1922-221” (<abbrev xmlns:xlink="http://www.w3.org/1999/xlink" xlink:title="Natural History Museum, London" id="ABBRID0EVTBG" xlink:type="simple">NHMUK</abbrev>); 1 ex., “Kina Balu” (<abbrev xmlns:xlink="http://www.w3.org/1999/xlink" xlink:title="Muséum national d´Histoire naturelle, Paris" id="ABBRID0EZTBG" xlink:type="simple">MNHN</abbrev>); 2 exs., ”N. Borneo Mt. Kina Balu 5.VIII.1903 J.Waterstradt leg.” (<abbrev xmlns:xlink="http://www.w3.org/1999/xlink" xlink:title="Muséum national d´Histoire naturelle, Paris" id="ABBRID0E4TBG" xlink:type="simple">MNHN</abbrev>); 1 ex., “Borneo, Sabah Mt. Kinabalu 3000f, 21.IV.1929 ex H.M. Pendlbury Collection” (<abbrev xmlns:xlink="http://www.w3.org/1999/xlink" xlink:title="Collection Günther Wewalka" id="ABBRID0EBUBG" xlink:type="simple">CGW</abbrev>); 1 ex., “Borneo Kinabalu 1500 m H.Bolle Berlin SW11” (<abbrev xmlns:xlink="http://www.w3.org/1999/xlink" xlink:title="Muséum national d´Histoire naturelle, Paris" id="ABBRID0EFUBG" xlink:type="simple">MNHN</abbrev>); 1 ex., “Borneo, Sabah, Tibow, 45 km NE of Sapulut, 600-900 m, 7.-15.IV.2000, Bolm leg.” (<abbrev xmlns:xlink="http://www.w3.org/1999/xlink" xlink:title="Naturhistorisches Museum Basel" id="ABBRID0EJUBG" xlink:type="simple">NMB</abbrev>); 1 ex., “Borneo, Sabah, Kampung Pisang, Pisang env., tributary of Kuamut river, 29.VI.1998, J.Kodada &amp; F.Ciampor leg.” (<abbrev xmlns:xlink="http://www.w3.org/1999/xlink" xlink:title="Naturhistorisches Museum Wien" id="ABBRID0ENUBG" xlink:type="simple">NMW</abbrev>); 1 ex., “Sabah, Borneo env. Keningau V.1993” (<abbrev xmlns:xlink="http://www.w3.org/1999/xlink" xlink:title="Collection Lars Hendrich" id="ABBRID0ERUBG" xlink:type="simple">CLH</abbrev>); 2 exs., “Nord Borneo”, “Samml. A. Zimmermann” (<abbrev xmlns:xlink="http://www.w3.org/1999/xlink" xlink:title="Zoologische Staatssammlung, München" id="ABBRID0EVUBG" xlink:type="simple">ZSM</abbrev>); 2 exs., “Kinabalu Nord Borneo”, “Samml. A. Zimmermann” (<abbrev xmlns:xlink="http://www.w3.org/1999/xlink" xlink:title="Zoologische Staatssammlung, München" id="ABBRID0EZUBG" xlink:type="simple">ZSM</abbrev>); 5 exs., “Kinabalu Borneo 1500 m”, “Samml. A. Zimmermann” (<abbrev xmlns:xlink="http://www.w3.org/1999/xlink" xlink:title="Zoologische Staatssammlung, München" id="ABBRID0E4UBG" xlink:type="simple">ZSM</abbrev>); 1 ex., “Nordost Borneo Gebrüder W. Müller Vermächtnis 1909” (<abbrev xmlns:xlink="http://www.w3.org/1999/xlink" xlink:title="Staatliches Museum für Tierkunde" id="ABBRID0EBVBG" xlink:type="simple">SMTD</abbrev>); 1 ex., without locality label, “<italic><tp:taxon-name><tp:taxon-name-part taxon-name-part-type="genus" reg="Sandracottus">Sandracottus</tp:taxon-name-part><tp:taxon-name-part taxon-name-part-type="species" reg="bizonatus">bizonatus</tp:taxon-name-part></tp:taxon-name></italic> Gschwendtner det.” (<abbrev xmlns:xlink="http://www.w3.org/1999/xlink" xlink:title="Staatliches Museum für Tierkunde" id="ABBRID0EQVBG" xlink:type="simple">SMTD</abbrev>). • <bold>Sarawak</bold>: 1 ex., “Sarawak, Kapit distr., Rumah Ugap vill., Sut river, 3.-9.III.1994, J.Horák leg.” (<abbrev xmlns:xlink="http://www.w3.org/1999/xlink" xlink:title="Naturhistorisches Museum Wien" id="ABBRID0EWVBG" xlink:type="simple">NMW</abbrev>); 4 exs., “Sarawak, Bario env., Pa Ukat, 24.VI. 2003, J. Šťastný lgt.” (<abbrev xmlns:xlink="http://www.w3.org/1999/xlink" xlink:title="Collection Jaroslav Šťastný" id="ABBRID0E1VBG" xlink:type="simple">CJS</abbrev>); 2 exs., “Sarawak, Kelabit, Bario env. 21.-25.VI.2003, J. Šťastný lgt.” (<abbrev xmlns:xlink="http://www.w3.org/1999/xlink" xlink:title="Collection Jaroslav Šťastný" id="ABBRID0E5VBG" xlink:type="simple">CJS</abbrev>).</p></tp:treatment-sec><tp:treatment-sec sec-type="redescription" id="SECID0ECWBG"><title>Redescription.</title><p>Body broad oval, shiny, reddish brown with broad black markings on elytra (Figs <xref ref-type="fig" rid="F1">2</xref>, <xref ref-type="fig" rid="F18">48</xref>). Ventral side completely dark brown to black, legs testaceous, hind legs somewhat darker.</p><p>Head ferrugineus with posterior part broadly black, shiny. Black band protruding forwards to frons. Surface almost smooth consisting of dense and very numerous punctures of different sizes and of larger, much sparser ones, particularly numerous on frons. Clypeal grooves, punctures alongside eyes and transverse depressions beside eyes distinctly impressed, punctures large and coalescent. Antennae ferrugineus; antennomeres slender, fifth 4× as long as broad.</p><p>Pronotum ferrugineus with large median black marking reaching from posterior to anterior margins (Figs <xref ref-type="fig" rid="F1">2</xref>, <xref ref-type="fig" rid="F18">48</xref>). Surface shagreened, with dense punctation; punctures medium-sized mixed with smaller ones. Anterior and lateral puncture rows dense and coalescent, punctures becoming sparse towards middle and lacking in very middle of anterior margin. Posterior row of punctures with coarse and coalescent punctures in middle of each side, distinctly smaller and spaced on disc.</p><p>Elytra ferrugineus brown with black and broad markings consisting of three transverse bands (Figs <xref ref-type="fig" rid="F1">2</xref>, <xref ref-type="fig" rid="F18">48</xref>); an antemedian one, a postmedian one and a preapical one. Epipleura ferrugineus brown. Surface of elytra very slightly and superficially shagreened and with double punctation, a smaller and dense punctation as well as a larger one much more sparsely distributed. Row of punctures with groups of medium-sized punctures mostly grouped in five or six punctures, groups closer together on discal row.</p><fig id="F7" position="float" orientation="portrait"><object-id xmlns:xlink="http://www.w3.org/1999/xlink" content-type="doi" xlink:type="simple">10.3897/zookeys.1223.138220.figure23</object-id><object-id xmlns:xlink="http://www.w3.org/1999/xlink" content-type="arpha" xlink:type="simple">A3B52DAC-89C1-589D-A7E1-6271F83DFC2B</object-id><label>Figure 23.</label><caption><p>Distribution of <italic><tp:taxon-name><tp:taxon-name-part taxon-name-part-type="genus" reg="Sandracottus">Sandracottus</tp:taxon-name-part><tp:taxon-name-part taxon-name-part-type="species" reg="bakewellii">bakewellii</tp:taxon-name-part><tp:taxon-name-part taxon-name-part-type="subspecies" reg="bakewellii">bakewellii</tp:taxon-name-part></tp:taxon-name></italic> [black dots] and <italic><tp:taxon-name><tp:taxon-name-part taxon-name-part-type="genus" reg="Sandracottus">S.</tp:taxon-name-part><tp:taxon-name-part taxon-name-part-type="species" reg="bakewellii">bakewellii</tp:taxon-name-part><tp:taxon-name-part taxon-name-part-type="subspecies" reg="guttatus">guttatus</tp:taxon-name-part></tp:taxon-name></italic> [red squares] in Australia.</p></caption><graphic xmlns:xlink="http://www.w3.org/1999/xlink" xlink:href="zookeys-1223-087_article-138220__-g007.jpg" position="float" orientation="portrait" xlink:type="simple" id="oo_1214414.jpg"><uri content-type="original_file" xlink:type="simple">https://binary.pensoft.net/fig/1214414</uri></graphic></fig><p>Ventral side dark brown. Fore and mid legs particularly testaceous, hind legs ferrugineus brown to dark brown. Prosternal process short and broad, 1.5× longer than broad, flattened finely but distinctly sculptured; posterior margin broadly rounded. Whole surface very superficially shagreened and finely punctured. Metatibia with sparse medium-sized punctures on outer half. Ventrites II–VI very superficially shagreened, slightly and longitudinally wrinkled on lateral parts, on whole surface densely covered with very small punctures and larger and sparser ones. Posterior margins rounded, bordered with some large and coalescent punctures in middle of each side.</p><p>Measurements: <abbrev xmlns:xlink="http://www.w3.org/1999/xlink" xlink:title="total length" id="ABBRID0ETYBG" xlink:type="simple">TL</abbrev> = 12.5–13.0 mm, <abbrev xmlns:xlink="http://www.w3.org/1999/xlink" xlink:title="total length minus head length" id="ABBRID0EXYBG" xlink:type="simple">TL-h</abbrev> = 11.4–12.2 mm, <abbrev xmlns:xlink="http://www.w3.org/1999/xlink" xlink:title="maximum width" id="ABBRID0E2YBG" xlink:type="simple">TW</abbrev> = 8.5–9.0 mm.</p><p>♂. Protarsomeres I–III strongly enlarged with three larger suckers and numerous smaller one. Mesotarsomeres I–III with two rows of small suckers. Median lobe of aedeagus, in ventral view, broad, parallel-sided up to apex where it is slightly broadened and broadly rounded (Fig. <xref ref-type="fig" rid="F4">13a</xref>). Parameres broad, same length as median lobe, and pointed at apex (Fig. <xref ref-type="fig" rid="F4">13b</xref>).</p><p>♀. Similar to male, tarsi not enlarged. Microsculpture on ventrite VI as in male.</p></tp:treatment-sec><tp:treatment-sec sec-type="Differential diagnosis" id="SECID0EKZBG"><title>Differential diagnosis.</title><p>The combination of dorsal colour pattern (Figs <xref ref-type="fig" rid="F1">2</xref>, <xref ref-type="fig" rid="F18">48</xref>) and shape of median lobe of aedeagus and parameres (Fig. <xref ref-type="fig" rid="F4">13a, b</xref>) separates <italic><tp:taxon-name><tp:taxon-name-part taxon-name-part-type="genus" reg="Sandracottus">S.</tp:taxon-name-part><tp:taxon-name-part taxon-name-part-type="species" reg="bizonatus">bizonatus</tp:taxon-name-part></tp:taxon-name></italic> from all other species of the genus. The species is endemic to Borneo and co-occurs with <italic><tp:taxon-name><tp:taxon-name-part taxon-name-part-type="genus" reg="Sandracottus">S.</tp:taxon-name-part><tp:taxon-name-part taxon-name-part-type="species" reg="maculatus">maculatus</tp:taxon-name-part></tp:taxon-name></italic>.</p></tp:treatment-sec><tp:treatment-sec sec-type="distribution" id="SECID0ES1BG"><title>Distribution.</title><p>Malaysia (Sabah, Sarawak) (Fig. <xref ref-type="fig" rid="F8">24</xref>). The eight specimens deposited in <abbrev xmlns:xlink="http://www.w3.org/1999/xlink" xlink:title="Nationaal Natuurhistorisch Museum" id="ABBRID0E31BG" xlink:type="simple">RMNH</abbrev> from Malacca are most probably mislabelled. According to a photo on a website from an insect dealer in Indonesia, the species was also collected in Kalimantan (<ext-link xmlns:xlink="http://www.w3.org/1999/xlink" xlink:href="https://www.giradis-insect.com/" ext-link-type="uri" xlink:type="simple">https://www.giradis-insect.com/</ext-link> 27.9.2024). Specimens were collected between 300 and 1.500 m a.s.l.</p><fig id="F8" position="float" orientation="portrait"><object-id xmlns:xlink="http://www.w3.org/1999/xlink" content-type="doi" xlink:type="simple">10.3897/zookeys.1223.138220.figure24</object-id><object-id xmlns:xlink="http://www.w3.org/1999/xlink" content-type="arpha" xlink:type="simple">13B10FC3-0A0A-50F3-9081-31C7B2DDA3D8</object-id><label>Figure 24.</label><caption><p>Distribution of <italic><tp:taxon-name><tp:taxon-name-part taxon-name-part-type="genus" reg="Sandracottus">Sandracottus</tp:taxon-name-part><tp:taxon-name-part taxon-name-part-type="species" reg="bizonatus">bizonatus</tp:taxon-name-part></tp:taxon-name></italic> [red squares] and <italic><tp:taxon-name><tp:taxon-name-part taxon-name-part-type="genus" reg="Sandracottus">S.</tp:taxon-name-part><tp:taxon-name-part taxon-name-part-type="species" reg="maculatus">maculatus</tp:taxon-name-part></tp:taxon-name></italic> [black dots] in Southeast Asia.</p></caption><graphic xmlns:xlink="http://www.w3.org/1999/xlink" xlink:href="zookeys-1223-087_article-138220__-g008.jpg" position="float" orientation="portrait" xlink:type="simple" id="oo_1214415.jpg"><uri content-type="original_file" xlink:type="simple">https://binary.pensoft.net/fig/1214415</uri></graphic></fig></tp:treatment-sec><tp:treatment-sec sec-type="habitat" id="SECID0EI3BG"><title>Habitat.</title><p>Muddy and shaded forest pools, rich in rotten leaves and more permanent side pools of larger forest streams in primary rainforests, partly shaded and enriched with rotten leaves and twigs (J. Kodada and J. Šťastný, pers. comm. March 2013).</p></tp:treatment-sec><tp:treatment-sec sec-type="Conservation" id="SECID0EN3BG"><title>Conservation.</title><p>A rare and highly endemic species of Borneo, probably associated with the declining primary lowland and hilly rainforests on the island (see Southeast Asian species <italic><tp:taxon-name><tp:taxon-name-part taxon-name-part-type="genus" reg="Sandracottus">S.</tp:taxon-name-part><tp:taxon-name-part taxon-name-part-type="species" reg="femoralis">femoralis</tp:taxon-name-part></tp:taxon-name></italic>, <italic><tp:taxon-name><tp:taxon-name-part taxon-name-part-type="genus" reg="Sandracottus">S.</tp:taxon-name-part><tp:taxon-name-part taxon-name-part-type="species" reg="insignis">insignis</tp:taxon-name-part></tp:taxon-name></italic>, <italic><tp:taxon-name><tp:taxon-name-part taxon-name-part-type="genus" reg="Sandracottus">S.</tp:taxon-name-part><tp:taxon-name-part taxon-name-part-type="species" reg="maculatus">maculatus</tp:taxon-name-part></tp:taxon-name></italic> and <italic><tp:taxon-name><tp:taxon-name-part taxon-name-part-type="genus" reg="Sandracottus">S.</tp:taxon-name-part><tp:taxon-name-part taxon-name-part-type="species" reg="rotundus">rotundus</tp:taxon-name-part></tp:taxon-name></italic>). Most records are from the end of the 19<sup>th</sup> and the beginning of the 20<sup>th</sup> century. According to present knowledge it is an endangered species. It is recommended to be listed in the next IUCN red list.</p></tp:treatment-sec><tp:treatment-sec><!--Section generated to contain objects referenced in tp:taxon-treatment.--><fig id="F1" position="float" orientation="portrait"><object-id xmlns:xlink="http://www.w3.org/1999/xlink" content-type="doi" xlink:type="simple">10.3897/zookeys.1223.138220.figures1-3</object-id><object-id xmlns:xlink="http://www.w3.org/1999/xlink" content-type="arpha" xlink:type="simple">9E93F467-A3F5-562A-9E2D-77BB8361B1D9</object-id><label>Figures 1–3.</label><caption><p>Habitus of <bold>1</bold><italic><tp:taxon-name><tp:taxon-name-part taxon-name-part-type="genus" reg="Sandracottus">Sandracottus</tp:taxon-name-part><tp:taxon-name-part taxon-name-part-type="species" reg="bakewellii">bakewellii</tp:taxon-name-part><tp:taxon-name-part taxon-name-part-type="subspecies" reg="bakewellii">bakewellii</tp:taxon-name-part></tp:taxon-name></italic> (Northern Territory, Australia) <bold>2</bold><italic><tp:taxon-name><tp:taxon-name-part taxon-name-part-type="genus" reg="Sandracottus">S.</tp:taxon-name-part><tp:taxon-name-part taxon-name-part-type="species" reg="bizonatus">bizonatus</tp:taxon-name-part></tp:taxon-name></italic> (Borneo, Sabah, Kinabalu) <bold>3</bold><italic><tp:taxon-name><tp:taxon-name-part taxon-name-part-type="genus" reg="Sandracottus">S.</tp:taxon-name-part><tp:taxon-name-part taxon-name-part-type="species" reg="chevrolati">chevrolati</tp:taxon-name-part></tp:taxon-name></italic> (Sumba Island, Indonesia).</p></caption><graphic xmlns:xlink="http://www.w3.org/1999/xlink" xlink:href="zookeys-1223-087_article-138220__-g001.jpg" position="float" orientation="portrait" xlink:type="simple" id="oo_1214408.jpg"><uri content-type="original_file" xlink:type="simple">https://binary.pensoft.net/fig/1214408</uri></graphic></fig><fig id="F4" position="float" orientation="portrait"><object-id xmlns:xlink="http://www.w3.org/1999/xlink" content-type="doi" xlink:type="simple">10.3897/zookeys.1223.138220.figures12-15</object-id><object-id xmlns:xlink="http://www.w3.org/1999/xlink" content-type="arpha" xlink:type="simple">BB0B1374-E9E0-5C6D-9989-6F38D6CEEE92</object-id><label>Figures 12–15.</label><caption><p>Median lobe of aedeagus in ventral view (a), and right paramere in lateral view (b) <bold>12</bold><italic><tp:taxon-name><tp:taxon-name-part taxon-name-part-type="genus" reg="Sandracottus">Sandracottus</tp:taxon-name-part><tp:taxon-name-part taxon-name-part-type="species" reg="bakewellii">bakewellii</tp:taxon-name-part><tp:taxon-name-part taxon-name-part-type="subspecies" reg="bakewellii">bakewellii</tp:taxon-name-part></tp:taxon-name></italic><bold>13</bold><italic><tp:taxon-name><tp:taxon-name-part taxon-name-part-type="genus" reg="Sandracottus">S.</tp:taxon-name-part><tp:taxon-name-part taxon-name-part-type="species" reg="bizonatus">bizonatus</tp:taxon-name-part></tp:taxon-name></italic><bold>14</bold><italic><tp:taxon-name><tp:taxon-name-part taxon-name-part-type="genus" reg="Sandracottus">S.</tp:taxon-name-part><tp:taxon-name-part taxon-name-part-type="species" reg="chevrolati">chevrolati</tp:taxon-name-part></tp:taxon-name></italic> and <bold>15</bold><italic><tp:taxon-name><tp:taxon-name-part taxon-name-part-type="genus" reg="Sandracottus">S.</tp:taxon-name-part><tp:taxon-name-part taxon-name-part-type="species" reg="dejeanii">dejeanii</tp:taxon-name-part></tp:taxon-name></italic>.</p></caption><graphic xmlns:xlink="http://www.w3.org/1999/xlink" xlink:href="zookeys-1223-087_article-138220__-g004.jpg" position="float" orientation="portrait" xlink:type="simple" id="oo_1214411.jpg"><uri content-type="original_file" xlink:type="simple">https://binary.pensoft.net/fig/1214411</uri></graphic></fig><fig id="F18" position="float" orientation="portrait"><object-id xmlns:xlink="http://www.w3.org/1999/xlink" content-type="doi" xlink:type="simple">10.3897/zookeys.1223.138220.figures46-49</object-id><object-id xmlns:xlink="http://www.w3.org/1999/xlink" content-type="arpha" xlink:type="simple">7D7C2350-B546-5421-8033-D44C4C420960</object-id><label>Figures 46–49.</label><caption><p>Colouration and habitus of <bold>46</bold><italic><tp:taxon-name><tp:taxon-name-part taxon-name-part-type="genus" reg="Sandracottus">Sandracottus</tp:taxon-name-part><tp:taxon-name-part taxon-name-part-type="species" reg="bakewellii">bakewellii</tp:taxon-name-part><tp:taxon-name-part taxon-name-part-type="subspecies" reg="bakewellii">bakewellii</tp:taxon-name-part></tp:taxon-name></italic> (Australia, Northern Queensland, Atherton Tableland, Mareeba) <bold>47</bold><italic><tp:taxon-name><tp:taxon-name-part taxon-name-part-type="genus" reg="Sandracottus">S.</tp:taxon-name-part><tp:taxon-name-part taxon-name-part-type="species" reg="bakewellii">bakewellii</tp:taxon-name-part><tp:taxon-name-part taxon-name-part-type="subspecies" reg="guttatus">guttatus</tp:taxon-name-part></tp:taxon-name></italic> (Australia, Northern Territory, Ormiston Gorge) <bold>48</bold><italic><tp:taxon-name><tp:taxon-name-part taxon-name-part-type="genus" reg="Sandracottus">S.</tp:taxon-name-part><tp:taxon-name-part taxon-name-part-type="species" reg="bizonatus">bizonatus</tp:taxon-name-part></tp:taxon-name></italic> (Borneo, Sabah, Keningau) <bold>49</bold><italic><tp:taxon-name><tp:taxon-name-part taxon-name-part-type="genus" reg="Sandracottus">S.</tp:taxon-name-part><tp:taxon-name-part taxon-name-part-type="species" reg="chevrolati">chevrolati</tp:taxon-name-part></tp:taxon-name></italic> (Indonesia, Sumba Island, Waingapu).</p></caption><graphic xmlns:xlink="http://www.w3.org/1999/xlink" xlink:href="zookeys-1223-087_article-138220__-g018.jpg" position="float" orientation="portrait" xlink:type="simple" id="oo_1214425.jpg"><uri content-type="original_file" xlink:type="simple">https://binary.pensoft.net/fig/1214425</uri></graphic></fig></tp:treatment-sec><ref-list><ref id="B60"><mixed-citation xmlns:xlink="http://www.w3.org/1999/xlink" xlink:type="simple"><person-group><name name-style="western"><surname>Zimmermann</surname><given-names>A</given-names></name></person-group> (<year>1920</year>) <source><tp:taxon-name><tp:taxon-name-part taxon-name-part-type="family">Dytiscidae</tp:taxon-name-part></tp:taxon-name>.</source><publisher-name>In: Junk W</publisher-name>, <publisher-loc>Schenkling S (Eds) Berlin, Coleopterorum Catalogus 4, pars 71</publisher-loc>, <size units="page">326 pp</size>.</mixed-citation></ref></ref-list></tp:taxon-treatment>
