# Supplementary material for: ﻿Revision of the Oriental and Australasian diving beetle genus Sandracottus Sharp, 1882 (Coleoptera, Dytiscidae, Dytiscinae)
Source: Zookeys. 2025 Jan 6;1223:87–147. doi: 10.3897/zookeys.1223.138220 (PMC11730086; doi:10.3897/zookeys.1223.138220)
Supplement: XML Treatment for Sandracottus chevrolati [file zookeys.1223.138220-treatment5.xml]

<!DOCTYPE tp:taxon-treatment
  PUBLIC "-//TaxonX//DTD Taxonomic Treatment Publishing DTD v0 20100105//EN" "tax-treatment-NSO.dtd">
<tp:taxon-treatment xmlns:tp="http://www.plazi.org/taxpub"><tp:treatment-meta><kwd-group><label>Taxon classification</label><kwd>
              <named-content content-type="kingdom">Animalia</named-content>
            </kwd><kwd>
              <named-content content-type="order">Coleoptera</named-content>
            </kwd><kwd>
              <named-content content-type="family">Dytiscidae</named-content>
            </kwd></kwd-group><mixed-citation publication-type="journal"><person-group><name><surname>Hendrich</surname><given-names>Lars</given-names></name><name><surname>Brancucci</surname><given-names>Michel</given-names></name></person-group><article-title>﻿Revision of the Oriental and Australasian diving beetle genus <italic><tp:taxon-name><tp:taxon-name-part taxon-name-part-type="genus" reg="Sandracottus">Sandracottus</tp:taxon-name-part></tp:taxon-name></italic> Sharp, 1882 (<tp:taxon-name><tp:taxon-name-part taxon-name-part-type="order">Coleoptera</tp:taxon-name-part></tp:taxon-name>, <tp:taxon-name><tp:taxon-name-part taxon-name-part-type="family">Dytiscidae</tp:taxon-name-part></tp:taxon-name>, <tp:taxon-name><tp:taxon-name-part taxon-name-part-type="subfamily">Dytiscinae</tp:taxon-name-part></tp:taxon-name>)</article-title><source>Zookeys</source><day>06</day><month>01</month><year>2025</year><volume>1223</volume><fpage>87</fpage><lpage>147</lpage><pub-id pub-id-type="doi">10.3897/zookeys.1223.138220</pub-id></mixed-citation></tp:treatment-meta><tp:nomenclature><label>﻿</label><tp:taxon-name>
            <object-id xmlns:xlink="http://www.w3.org/1999/xlink" content-type="arpha" xlink:type="simple">E4C77047-832F-5568-A2A8-7340E0A05492</object-id>
            <tp:taxon-name-part taxon-name-part-type="genus" reg="Sandracottus">Sandracottus</tp:taxon-name-part>
            <tp:taxon-name-part taxon-name-part-type="species" reg="chevrolati">chevrolati</tp:taxon-name-part>
          </tp:taxon-name><tp:taxon-authority>(Aubé, 1838)</tp:taxon-authority><xref ref-type="fig" rid="F1">Figs 3</xref><xref ref-type="fig" rid="F4">, 14</xref><xref ref-type="fig" rid="F9">, 25</xref><xref ref-type="fig" rid="F18">, 49</xref><tp:nomenclature-citation-list><tp:nomenclature-citation><tp:taxon-name>
                <tp:taxon-name-part taxon-name-part-type="genus" reg="Hydaticus">Hydaticus</tp:taxon-name-part>
                <tp:taxon-name-part taxon-name-part-type="species" reg="chevrolati">chevrolati</tp:taxon-name-part>
              </tp:taxon-name><comment>Aubé, 1838: 164 (type locality Timor, Indonesia).</comment></tp:nomenclature-citation><tp:nomenclature-citation><tp:taxon-name>
                <tp:taxon-name-part taxon-name-part-type="genus" reg="Sandracottus">Sandracottus</tp:taxon-name-part>
                <tp:taxon-name-part taxon-name-part-type="species" reg="chevrolati">chevrolati</tp:taxon-name-part>
              </tp:taxon-name><comment>(Aubé, 1838): <xref ref-type="bibr" rid="B42">Régimbart 1899</xref>: 334 (descr.); <xref ref-type="bibr" rid="B60">Zimmermann 1920</xref>: 234 (cat.); Hájek and Nilsson 2024: 91 (cat.).</comment></tp:nomenclature-citation><tp:nomenclature-citation><tp:taxon-name>
                <tp:taxon-name-part taxon-name-part-type="genus" reg="Hydaticus">Hydaticus</tp:taxon-name-part>
                <tp:taxon-name-part taxon-name-part-type="species" reg="mixtus">mixtus</tp:taxon-name-part>
              </tp:taxon-name><comment>Blanchard, 1843: plate 4, fig. 2 (type locality Timor, Indonesia) (syn. nov.).</comment></tp:nomenclature-citation></tp:nomenclature-citation-list></tp:nomenclature><tp:treatment-sec sec-type="comments" id="SECID0EHBAI"><title>Comments on classification.</title><p>The verbal description of <italic><tp:taxon-name><tp:taxon-name-part taxon-name-part-type="genus" reg="Hydaticus">H.</tp:taxon-name-part><tp:taxon-name-part taxon-name-part-type="species" reg="mixtus">mixtus</tp:taxon-name-part></tp:taxon-name></italic> was published by <xref ref-type="bibr" rid="B8">Blanchard (1853)</xref>. However, before the publication of the text, the colour plates to this book were published separately during the years 1842–1854 (see <xref ref-type="bibr" rid="B11">Clark and Crosnier 2000</xref>). Therefore, the plates must be considered as the original description (<xref ref-type="bibr" rid="B27">ICZN 1999</xref>: Article 12.2.7). <italic><tp:taxon-name><tp:taxon-name-part taxon-name-part-type="genus" reg="Sandracottus">Sandracottus</tp:taxon-name-part><tp:taxon-name-part taxon-name-part-type="species" reg="mixtus">mixtus</tp:taxon-name-part></tp:taxon-name></italic> was regarded as a junior subjective synonym of <italic><tp:taxon-name><tp:taxon-name-part taxon-name-part-type="genus" reg="Dytiscus">Dytiscus</tp:taxon-name-part><tp:taxon-name-part taxon-name-part-type="species" reg="fasciatus">fasciatus</tp:taxon-name-part></tp:taxon-name></italic> Fabricius, 1775 (= primary homonym of <italic><tp:taxon-name><tp:taxon-name-part taxon-name-part-type="genus" reg="Dytiscus">Dytiscus</tp:taxon-name-part><tp:taxon-name-part taxon-name-part-type="species" reg="fasciatus">fasciatus</tp:taxon-name-part></tp:taxon-name></italic> DeGeer, 1774) by <xref ref-type="bibr" rid="B52">Vazirani (1969)</xref>. However, Vazirani mentioned that he had no possibility to see the type or the original description of that species. Although we did not see the type specimen of <italic><tp:taxon-name><tp:taxon-name-part taxon-name-part-type="genus" reg="Hydaticus">H.</tp:taxon-name-part><tp:taxon-name-part taxon-name-part-type="species" reg="mixtus">mixtus</tp:taxon-name-part></tp:taxon-name></italic>, the figure which serves as the original description is very accurate and refers without any doubt to the species described by <xref ref-type="bibr" rid="B4">Aubé (1838)</xref> under the name <italic><tp:taxon-name><tp:taxon-name-part taxon-name-part-type="genus" reg="Hydaticus">H.</tp:taxon-name-part><tp:taxon-name-part taxon-name-part-type="species" reg="chevrolati">chevrolati</tp:taxon-name-part></tp:taxon-name></italic>. In addition, the type locality of both species is the same (Timor), and we are not aware of any records of <italic><tp:taxon-name><tp:taxon-name-part taxon-name-part-type="genus" reg="Sandracottus">Sandracottus</tp:taxon-name-part><tp:taxon-name-part taxon-name-part-type="species" reg="fasciatus">fasciatus</tp:taxon-name-part></tp:taxon-name></italic> [= <italic><tp:taxon-name><tp:taxon-name-part taxon-name-part-type="genus" reg="Sandracottus"/><tp:taxon-name-part taxon-name-part-type="species" reg="hunteri">hunteri</tp:taxon-name-part></tp:taxon-name></italic>] east of the Wallace’s line. Therefore, we consider <italic><tp:taxon-name><tp:taxon-name-part taxon-name-part-type="genus" reg="Hydaticus">Hydaticus</tp:taxon-name-part><tp:taxon-name-part taxon-name-part-type="species" reg="mixtus">mixtus</tp:taxon-name-part></tp:taxon-name></italic> as a junior subjective synonym of <italic><tp:taxon-name><tp:taxon-name-part taxon-name-part-type="genus" reg="Hydaticus">H.</tp:taxon-name-part><tp:taxon-name-part taxon-name-part-type="species" reg="chevrolati">chevrolati</tp:taxon-name-part></tp:taxon-name></italic>.</p><fig id="F9" position="float" orientation="portrait"><object-id xmlns:xlink="http://www.w3.org/1999/xlink" content-type="doi" xlink:type="simple">10.3897/zookeys.1223.138220.figure25</object-id><object-id xmlns:xlink="http://www.w3.org/1999/xlink" content-type="arpha" xlink:type="simple">B9FD7177-0F9F-5D1A-B9F8-02C408B6474F</object-id><label>Figure 25.</label><caption><p>Distribution of <italic><tp:taxon-name><tp:taxon-name-part taxon-name-part-type="genus" reg="Sandracottus">Sandracottus</tp:taxon-name-part><tp:taxon-name-part taxon-name-part-type="species" reg="chevrolati">chevrolati</tp:taxon-name-part></tp:taxon-name></italic> in Indonesia.</p></caption><graphic xmlns:xlink="http://www.w3.org/1999/xlink" xlink:href="zookeys-1223-087_article-138220__-g009.jpg" position="float" orientation="portrait" xlink:type="simple" id="oo_1214416.jpg"><uri content-type="original_file" xlink:type="simple">https://binary.pensoft.net/fig/1214416</uri></graphic></fig></tp:treatment-sec><tp:treatment-sec sec-type="type material" id="SECID0EGGAI"><title>Type material of <italic><tp:taxon-name><tp:taxon-name-part taxon-name-part-type="genus" reg="Hydaticus">Hydaticus</tp:taxon-name-part><tp:taxon-name-part taxon-name-part-type="species" reg="chevrolati">chevrolati</tp:taxon-name-part></tp:taxon-name></italic>.</title><p><bold><italic>Lectotype</italic></bold> (herewith designated): Male, “Timor” [handwritten label], “typus” [handwritten label] “Lectotype <tp:taxon-name><tp:taxon-name-part taxon-name-part-type="genus" reg="Hydaticus">Hydaticus</tp:taxon-name-part><tp:taxon-name-part taxon-name-part-type="species" reg="chevrolati">chevrolati</tp:taxon-name-part></tp:taxon-name> Aubé des. L. Hendrich &amp; M. Brancucci 2010” [red printed label] (<abbrev xmlns:xlink="http://www.w3.org/1999/xlink" xlink:title="Muséum national d´Histoire naturelle, Paris" id="ABBRID0EHHAI" xlink:type="simple">MNHN</abbrev>). <bold><italic>Paralectotype</italic></bold>: Female, “Timor” [handwritten label], “Paralectotype <tp:taxon-name><tp:taxon-name-part taxon-name-part-type="genus" reg="Hydaticus">Hydaticus</tp:taxon-name-part><tp:taxon-name-part taxon-name-part-type="species" reg="chevrolati">chevrolati</tp:taxon-name-part></tp:taxon-name> Aubé des. L. Hendrich &amp; M. Brancucci 2010” [red printed label] (<abbrev xmlns:xlink="http://www.w3.org/1999/xlink" xlink:title="Muséum national d´Histoire naturelle, Paris" id="ABBRID0EYHAI" xlink:type="simple">MNHN</abbrev>). Examined.</p></tp:treatment-sec><tp:treatment-sec sec-type="type material" id="SECID0E3HAI"><title>Type material of <italic><tp:taxon-name><tp:taxon-name-part taxon-name-part-type="genus" reg="Sandracottus">S.</tp:taxon-name-part><tp:taxon-name-part taxon-name-part-type="species" reg="mixtus">mixtus</tp:taxon-name-part></tp:taxon-name></italic>.</title><p>Not examined.</p></tp:treatment-sec><tp:treatment-sec sec-type="material" id="SECID0ENIAI"><title>Additional material.</title><p><bold>(157 specimens)</bold>: <bold>Indonesia</bold>: • <bold>Lombok</bold>: 1 ex., “Indonesia: N Lombok, Senaru waterfall, alt. m. 0470, 13.x.1991, Huijbregts, Krikken” (<abbrev xmlns:xlink="http://www.w3.org/1999/xlink" xlink:title="Nationaal Natuurhistorisch Museum" id="ABBRID0EZIAI" xlink:type="simple">RMNH</abbrev>). • <bold>Pantar</bold>: 2 exs., “Indonesia, Lesser Sundas, Pantar Isl, east coast, Tanah Labnag env., 350 m, S.Jakl leg. 9.-21.iii.2006” (<abbrev xmlns:xlink="http://www.w3.org/1999/xlink" xlink:title="Národní muzeum, Praha" id="ABBRID0E6IAI" xlink:type="simple">NMPC</abbrev>). • <bold>Sumba</bold>: 7 exs., “O. Sumba Prai Jawang Rende Wai 14.7.1949 Dr. Bühler Dr. Sutter” (<abbrev xmlns:xlink="http://www.w3.org/1999/xlink" xlink:title="Naturhistorisches Museum Basel" id="ABBRID0EFJAI" xlink:type="simple">NMB</abbrev>); 1 ex., “W. Sumba Mata Kori Waimangura 23.8.1949 Dr. Bühler Dr. Sutter” (<abbrev xmlns:xlink="http://www.w3.org/1999/xlink" xlink:title="Naturhistorisches Museum Basel" id="ABBRID0EJJAI" xlink:type="simple">NMB</abbrev>); 1 ex., “W. Sumba Baing 30.6.1949 Dr. Bühler Dr. Sutter” (<abbrev xmlns:xlink="http://www.w3.org/1999/xlink" xlink:title="Naturhistorisches Museum Basel" id="ABBRID0ENJAI" xlink:type="simple">NMB</abbrev>); 1 ex., “O. Sumba Mau Maru 18.7.1943 Dr. Bühler Dr. Sutter” (<abbrev xmlns:xlink="http://www.w3.org/1999/xlink" xlink:title="Naturhistorisches Museum Basel" id="ABBRID0ERJAI" xlink:type="simple">NMB</abbrev>); 1 ex., “O. Sumba Kodi 8.8.1949 Dr. Bühler Dr. Sutter” (<abbrev xmlns:xlink="http://www.w3.org/1999/xlink" xlink:title="Naturhistorisches Museum Basel" id="ABBRID0EVJAI" xlink:type="simple">NMB</abbrev>); 1 ex., “O. Sumba Melolo 28.Mai 1949 Dr. Bühler-Dr. Sutter” (<abbrev xmlns:xlink="http://www.w3.org/1999/xlink" xlink:title="Naturhistorisches Museum Basel" id="ABBRID0EZJAI" xlink:type="simple">NMB</abbrev>); 1 ex., “Indonesia, Lesser Sundas Sumba East, 10–20.6.2006, Luku Melolo N.R., 300–500 m, S. Jakl leg.” (<abbrev xmlns:xlink="http://www.w3.org/1999/xlink" xlink:title="Collection Lars Hendrich" id="ABBRID0E4JAI" xlink:type="simple">CLH</abbrev>); 2 exs., “Sumba East, Melolo env., Luku Melcio, 300–600 m, 7.-9.II.2001, P. Votruba leg.” (<abbrev xmlns:xlink="http://www.w3.org/1999/xlink" xlink:title="Collection Jaroslav Šťastný" id="ABBRID0EBKAI" xlink:type="simple">CJS</abbrev>); 2 exs., “Sumba Island mer., Tarimbang env., 0–100 m, 2.II.-3.II.2001, S.Jákl leg.” (<abbrev xmlns:xlink="http://www.w3.org/1999/xlink" xlink:title="Národní muzeum, Praha" id="ABBRID0EFKAI" xlink:type="simple">NMPC</abbrev>); 2 exs., “East Sumba 550 m, Luku Melolo N.R. 1.-10.7.2005” (<abbrev xmlns:xlink="http://www.w3.org/1999/xlink" xlink:title="Collection Lars Hendrich" id="ABBRID0EJKAI" xlink:type="simple">CLH</abbrev>); 1 ex., “Sumba Island or., Mt. Wangameti, Kanangar env., 600–800 m, 10.II.2001, S. Jákl leg.” (<abbrev xmlns:xlink="http://www.w3.org/1999/xlink" xlink:title="Národní muzeum, Praha" id="ABBRID0ENKAI" xlink:type="simple">NMPC</abbrev>); 11 exs., “Indonesia, East Sumba, 20 km S of Waingapu Wairinding, 300 m, 30.I.-2.II.2001, P.Votruba leg.” (<abbrev xmlns:xlink="http://www.w3.org/1999/xlink" xlink:title="Collection Lars Hendrich" id="ABBRID0ERKAI" xlink:type="simple">CLH</abbrev>, <abbrev xmlns:xlink="http://www.w3.org/1999/xlink" xlink:title="Národní muzeum, Praha" id="ABBRID0EVKAI" xlink:type="simple">NMPC</abbrev>). • <bold>Sumbawa</bold>: 33 exs., “Sumbawa, Dompu-Empang, restpools, 90 m, 15.ix.2011, 08 35.563S 118 17.454E (SUMB06)” (<abbrev xmlns:xlink="http://www.w3.org/1999/xlink" xlink:title="Museum Zoologicum Bogoriense" id="ABBRID0E2KAI" xlink:type="simple">MZB</abbrev>, <abbrev xmlns:xlink="http://www.w3.org/1999/xlink" xlink:title="Zoologische Staatssammlung, München" id="ABBRID0E6KAI" xlink:type="simple">ZSM</abbrev>); 1 ex., “Sumbawa” (<abbrev xmlns:xlink="http://www.w3.org/1999/xlink" xlink:title="Muséum national d´Histoire naturelle, Paris" id="ABBRID0EDLAI" xlink:type="simple">MNHN</abbrev>); 2 exs., “Savu I. [=Savu Island] Viii 96 Hvereti” (<abbrev xmlns:xlink="http://www.w3.org/1999/xlink" xlink:title="Muséum national d´Histoire naturelle, Paris" id="ABBRID0EHLAI" xlink:type="simple">MNHN</abbrev>); 3 exs, “Museum Paris Coupang Hombron 1841” (<abbrev xmlns:xlink="http://www.w3.org/1999/xlink" xlink:title="Muséum national d´Histoire naturelle, Paris" id="ABBRID0ELLAI" xlink:type="simple">MNHN</abbrev>); 7 exs., “Sumbawa Colffs.”, “Ex. Musaeo Van Landsberge” (<abbrev xmlns:xlink="http://www.w3.org/1999/xlink" xlink:title="Muséum national d´Histoire naturelle, Paris" id="ABBRID0EPLAI" xlink:type="simple">MNHN</abbrev>); 1 ex., “Sumbawa” (<abbrev xmlns:xlink="http://www.w3.org/1999/xlink" xlink:title="Muséum national d´Histoire naturelle, Paris" id="ABBRID0ETLAI" xlink:type="simple">MNHN</abbrev>); 2 exs., “v.Lansb., Sumbawa” (<abbrev xmlns:xlink="http://www.w3.org/1999/xlink" xlink:title="Nationaal Natuurhistorisch Museum" id="ABBRID0EXLAI" xlink:type="simple">RMNH</abbrev>); 1 ex., “Sumbawa, 56993, Fry Coll. 1905-100” (<abbrev xmlns:xlink="http://www.w3.org/1999/xlink" xlink:title="Natural History Museum, London" id="ABBRID0E2LAI" xlink:type="simple">NHMUK</abbrev>); 2 exs., “Sumbawa” (<abbrev xmlns:xlink="http://www.w3.org/1999/xlink" xlink:title="Muséum national d´Histoire naturelle, Paris" id="ABBRID0E6LAI" xlink:type="simple">MNHN</abbrev>); 1 ex., “Indonesia, W-Sumbawa, Batoe Doelang, 10.-15.V.1927, B.Rensch” (<abbrev xmlns:xlink="http://www.w3.org/1999/xlink" xlink:title="Collection Günther Wewalka" id="ABBRID0EDMAI" xlink:type="simple">CGW</abbrev>). • <bold>Flores</bold>: 2 exs., “Indonesia, Flores, Rinca, V.1990, C.H.S. Watts leg.” (<abbrev xmlns:xlink="http://www.w3.org/1999/xlink" xlink:title="Collection Lars Hendrich" id="ABBRID0EJMAI" xlink:type="simple">CLH</abbrev>, <abbrev xmlns:xlink="http://www.w3.org/1999/xlink" xlink:title="South Australian Museum" id="ABBRID0ENMAI" xlink:type="simple">SAMA</abbrev>). • <bold>Tanimbar</bold>: 6 exs., “Indonesia, Tanimbar Yamdema isl., Lorulun, 20 km NE of Saumlaki, 150 m, 26.11.-4.12.2006, M Oboril lgt.” (<abbrev xmlns:xlink="http://www.w3.org/1999/xlink" xlink:title="Collection Lars Hendrich" id="ABBRID0ETMAI" xlink:type="simple">CLH</abbrev>, <abbrev xmlns:xlink="http://www.w3.org/1999/xlink" xlink:title="Zoologische Staatssammlung, München" id="ABBRID0EXMAI" xlink:type="simple">ZSM</abbrev>); 2 exs., “Indonesia, Tanimbar-Yamdena, Mams, 21 km N of Saumlaki, 27.XI.-11.XII.2005, J.Horák leg.” (<abbrev xmlns:xlink="http://www.w3.org/1999/xlink" xlink:title="Národní muzeum, Praha" id="ABBRID0E2MAI" xlink:type="simple">NMPC</abbrev>); 13 exs., “Indonesia, Tanimbar isls, Lorulun, 20 km NE of Saumlaki, 150 m, 25.11.-24.12.2006, St Jakl lgt.” (<abbrev xmlns:xlink="http://www.w3.org/1999/xlink" xlink:title="Collection Lars Hendrich" id="ABBRID0E6MAI" xlink:type="simple">CLH</abbrev>, <abbrev xmlns:xlink="http://www.w3.org/1999/xlink" xlink:title="Zoologische Staatssammlung, München" id="ABBRID0EDNAI" xlink:type="simple">ZSM</abbrev>). • <bold>Timor</bold>: 1 ex., “Indonesia, West Timor Buraen env. 28 km S Kupang 400 m, 16.-21.12.2005 St. Jakl leg.” (<abbrev xmlns:xlink="http://www.w3.org/1999/xlink" xlink:title="Collection Lars Hendrich" id="ABBRID0EJNAI" xlink:type="simple">CLH</abbrev>); 1 ex., “TIMOR ISL Buraen env. 60 km SE Kupang 350 m, 10.-21.2.2006 St. Jakl leg.” (<abbrev xmlns:xlink="http://www.w3.org/1999/xlink" xlink:title="Collection Lars Hendrich" id="ABBRID0ENNAI" xlink:type="simple">CLH</abbrev>); 4 exs., “Timor, Naikliu area, restpools in dry forest, 130 m, 3.x.2011, 09 58.425S 123 41.439E (TIM11)” (<abbrev xmlns:xlink="http://www.w3.org/1999/xlink" xlink:title="Museum Zoologicum Bogoriense" id="ABBRID0ERNAI" xlink:type="simple">MZB</abbrev>, <abbrev xmlns:xlink="http://www.w3.org/1999/xlink" xlink:title="Zoologische Staatssammlung, München" id="ABBRID0EVNAI" xlink:type="simple">ZSM</abbrev>); 1 ex., “Timor, alte Sammlung” (<abbrev xmlns:xlink="http://www.w3.org/1999/xlink" xlink:title="Zoologische Staatssammlung, München" id="ABBRID0EZNAI" xlink:type="simple">ZSM</abbrev>); 1 ex., “Timor” (<abbrev xmlns:xlink="http://www.w3.org/1999/xlink" xlink:title="Nationaal Natuurhistorisch Museum" id="ABBRID0E4NAI" xlink:type="simple">RMNH</abbrev>); 6 exs., “Macklot, Timor” (<abbrev xmlns:xlink="http://www.w3.org/1999/xlink" xlink:title="Nationaal Natuurhistorisch Museum" id="ABBRID0EBOAI" xlink:type="simple">RMNH</abbrev>); 3 exs., “Dr. H. ten Kate, Timor centr.” (<abbrev xmlns:xlink="http://www.w3.org/1999/xlink" xlink:title="Nationaal Natuurhistorisch Museum" id="ABBRID0EFOAI" xlink:type="simple">RMNH</abbrev>); 4 exs., “S.O.Celebes, J. Elbert, 1909” (<abbrev xmlns:xlink="http://www.w3.org/1999/xlink" xlink:title="Nationaal Natuurhistorisch Museum" id="ABBRID0EJOAI" xlink:type="simple">RMNH</abbrev>); 1 ex., “W.P. de Roever, Nenas en omgeving, Moetisgebergte Timor, Sept. 1937” (<abbrev xmlns:xlink="http://www.w3.org/1999/xlink" xlink:title="Nationaal Natuurhistorisch Museum" id="ABBRID0ENOAI" xlink:type="simple">RMNH</abbrev>); 6 exs., “Tim. [Timor] 6756” (<abbrev xmlns:xlink="http://www.w3.org/1999/xlink" xlink:title="Natural History Museum, London" id="ABBRID0EROAI" xlink:type="simple">NHMUK</abbrev>); 1 ex., “Tim. [Timor], Wallace, Celebis (<tp:taxon-name><tp:taxon-name-part taxon-name-part-type="genus" reg="Hydaticus">Hydaticus</tp:taxon-name-part></tp:taxon-name>) MS Clark” (<abbrev xmlns:xlink="http://www.w3.org/1999/xlink" xlink:title="Natural History Museum, London" id="ABBRID0E2OAI" xlink:type="simple">NHMUK</abbrev>); 1 ex., “Timor 978 var., Sharp Coll. 1905-313” (<abbrev xmlns:xlink="http://www.w3.org/1999/xlink" xlink:title="Natural History Museum, London" id="ABBRID0E6OAI" xlink:type="simple">NHMUK</abbrev>); 2 exs., “Timor, Lelogama, Mai 1911, Haniel”, “Samml. A. Zimmermann“ (<abbrev xmlns:xlink="http://www.w3.org/1999/xlink" xlink:title="Zoologische Staatssammlung, München" id="ABBRID0EDPAI" xlink:type="simple">ZSM</abbrev>); 1 ex., “Timor”, “Coll. C. Felsche Geschenk 1907” (<abbrev xmlns:xlink="http://www.w3.org/1999/xlink" xlink:title="Staatliches Museum für Tierkunde" id="ABBRID0EHPAI" xlink:type="simple">SMTD</abbrev>). • <bold>Sulawesi</bold>: 2 exs., “Manado, Celebes [Sulawesi] 2014” (<abbrev xmlns:xlink="http://www.w3.org/1999/xlink" xlink:title="Natural History Museum, London" id="ABBRID0ENPAI" xlink:type="simple">NHMUK</abbrev>); 1 ex., “S.O. Celebes T. Elbert 1909”, “Rambi bis Mengkoka”, “ex Museum Buitenzorg”, “<tp:taxon-name><tp:taxon-name-part taxon-name-part-type="genus" reg="Sandracottus">Sandracottus</tp:taxon-name-part><tp:taxon-name-part taxon-name-part-type="species" reg="chevrolati">chevrolati</tp:taxon-name-part></tp:taxon-name> Aubé det. A. Zimmermann” (<abbrev xmlns:xlink="http://www.w3.org/1999/xlink" xlink:title="Deutsches Entomologisches Institut" id="ABBRID0E2PAI" xlink:type="simple">DEI</abbrev>); 2 exs., “Celebes [Sulawesi] Posso [Poso] See Drs. Sarasin” (<abbrev xmlns:xlink="http://www.w3.org/1999/xlink" xlink:title="Naturhistorisches Museum Basel" id="ABBRID0E6PAI" xlink:type="simple">NMB</abbrev>, <abbrev xmlns:xlink="http://www.w3.org/1999/xlink" xlink:title="Staatliches Museum für Tierkunde" id="ABBRID0EDQAI" xlink:type="simple">SMTD</abbrev>); 1 ex., “SO Sulawesi, I. Albert”, “Samml. A. Zimmermann” (<abbrev xmlns:xlink="http://www.w3.org/1999/xlink" xlink:title="Zoologische Staatssammlung, München" id="ABBRID0EHQAI" xlink:type="simple">ZSM</abbrev>). • <bold>Moluccas</bold>: 1 ex., “Moluccas” (<abbrev xmlns:xlink="http://www.w3.org/1999/xlink" xlink:title="Muséum national d´Histoire naturelle, Paris" id="ABBRID0ENQAI" xlink:type="simple">MNHN</abbrev>); 2 exs., “Moluccas Batchian [most probably mislabeled] J. Waterstradt 1902” (<abbrev xmlns:xlink="http://www.w3.org/1999/xlink" xlink:title="Muséum national d´Histoire naturelle, Paris" id="ABBRID0ERQAI" xlink:type="simple">MNHN</abbrev>); 1 ex., “Rotti Carl Auriv.”, “Samml. A. Zimmermann” (<abbrev xmlns:xlink="http://www.w3.org/1999/xlink" xlink:title="Zoologische Staatssammlung, München" id="ABBRID0EVQAI" xlink:type="simple">ZSM</abbrev>); 2 exs., “Kisser Inseln Mai 1901” [Pulau Kisar], “Samml. A. Zimmermann” (<abbrev xmlns:xlink="http://www.w3.org/1999/xlink" xlink:title="Zoologische Staatssammlung, München" id="ABBRID0EZQAI" xlink:type="simple">ZSM</abbrev>); 2 exs., “Molukken Ins. Roma” [Pulau Romang], “Samml. A. Zimmermann” (<abbrev xmlns:xlink="http://www.w3.org/1999/xlink" xlink:title="Zoologische Staatssammlung, München" id="ABBRID0E4QAI" xlink:type="simple">ZSM</abbrev>). • <bold>Timor-Leste</bold>: 1 ex., “Timor-Leste, 6.ii.2011, Ossu, Mundo Perdido Mts. 945 m, <named-content xmlns:xlink="http://www.w3.org/1999/xlink" content-type="dwc:verbatimCoordinates" xlink:type="simple"><named-content content-type="geo-json" specific-use="{&#34;type&#34;:&#34;Point&#34;,&#34;coordinates&#34;:[12.824722,-8.713222]}" id="NCID0EGRAI" xlink:type="simple">8°42'47.6"S, 12°49'29"E</named-content></named-content>” (<abbrev xmlns:xlink="http://www.w3.org/1999/xlink" xlink:title="Národní muzeum, Praha" id="ABBRID0ELRAI" xlink:type="simple">NMPC</abbrev>).</p></tp:treatment-sec><tp:treatment-sec sec-type="redescription" id="SECID0EPRAI"><title>Redescription.</title><p>Body broad oval, shiny, testaceous with black markings. Ventral side completely dark brown to black, legs testaceous, hind legs somewhat darker (Figs <xref ref-type="fig" rid="F1">3</xref>, <xref ref-type="fig" rid="F18">49</xref>).</p><p>Head testaceous with posterior part and broadly so on posterior half alongside as well as two elongate spots on clypeus black, shiny (Figs <xref ref-type="fig" rid="F1">3</xref>, <xref ref-type="fig" rid="F18">49</xref>). Punctation consisting of dense and very numerous punctures of different sizes and of larger, much sparser ones, particularly numerous on frons. Clypeal grooves, punctures alongside eyes and a transverse depression beside eyes distinctly impressed, punctures large and coalescent. Antennae testaceous; antennomeres slender, antennomere V 4.5× as long as broad.</p><p>Pronotum testaceous with a median black marking reaching from posterior to anterior margins; long and broad on posterior, distinctly shorter and narrower on anterior margin and strongly constricted in middle (Figs <xref ref-type="fig" rid="F1">3</xref>, <xref ref-type="fig" rid="F18">49</xref>). Surface very superficially shagreened, almost not discernible, with dense punctation; punctures medium-sized mixed with smaller ones. Anterior and lateral puncture lines dense and coalescent, punctures becoming sparse towards middle and lacking in very middle of anterior margin. Posterior puncture line with coarse and coalescent punctures in middle of each side, distinctly smaller and spaced on disc.</p><p>Elytra testaceous to ferrugineus brown with black markings consisting of three transverse bands; particularly characterised by the presence of longitudinal testaceous subsutural spots (Figs <xref ref-type="fig" rid="F1">3</xref>, <xref ref-type="fig" rid="F18">49</xref>). Epipleura testaceous to ferrugineus brown. Surface very slightly and superficially shagreened and covered with a double punctation, a smaller and dense one as well as a larger one more sparse. Puncture lines with groups of medium-sized punctures mostly grouped in five or six punctures, groups closer together on discal row.</p><p>Ventral side dark brown. Legs, particularly fore and mid legs testaceous, hind legs ferrugineus brown to dark brown. Prosternal process short and broad, 1.5× longer than broad, flattened finely but distinctly sculptured; posterior margin broadly rounded. Whole surface very superficially shagreened and finely punctured. Metatibia with sparse medium-sized punctures on outer half. Ventrites II–VI very superficially shagreened, slightly and longitudinally wrinkled on lateral parts, whole surface densely covered with very small punctures, with sparser larger ones. Posterior margins rounded, bordered with some large and coalescent punctures on the middle of each side.</p><p>Measurements: <abbrev xmlns:xlink="http://www.w3.org/1999/xlink" xlink:title="total length" id="ABBRID0E5SAI" xlink:type="simple">TL</abbrev> = 13.0–13.5 mm, <abbrev xmlns:xlink="http://www.w3.org/1999/xlink" xlink:title="total length minus head length" id="ABBRID0ECTAI" xlink:type="simple">TL-h</abbrev> = 11.2–12.4 mm, <abbrev xmlns:xlink="http://www.w3.org/1999/xlink" xlink:title="maximum width" id="ABBRID0EGTAI" xlink:type="simple">TW</abbrev> = 8.0–8.5 mm.</p><p>♂. Protarsomeres I–III strongly enlarged with three larger suckers and numerous smaller one. Mesotarsomeres I–III with two rows of small suckers. Median lobe of aedeagus, in ventral view, broadened on apical third, then tapered up to apex, here broadly rounded (Fig. <xref ref-type="fig" rid="F4">14a</xref>). Parameres basally broad and pointed at apex (Fig. <xref ref-type="fig" rid="F4">14b</xref>).</p><p>♀. Similar to male, tarsi not enlarged. Microsculpture on ventrite VI as in male.</p></tp:treatment-sec><tp:treatment-sec sec-type="Differential diagnosis" id="SECID0EVTAI"><title>Differential diagnosis.</title><p>The dorsal colour pattern of the Indonesian <italic><tp:taxon-name><tp:taxon-name-part taxon-name-part-type="genus" reg="Sandracottus">S.</tp:taxon-name-part><tp:taxon-name-part taxon-name-part-type="species" reg="chevrolati">chevrolati</tp:taxon-name-part></tp:taxon-name></italic> is near to the Indian <italic><tp:taxon-name><tp:taxon-name-part taxon-name-part-type="genus" reg="Sandracottus">S.</tp:taxon-name-part><tp:taxon-name-part taxon-name-part-type="species" reg="festivus">festivus</tp:taxon-name-part></tp:taxon-name></italic> but <italic><tp:taxon-name><tp:taxon-name-part taxon-name-part-type="genus" reg="Sandracottus">S.</tp:taxon-name-part><tp:taxon-name-part taxon-name-part-type="species" reg="chevrolati">chevrolati</tp:taxon-name-part></tp:taxon-name></italic> can be easily separated by its smaller size (<abbrev xmlns:xlink="http://www.w3.org/1999/xlink" xlink:title="total length" id="ABBRID0E3UAI" xlink:type="simple">TL</abbrev> = 10–13.5 mm, <italic><tp:taxon-name><tp:taxon-name-part taxon-name-part-type="genus" reg="Sandracottus">S.</tp:taxon-name-part><tp:taxon-name-part taxon-name-part-type="species" reg="festivus">festivus</tp:taxon-name-part></tp:taxon-name></italic>: <abbrev xmlns:xlink="http://www.w3.org/1999/xlink" xlink:title="total length" id="ABBRID0ELVAI" xlink:type="simple">TL</abbrev> = 14.7–15.5 mm) (Figs <xref ref-type="fig" rid="F1">3</xref>, <xref ref-type="fig" rid="F18">49</xref>), its distributional range (Figs <xref ref-type="fig" rid="F9">25</xref>, <xref ref-type="fig" rid="F13">29</xref>), and shape of median lobe and parameres (Figs <xref ref-type="fig" rid="F4">14a, b</xref>, <xref ref-type="fig" rid="F5">16a, b</xref>).</p></tp:treatment-sec><tp:treatment-sec sec-type="distribution" id="SECID0EHWAI"><title>Distribution.</title><p>Indonesia: Lesser Sunda Islands east of the Wallace Line (Lombok, Sumba, Sumbawa, Flores), Tanimbar, Timor, south-eastern Sulawesi, and southern Moluccas (Pulau Romang) (Fig. <xref ref-type="fig" rid="F9">25</xref>). Old records from northern Sulawesi and Bacan Island need to be confirmed. Specimens were collected between 90 and 800 m a.s.l.</p></tp:treatment-sec><tp:treatment-sec sec-type="habitat" id="SECID0ERWAI"><title>Habitat.</title><p>The specimens from Rinca (Flores) and Sumbawa were collected in rest pools of an almost dry stream bed, partly shaded by monsoonal rainforest. The bottom consisted of rocks and coarse sand, covered with rotten leaves (C.H.S. Watts and M. Balke pers. comm. 2010).</p></tp:treatment-sec><tp:treatment-sec><!--Section generated to contain objects referenced in tp:taxon-treatment.--><fig id="F1" position="float" orientation="portrait"><object-id xmlns:xlink="http://www.w3.org/1999/xlink" content-type="doi" xlink:type="simple">10.3897/zookeys.1223.138220.figures1-3</object-id><object-id xmlns:xlink="http://www.w3.org/1999/xlink" content-type="arpha" xlink:type="simple">9E93F467-A3F5-562A-9E2D-77BB8361B1D9</object-id><label>Figures 1–3.</label><caption><p>Habitus of <bold>1</bold><italic><tp:taxon-name><tp:taxon-name-part taxon-name-part-type="genus" reg="Sandracottus">Sandracottus</tp:taxon-name-part><tp:taxon-name-part taxon-name-part-type="species" reg="bakewellii">bakewellii</tp:taxon-name-part><tp:taxon-name-part taxon-name-part-type="subspecies" reg="bakewellii">bakewellii</tp:taxon-name-part></tp:taxon-name></italic> (Northern Territory, Australia) <bold>2</bold><italic><tp:taxon-name><tp:taxon-name-part taxon-name-part-type="genus" reg="Sandracottus">S.</tp:taxon-name-part><tp:taxon-name-part taxon-name-part-type="species" reg="bizonatus">bizonatus</tp:taxon-name-part></tp:taxon-name></italic> (Borneo, Sabah, Kinabalu) <bold>3</bold><italic><tp:taxon-name><tp:taxon-name-part taxon-name-part-type="genus" reg="Sandracottus">S.</tp:taxon-name-part><tp:taxon-name-part taxon-name-part-type="species" reg="chevrolati">chevrolati</tp:taxon-name-part></tp:taxon-name></italic> (Sumba Island, Indonesia).</p></caption><graphic xmlns:xlink="http://www.w3.org/1999/xlink" xlink:href="zookeys-1223-087_article-138220__-g001.jpg" position="float" orientation="portrait" xlink:type="simple" id="oo_1214408.jpg"><uri content-type="original_file" xlink:type="simple">https://binary.pensoft.net/fig/1214408</uri></graphic></fig><fig id="F4" position="float" orientation="portrait"><object-id xmlns:xlink="http://www.w3.org/1999/xlink" content-type="doi" xlink:type="simple">10.3897/zookeys.1223.138220.figures12-15</object-id><object-id xmlns:xlink="http://www.w3.org/1999/xlink" content-type="arpha" xlink:type="simple">BB0B1374-E9E0-5C6D-9989-6F38D6CEEE92</object-id><label>Figures 12–15.</label><caption><p>Median lobe of aedeagus in ventral view (a), and right paramere in lateral view (b) <bold>12</bold><italic><tp:taxon-name><tp:taxon-name-part taxon-name-part-type="genus" reg="Sandracottus">Sandracottus</tp:taxon-name-part><tp:taxon-name-part taxon-name-part-type="species" reg="bakewellii">bakewellii</tp:taxon-name-part><tp:taxon-name-part taxon-name-part-type="subspecies" reg="bakewellii">bakewellii</tp:taxon-name-part></tp:taxon-name></italic><bold>13</bold><italic><tp:taxon-name><tp:taxon-name-part taxon-name-part-type="genus" reg="Sandracottus">S.</tp:taxon-name-part><tp:taxon-name-part taxon-name-part-type="species" reg="bizonatus">bizonatus</tp:taxon-name-part></tp:taxon-name></italic><bold>14</bold><italic><tp:taxon-name><tp:taxon-name-part taxon-name-part-type="genus" reg="Sandracottus">S.</tp:taxon-name-part><tp:taxon-name-part taxon-name-part-type="species" reg="chevrolati">chevrolati</tp:taxon-name-part></tp:taxon-name></italic> and <bold>15</bold><italic><tp:taxon-name><tp:taxon-name-part taxon-name-part-type="genus" reg="Sandracottus">S.</tp:taxon-name-part><tp:taxon-name-part taxon-name-part-type="species" reg="dejeanii">dejeanii</tp:taxon-name-part></tp:taxon-name></italic>.</p></caption><graphic xmlns:xlink="http://www.w3.org/1999/xlink" xlink:href="zookeys-1223-087_article-138220__-g004.jpg" position="float" orientation="portrait" xlink:type="simple" id="oo_1214411.jpg"><uri content-type="original_file" xlink:type="simple">https://binary.pensoft.net/fig/1214411</uri></graphic></fig><fig id="F18" position="float" orientation="portrait"><object-id xmlns:xlink="http://www.w3.org/1999/xlink" content-type="doi" xlink:type="simple">10.3897/zookeys.1223.138220.figures46-49</object-id><object-id xmlns:xlink="http://www.w3.org/1999/xlink" content-type="arpha" xlink:type="simple">7D7C2350-B546-5421-8033-D44C4C420960</object-id><label>Figures 46–49.</label><caption><p>Colouration and habitus of <bold>46</bold><italic><tp:taxon-name><tp:taxon-name-part taxon-name-part-type="genus" reg="Sandracottus">Sandracottus</tp:taxon-name-part><tp:taxon-name-part taxon-name-part-type="species" reg="bakewellii">bakewellii</tp:taxon-name-part><tp:taxon-name-part taxon-name-part-type="subspecies" reg="bakewellii">bakewellii</tp:taxon-name-part></tp:taxon-name></italic> (Australia, Northern Queensland, Atherton Tableland, Mareeba) <bold>47</bold><italic><tp:taxon-name><tp:taxon-name-part taxon-name-part-type="genus" reg="Sandracottus">S.</tp:taxon-name-part><tp:taxon-name-part taxon-name-part-type="species" reg="bakewellii">bakewellii</tp:taxon-name-part><tp:taxon-name-part taxon-name-part-type="subspecies" reg="guttatus">guttatus</tp:taxon-name-part></tp:taxon-name></italic> (Australia, Northern Territory, Ormiston Gorge) <bold>48</bold><italic><tp:taxon-name><tp:taxon-name-part taxon-name-part-type="genus" reg="Sandracottus">S.</tp:taxon-name-part><tp:taxon-name-part taxon-name-part-type="species" reg="bizonatus">bizonatus</tp:taxon-name-part></tp:taxon-name></italic> (Borneo, Sabah, Keningau) <bold>49</bold><italic><tp:taxon-name><tp:taxon-name-part taxon-name-part-type="genus" reg="Sandracottus">S.</tp:taxon-name-part><tp:taxon-name-part taxon-name-part-type="species" reg="chevrolati">chevrolati</tp:taxon-name-part></tp:taxon-name></italic> (Indonesia, Sumba Island, Waingapu).</p></caption><graphic xmlns:xlink="http://www.w3.org/1999/xlink" xlink:href="zookeys-1223-087_article-138220__-g018.jpg" position="float" orientation="portrait" xlink:type="simple" id="oo_1214425.jpg"><uri content-type="original_file" xlink:type="simple">https://binary.pensoft.net/fig/1214425</uri></graphic></fig><fig id="F13" position="float" orientation="portrait"><object-id xmlns:xlink="http://www.w3.org/1999/xlink" content-type="doi" xlink:type="simple">10.3897/zookeys.1223.138220.figure29</object-id><object-id xmlns:xlink="http://www.w3.org/1999/xlink" content-type="arpha" xlink:type="simple">6BCB6168-DDFF-5E4B-A352-D308F99841F4</object-id><label>Figure 29.</label><caption><p>Distribution of <italic><tp:taxon-name><tp:taxon-name-part taxon-name-part-type="genus" reg="Sandracottus">Sandracottus</tp:taxon-name-part><tp:taxon-name-part taxon-name-part-type="species" reg="festivus">festivus</tp:taxon-name-part></tp:taxon-name></italic> [black dots] and <italic><tp:taxon-name><tp:taxon-name-part taxon-name-part-type="genus" reg="Sandracottus">S.</tp:taxon-name-part><tp:taxon-name-part taxon-name-part-type="species" reg="jaechi">jaechi</tp:taxon-name-part></tp:taxon-name></italic> [red square] in the Indian subcontinent.</p></caption><graphic xmlns:xlink="http://www.w3.org/1999/xlink" xlink:href="zookeys-1223-087_article-138220__-g013.jpg" position="float" orientation="portrait" xlink:type="simple" id="oo_1214420.jpg"><uri content-type="original_file" xlink:type="simple">https://binary.pensoft.net/fig/1214420</uri></graphic></fig><fig id="F5" position="float" orientation="portrait"><object-id xmlns:xlink="http://www.w3.org/1999/xlink" content-type="doi" xlink:type="simple">10.3897/zookeys.1223.138220.figures16-19</object-id><object-id xmlns:xlink="http://www.w3.org/1999/xlink" content-type="arpha" xlink:type="simple">EF33FBC7-83B1-5DFB-BBA8-0364A2D99356</object-id><label>Figures 16–19.</label><caption><p>Median lobe of aedeagus in ventral view (a), and right paramere in lateral view (b): <bold>16</bold><italic><tp:taxon-name><tp:taxon-name-part taxon-name-part-type="genus" reg="Sandracottus">Sandracottus</tp:taxon-name-part><tp:taxon-name-part taxon-name-part-type="species" reg="festivus">festivus</tp:taxon-name-part></tp:taxon-name></italic><bold>17</bold><italic><tp:taxon-name><tp:taxon-name-part taxon-name-part-type="genus" reg="Sandracottus">S.</tp:taxon-name-part><tp:taxon-name-part taxon-name-part-type="species" reg="femoralis">femoralis</tp:taxon-name-part></tp:taxon-name></italic><bold>18</bold><italic><tp:taxon-name><tp:taxon-name-part taxon-name-part-type="genus" reg="Sandracottus">S.</tp:taxon-name-part><tp:taxon-name-part taxon-name-part-type="species" reg="hunteri">hunteri</tp:taxon-name-part></tp:taxon-name></italic> and <bold>19</bold><italic><tp:taxon-name><tp:taxon-name-part taxon-name-part-type="genus" reg="Sandracottus">S.</tp:taxon-name-part><tp:taxon-name-part taxon-name-part-type="species" reg="insignis">insignis</tp:taxon-name-part></tp:taxon-name></italic>.</p></caption><graphic xmlns:xlink="http://www.w3.org/1999/xlink" xlink:href="zookeys-1223-087_article-138220__-g005.jpg" position="float" orientation="portrait" xlink:type="simple" id="oo_1214412.jpg"><uri content-type="original_file" xlink:type="simple">https://binary.pensoft.net/fig/1214412</uri></graphic></fig></tp:treatment-sec><ref-list><ref id="B42"><mixed-citation xmlns:xlink="http://www.w3.org/1999/xlink" xlink:type="simple"><person-group><name name-style="western"><surname>Régimbart</surname><given-names>M</given-names></name></person-group> (<year>1899</year>) <article-title>Révision des <tp:taxon-name><tp:taxon-name-part taxon-name-part-type="family">Dytiscidae</tp:taxon-name-part></tp:taxon-name> de la région Indo-Sino-Malaise.</article-title><source>Annales de la Société Entomologique de France</source><volume>68</volume>: <fpage>186</fpage>–<lpage>367</lpage>. <ext-link xlink:href="10.1080/21686351.1899.12279737" ext-link-type="doi" xlink:type="simple">https://doi.org/10.1080/21686351.1899.12279737</ext-link></mixed-citation></ref><ref id="B60"><mixed-citation xmlns:xlink="http://www.w3.org/1999/xlink" xlink:type="simple"><person-group><name name-style="western"><surname>Zimmermann</surname><given-names>A</given-names></name></person-group> (<year>1920</year>) <source><tp:taxon-name><tp:taxon-name-part taxon-name-part-type="family">Dytiscidae</tp:taxon-name-part></tp:taxon-name>.</source><publisher-name>In: Junk W</publisher-name>, <publisher-loc>Schenkling S (Eds) Berlin, Coleopterorum Catalogus 4, pars 71</publisher-loc>, <size units="page">326 pp</size>.</mixed-citation></ref><ref id="B8"><mixed-citation xmlns:xlink="http://www.w3.org/1999/xlink" xlink:type="simple"><person-group><name name-style="western"><surname>Blanchard</surname><given-names>É</given-names></name></person-group> (<year>1853</year>) <source>Description des insectes. In: Hombron J.B. &amp; Jacquinot H. (eds): Voyage au pôle Sud et dans l’Océanie sur les corvettes l’Astrolabe et la Zélée, exécuté par ordre du Roi pendant les années <ext-link xlink:href="https://orcid.org/1837-1838-1839-1840" ext-link-type="uri" xlink:type="simple">1837-1838-1839-1840</ext-link>, sous le commandement de M. J. Dumont-d’Urville, capitaine de vaisseau, publié par ordre du gouvernement, sous la direction superieure de M. Jacquinot capitaine de vaisseau commandant de la Zélée.</source><publisher-name>Zoologie</publisher-name>, <publisher-loc>Tome quatrième. Paris: Gide et J. Baudry</publisher-loc>, <size units="page">422 pp</size>.</mixed-citation></ref><ref id="B11"><mixed-citation xmlns:xlink="http://www.w3.org/1999/xlink" xlink:type="simple"><person-group><name name-style="western"><surname>Clark</surname><given-names>PF</given-names></name><name name-style="western"><surname>Crosnier</surname><given-names>A</given-names></name></person-group> (<year>2000</year>) <article-title>The zoology of the voyage au pôle sud et dans l’Océanie sur les corvettes l’Astrolabe et la Zélée exécuté par ordre du roi pendant les années <ext-link xlink:href="https://orcid.org/1837-1838-1839-1840" ext-link-type="uri" xlink:type="simple">1837-1838-1839-1840</ext-link> sous le commendement de M. Dumont-d’Urville (1842–1854): titles, volumes, plates, text, contents, proposed dates and anecdotal history of the publication.</article-title><source>Archives of Natural History</source><volume>27</volume>: <fpage>407</fpage>–<lpage>435</lpage>. <ext-link xlink:href="10.3366/anh.2000.27.3.407" ext-link-type="doi" xlink:type="simple">https://doi.org/10.3366/anh.2000.27.3.407</ext-link></mixed-citation></ref><ref id="B27"><mixed-citation xmlns:xlink="http://www.w3.org/1999/xlink" xlink:type="simple">ICZN (<year>1999</year>) International Code of Zoological Nomenclature: adopted by the International Union of Biological Sciences. Fourth Edition. The International Trust for Zoological Nomenclature. <ext-link xlink:href="https://www.iczn.org/the-code/the-code-online/" ext-link-type="uri" xlink:type="simple">https://www.iczn.org/the-code/the-code-online/</ext-link></mixed-citation></ref><ref id="B52"><mixed-citation xmlns:xlink="http://www.w3.org/1999/xlink" xlink:type="simple"><person-group><name name-style="western"><surname>Vazirani</surname><given-names>TG</given-names></name></person-group> (<year>1969</year>) <article-title>A review of the subfamilies <tp:taxon-name><tp:taxon-name-part taxon-name-part-type="subfamily">Noterinae</tp:taxon-name-part></tp:taxon-name>, <tp:taxon-name><tp:taxon-name-part taxon-name-part-type="subfamily">Laccophilinae</tp:taxon-name-part></tp:taxon-name>, <tp:taxon-name><tp:taxon-name-part taxon-name-part-type="subfamily">Dytiscinae</tp:taxon-name-part></tp:taxon-name> and <tp:taxon-name><tp:taxon-name-part taxon-name-part-type="subfamily">Hydroporinae</tp:taxon-name-part></tp:taxon-name> (in part) from India.</article-title><source>Oriental Insects</source><volume>2</volume>(<issue>1968</issue>): <fpage>221</fpage>–<lpage>341</lpage>. <ext-link xlink:href="10.1080/00305316.1968.10433885" ext-link-type="doi" xlink:type="simple">https://doi.org/10.1080/00305316.1968.10433885</ext-link></mixed-citation></ref><ref id="B4"><mixed-citation xmlns:xlink="http://www.w3.org/1999/xlink" xlink:type="simple"><person-group><name name-style="western"><surname>Aubé</surname><given-names>C</given-names></name></person-group> (<year>1838</year>) Hydrocanthares et gyriniens. In: Dejean P.F. Species géneral des coléoptères de la collection de M. le Comte Dejean. Vol. 6. Paris: Méquignon Père et Fils, xvi + 804 pp.</mixed-citation></ref></ref-list></tp:taxon-treatment>
