# Supplementary material for: ﻿Revision of the Oriental and Australasian diving beetle genus Sandracottus Sharp, 1882 (Coleoptera, Dytiscidae, Dytiscinae)
Source: Zookeys. 2025 Jan 6;1223:87–147. doi: 10.3897/zookeys.1223.138220 (PMC11730086; doi:10.3897/zookeys.1223.138220)
Supplement: XML Treatment for Sandracottus dejeanii [file zookeys.1223.138220-treatment6.xml]

<!DOCTYPE tp:taxon-treatment
  PUBLIC "-//TaxonX//DTD Taxonomic Treatment Publishing DTD v0 20100105//EN" "tax-treatment-NSO.dtd">
<tp:taxon-treatment xmlns:tp="http://www.plazi.org/taxpub"><tp:treatment-meta><kwd-group><label>Taxon classification</label><kwd>
              <named-content content-type="kingdom">Animalia</named-content>
            </kwd><kwd>
              <named-content content-type="order">Coleoptera</named-content>
            </kwd><kwd>
              <named-content content-type="family">Dytiscidae</named-content>
            </kwd></kwd-group><mixed-citation publication-type="journal"><person-group><name><surname>Hendrich</surname><given-names>Lars</given-names></name><name><surname>Brancucci</surname><given-names>Michel</given-names></name></person-group><article-title>﻿Revision of the Oriental and Australasian diving beetle genus <italic><tp:taxon-name><tp:taxon-name-part taxon-name-part-type="genus" reg="Sandracottus">Sandracottus</tp:taxon-name-part></tp:taxon-name></italic> Sharp, 1882 (<tp:taxon-name><tp:taxon-name-part taxon-name-part-type="order">Coleoptera</tp:taxon-name-part></tp:taxon-name>, <tp:taxon-name><tp:taxon-name-part taxon-name-part-type="family">Dytiscidae</tp:taxon-name-part></tp:taxon-name>, <tp:taxon-name><tp:taxon-name-part taxon-name-part-type="subfamily">Dytiscinae</tp:taxon-name-part></tp:taxon-name>)</article-title><source>Zookeys</source><day>06</day><month>01</month><year>2025</year><volume>1223</volume><fpage>87</fpage><lpage>147</lpage><pub-id pub-id-type="doi">10.3897/zookeys.1223.138220</pub-id></mixed-citation></tp:treatment-meta><tp:nomenclature><label>﻿</label><tp:taxon-name>
            <object-id xmlns:xlink="http://www.w3.org/1999/xlink" content-type="arpha" xlink:type="simple">CAB6115E-A178-522C-9F79-9C501485A93B</object-id>
            <tp:taxon-name-part taxon-name-part-type="genus" reg="Sandracottus">Sandracottus</tp:taxon-name-part>
            <tp:taxon-name-part taxon-name-part-type="species" reg="dejeanii">dejeanii</tp:taxon-name-part>
          </tp:taxon-name><tp:taxon-authority>(Aubé, 1838)</tp:taxon-authority><xref ref-type="fig" rid="F2">Figs 4</xref><xref ref-type="fig" rid="F4">, 15</xref><xref ref-type="fig" rid="F10">, 26</xref><xref ref-type="fig" rid="F15">, 34</xref><xref ref-type="fig" rid="F15">, 35</xref><xref ref-type="fig" rid="F19">, 50</xref><tp:nomenclature-citation-list><tp:nomenclature-citation><tp:taxon-name>
                <tp:taxon-name-part taxon-name-part-type="genus" reg="Hydaticus">Hydaticus</tp:taxon-name-part>
                <tp:taxon-name-part taxon-name-part-type="species" reg="dejeanii">dejeanii</tp:taxon-name-part>
              </tp:taxon-name><comment>Aubé, 1838: 165 (type locality “Indes Orientales”).</comment></tp:nomenclature-citation><tp:nomenclature-citation><tp:taxon-name>
                <tp:taxon-name-part taxon-name-part-type="genus" reg="Sandracottus">Sandracottus</tp:taxon-name-part>
                <tp:taxon-name-part taxon-name-part-type="species" reg="dejeani">dejeani</tp:taxon-name-part>
              </tp:taxon-name><comment>(Aubé, 1838) (sic.): Sharp, 1882: 686 (comb. nov.); <xref ref-type="bibr" rid="B42">Régimbart 1899</xref>: 335 (descr.); <xref ref-type="bibr" rid="B60">Zimmermann 1920</xref>: 234 (cat.); <xref ref-type="bibr" rid="B19">Guéorguiev 1965</xref>: 111 (faun.); <xref ref-type="bibr" rid="B52">Vazirani 1969</xref>: 275 (descr., cat.); <xref ref-type="bibr" rid="B53">Vazirani 1971</xref>: 25 (cat.); <xref ref-type="bibr" rid="B49">Sonali et al. 2022</xref>: 339 (faun.).</comment></tp:nomenclature-citation><tp:nomenclature-citation><tp:taxon-name>
                <tp:taxon-name-part taxon-name-part-type="genus" reg="Sandracottus">Sandracottus</tp:taxon-name-part>
                <tp:taxon-name-part taxon-name-part-type="species" reg="dejeanii">dejeanii</tp:taxon-name-part>
              </tp:taxon-name><comment>(Aubé, 1838): <xref ref-type="bibr" rid="B20">Hájek 2006</xref>: 50 (faun.); <xref ref-type="bibr" rid="B18">Ghosh and Nilsson 2012</xref>: 18 (cat.); <xref ref-type="bibr" rid="B14">Ghosh 2015a</xref>: 81 (faun.); <xref ref-type="bibr" rid="B15">Ghosh 2015b</xref>: 77 (faun.); <xref ref-type="bibr" rid="B44">Shangar et al. 2023</xref>: 455 (faun.); <xref ref-type="bibr" rid="B12">Deb and Subramanian 2023</xref>: 14 (faun.); Hájek and Nilsson 2024: 91 (cat.); <xref ref-type="bibr" rid="B47">Shaverdo et al. 2024</xref>: 38 (check list, faun.); <xref ref-type="bibr" rid="B48">Sheth et al. 2024</xref>: 10, 20 (check list, faun., key).</comment></tp:nomenclature-citation><tp:nomenclature-citation><tp:taxon-name>
                <tp:taxon-name-part taxon-name-part-type="genus" reg="Sandracottus">Sandracottus</tp:taxon-name-part>
                <tp:taxon-name-part taxon-name-part-type="species" reg="vijayakumari">vijayakumari</tp:taxon-name-part>
              </tp:taxon-name><comment><xref ref-type="bibr" rid="B2">Anand et al., 2021</xref>: 17999–18003 (type locality Western Ghats, Kerala, India) (syn. nov.).</comment></tp:nomenclature-citation></tp:nomenclature-citation-list></tp:nomenclature><tp:treatment-sec sec-type="type material" id="SECID0EC3AI"><title>Type material of <italic><tp:taxon-name><tp:taxon-name-part taxon-name-part-type="genus" reg="Hydaticus">Hydaticus</tp:taxon-name-part><tp:taxon-name-part taxon-name-part-type="species" reg="dejeanii">dejeanii</tp:taxon-name-part></tp:taxon-name></italic>.</title><p>Not found (<abbrev xmlns:xlink="http://www.w3.org/1999/xlink" xlink:title="Muséum national d´Histoire naturelle, Paris" id="ABBRID0EU3AI" xlink:type="simple">MNHN</abbrev>).</p></tp:treatment-sec><tp:treatment-sec sec-type="type material" id="SECID0EY3AI"><title>Type material of <italic><tp:taxon-name><tp:taxon-name-part taxon-name-part-type="genus" reg="Sandracottus">Sandracottus</tp:taxon-name-part><tp:taxon-name-part taxon-name-part-type="species" reg="vijayakumari">vijayakumari</tp:taxon-name-part></tp:taxon-name></italic>.</title><p>Not examined.</p></tp:treatment-sec><tp:treatment-sec sec-type="material" id="SECID0EJ4AI"><title>Additional material.</title><p><bold>(143 specimens)</bold>: • <bold>India</bold>: 2 exs., “Mahableshnar W. Ghato, 5500ft India”, “Coll´n J.D. Sherman Jr. 1926” (<abbrev xmlns:xlink="http://www.w3.org/1999/xlink" xlink:title="United States National Museum of Natural History" id="ABBRID0ET4AI" xlink:type="simple">USNM</abbrev>); 2 exs., “Aug. 43 Dehra Dun” [Prov. Uttarakand, 1943, Dehradun, Central Internment Camp for British India near Premnagar, <named-content xmlns:xlink="http://www.w3.org/1999/xlink" content-type="dwc:verbatimCoordinates" xlink:type="simple"><named-content content-type="geo-json" specific-use="{&#34;type&#34;:&#34;Point&#34;,&#34;coordinates&#34;:[78.050000,30.333333]}" id="NCID0E14AI" xlink:type="simple">30°20 N 78°3 E</named-content></named-content>] (<abbrev xmlns:xlink="http://www.w3.org/1999/xlink" xlink:title="Zoologische Staatssammlung, München" id="ABBRID0E64AI" xlink:type="simple">ZSM</abbrev>); 1 exs., “Okt. 43 Dehra Dun” (<abbrev xmlns:xlink="http://www.w3.org/1999/xlink" xlink:title="Zoologische Staatssammlung, München" id="ABBRID0ED5AI" xlink:type="simple">ZSM</abbrev>); 1 ex., “Inde méridionale M. Moingeon” (<abbrev xmlns:xlink="http://www.w3.org/1999/xlink" xlink:title="Naturhistorisches Museum Basel" id="ABBRID0EH5AI" xlink:type="simple">NMB</abbrev>); 4 exs., “India, Batate, Patnitop 1600–2100 m 6.-8.8.1980 W. Heinz leg.” (<abbrev xmlns:xlink="http://www.w3.org/1999/xlink" xlink:title="Naturhistorisches Museum Basel" id="ABBRID0EL5AI" xlink:type="simple">NMB</abbrev>); 1 ex., “India Hydarabad M. Halva leg.” (<abbrev xmlns:xlink="http://www.w3.org/1999/xlink" xlink:title="Naturhistorisches Museum Basel" id="ABBRID0EP5AI" xlink:type="simple">NMB</abbrev>); 2 exs., “Chota Nagpore Nowatoli R.P.Cardon VII-IX.1888” (<abbrev xmlns:xlink="http://www.w3.org/1999/xlink" xlink:title="Naturhistorisches Museum Basel" id="ABBRID0ET5AI" xlink:type="simple">NMB</abbrev>, <abbrev xmlns:xlink="http://www.w3.org/1999/xlink" xlink:title="Muséum national d´Histoire naturelle, Paris" id="ABBRID0EX5AI" xlink:type="simple">MNHN</abbrev>); 2 exs., “Puna”, “Coll. Kraatz”, “Zimmermann det.” (<abbrev xmlns:xlink="http://www.w3.org/1999/xlink" xlink:title="Deutsches Entomologisches Institut" id="ABBRID0E25AI" xlink:type="simple">DEI</abbrev>); 23 exs., “Inde Anglaise, Kalka, ex. Coll. Oberthür” (<abbrev xmlns:xlink="http://www.w3.org/1999/xlink" xlink:title="Muséum national d´Histoire naturelle, Paris" id="ABBRID0E65AI" xlink:type="simple">MNHN</abbrev>); 32 exs., “Chota-Nagpore Nowatoli R.P. Cardon VIII-IX.1896” (<abbrev xmlns:xlink="http://www.w3.org/1999/xlink" xlink:title="Muséum national d´Histoire naturelle, Paris" id="ABBRID0ED6AI" xlink:type="simple">MNHN</abbrev>); 4 exs., “Chota Nagpore, Nowafoli, R.P.Cardon, VIII-IX 1898” (<abbrev xmlns:xlink="http://www.w3.org/1999/xlink" xlink:title="Nationaal Natuurhistorisch Museum" id="ABBRID0EH6AI" xlink:type="simple">RMNH</abbrev>); 4 exs., “Chota-Nagpore Nowatoli, R.P. Cardon IX-X.1896” (<abbrev xmlns:xlink="http://www.w3.org/1999/xlink" xlink:title="Muséum national d´Histoire naturelle, Paris" id="ABBRID0EL6AI" xlink:type="simple">MNHN</abbrev>); 1 ex., “Chota-Nagpore Nowatoli R.P. Cardon IV-V.1897” (<abbrev xmlns:xlink="http://www.w3.org/1999/xlink" xlink:title="Muséum national d´Histoire naturelle, Paris" id="ABBRID0EP6AI" xlink:type="simple">MNHN</abbrev>); 5 exs., “Maissour Shinoga Mai 1897” (<abbrev xmlns:xlink="http://www.w3.org/1999/xlink" xlink:title="Muséum national d´Histoire naturelle, Paris" id="ABBRID0ET6AI" xlink:type="simple">MNHN</abbrev>); 3 exs., “Val de Kangra [Himachal Pradesh] Dharamsala vers 1300 m, J. Berlioz, 1937” (<abbrev xmlns:xlink="http://www.w3.org/1999/xlink" xlink:title="Naturhistorisches Museum Basel" id="ABBRID0EX6AI" xlink:type="simple">NMB</abbrev>, <abbrev xmlns:xlink="http://www.w3.org/1999/xlink" xlink:title="Muséum national d´Histoire naturelle, Paris" id="ABBRID0E26AI" xlink:type="simple">MNHN</abbrev>); 1 ex., “Calcutta [Kolgata] Ex. Museo E. Steinheil” (<abbrev xmlns:xlink="http://www.w3.org/1999/xlink" xlink:title="Muséum national d´Histoire naturelle, Paris" id="ABBRID0E66AI" xlink:type="simple">MNHN</abbrev>); 1 ex., “Ex. E. Wehncke Acqu. 1884” (<abbrev xmlns:xlink="http://www.w3.org/1999/xlink" xlink:title="Muséum national d´Histoire naturelle, Paris" id="ABBRID0EDABI" xlink:type="simple">MNHN</abbrev>); 1 ex., “India bor. 980 Dejeani, Sharp Coll. 1905-313” (<abbrev xmlns:xlink="http://www.w3.org/1999/xlink" xlink:title="Natural History Museum, London" id="ABBRID0EHABI" xlink:type="simple">NHMUK</abbrev>); 1 ex., “Western Ghats, Bombay [Mumbay], 2250 feet, Matheran, Charlotte Lake, 31.III.1908 &amp; pres. 1908 by G.B.Longstaff” (<abbrev xmlns:xlink="http://www.w3.org/1999/xlink" xlink:title="Natural History Museum, London" id="ABBRID0ELABI" xlink:type="simple">NHMUK</abbrev>); 1 ex., “S. Bombay 1902.294.” (<abbrev xmlns:xlink="http://www.w3.org/1999/xlink" xlink:title="Natural History Museum, London" id="ABBRID0EPABI" xlink:type="simple">NHMUK</abbrev>); 1 ex., “Matheran II.1919 P.H.”, “Brit. Mus. 1978-16” (<abbrev xmlns:xlink="http://www.w3.org/1999/xlink" xlink:title="Natural History Museum, London" id="ABBRID0ETABI" xlink:type="simple">NHMUK</abbrev>); 3 exs., “India N.W. frontier, E.Y. Watson 98-142” (<abbrev xmlns:xlink="http://www.w3.org/1999/xlink" xlink:title="Natural History Museum, London" id="ABBRID0EXABI" xlink:type="simple">NHMUK</abbrev>); 1 ex., “India orient”, “Fry Coll. 1905-100 (<abbrev xmlns:xlink="http://www.w3.org/1999/xlink" xlink:title="Natural History Museum, London" id="ABBRID0E2ABI" xlink:type="simple">NHMUK</abbrev>); 1 ex., “India 980 Dejeani”, “Sharp Coll. 1905-313” (<abbrev xmlns:xlink="http://www.w3.org/1999/xlink" xlink:title="Natural History Museum, London" id="ABBRID0E6ABI" xlink:type="simple">NHMUK</abbrev>); 3 exs., “Khandesh, T.R. Bell, H.E. Andrewes Bequest.”, “B.M. 1922-221” (<abbrev xmlns:xlink="http://www.w3.org/1999/xlink" xlink:title="Natural History Museum, London" id="ABBRID0EDBBI" xlink:type="simple">NHMUK</abbrev>); 6 exs., “Khandesh, H.E. Andrewes Bequest. B.M. 1922-221” (<abbrev xmlns:xlink="http://www.w3.org/1999/xlink" xlink:title="Natural History Museum, London" id="ABBRID0EHBBI" xlink:type="simple">NHMUK</abbrev>); 3 exs., “Belgaum, H.E. Andrewes Bequest. B.M. 1922-221” (<abbrev xmlns:xlink="http://www.w3.org/1999/xlink" xlink:title="Natural History Museum, London" id="ABBRID0ELBBI" xlink:type="simple">NHMUK</abbrev>); 1 ex., “India” (<abbrev xmlns:xlink="http://www.w3.org/1999/xlink" xlink:title="Natural History Museum, London" id="ABBRID0EPBBI" xlink:type="simple">NHMUK</abbrev>); 2 exs., “Nilghiri Hills, H.L. Andrewes” (<abbrev xmlns:xlink="http://www.w3.org/1999/xlink" xlink:title="Natural History Museum, London" id="ABBRID0ETBBI" xlink:type="simple">NHMUK</abbrev>); 1 ex., “Achmednagar, Gebauer leg.” (<abbrev xmlns:xlink="http://www.w3.org/1999/xlink" xlink:title="Naturhistorisches Museum Wien" id="ABBRID0EXBBI" xlink:type="simple">NMW</abbrev>); 2 exs., “Shimoga, Et. Myore, V.1936” (<abbrev xmlns:xlink="http://www.w3.org/1999/xlink" xlink:title="Muséum national d´Histoire naturelle, Paris" id="ABBRID0E2BBI" xlink:type="simple">MNHN</abbrev>); 6 exs., “South India, Salem District, IX.1943, P.S.Nathan leg.” (<abbrev xmlns:xlink="http://www.w3.org/1999/xlink" xlink:title="Muséum national d´Histoire naturelle, Paris" id="ABBRID0E6BBI" xlink:type="simple">MNHN</abbrev>); 1 ex., “India” (<abbrev xmlns:xlink="http://www.w3.org/1999/xlink" xlink:title="Muséum national d´Histoire naturelle, Paris" id="ABBRID0EDCBI" xlink:type="simple">MNHN</abbrev>); 2 exs., “India Sunderbunds” (<abbrev xmlns:xlink="http://www.w3.org/1999/xlink" xlink:title="Muséum national d´Histoire naturelle, Paris" id="ABBRID0EHCBI" xlink:type="simple">MNHN</abbrev>); 6 exs., “India, Sundabunds” (<abbrev xmlns:xlink="http://www.w3.org/1999/xlink" xlink:title="Muséum national d´Histoire naturelle, Paris" id="ABBRID0ELCBI" xlink:type="simple">MNHN</abbrev>); 1 ex., “India, Sundabunds”, “coll. Gärtner” (<abbrev xmlns:xlink="http://www.w3.org/1999/xlink" xlink:title="Deutsches Entomologisches Institut" id="ABBRID0EPCBI" xlink:type="simple">DEI</abbrev>); 1 ex., “S-India, Salem Distr. IX.1934 Nathan leg.” (<abbrev xmlns:xlink="http://www.w3.org/1999/xlink" xlink:title="Naturhistorisches Museum Basel" id="ABBRID0ETCBI" xlink:type="simple">NMB</abbrev>); 1 ex., “Orissa, Daitari, 31.XII.1966, collected on lamp, Gy Topal leg.” (<abbrev xmlns:xlink="http://www.w3.org/1999/xlink" xlink:title="Naturhistorisches Museum Basel" id="ABBRID0EXCBI" xlink:type="simple">NMB</abbrev>); 4 exs., “Orissa, Jaipur Keonjahr, District Daitari, 29.XI.1967, netted from water, Gy Topal leg.” (<abbrev xmlns:xlink="http://www.w3.org/1999/xlink" xlink:title="Naturhistorisches Museum Basel" id="ABBRID0E2CBI" xlink:type="simple">NMB</abbrev>); 1 ex., “Dehra Dun 1883 Dr.Warth leg.” (<abbrev xmlns:xlink="http://www.w3.org/1999/xlink" xlink:title="Collection Günther Wewalka" id="ABBRID0E6CBI" xlink:type="simple">CGW</abbrev>); 1 ex., “Madhya Pradesh, Jablpur Dagmaga, 18.IV.1968, V.S.Durve leg.” (<abbrev xmlns:xlink="http://www.w3.org/1999/xlink" xlink:title="Collection Günther Wewalka" id="ABBRID0EDDBI" xlink:type="simple">CGW</abbrev>); 1 ex., “Ostindien“, “Samml. A. Zimmermann” (<abbrev xmlns:xlink="http://www.w3.org/1999/xlink" xlink:title="Zoologische Staatssammlung, München" id="ABBRID0EHDBI" xlink:type="simple">ZSM</abbrev>); 1 ex., “Madras, “Samml. A. Zimmermann” (<abbrev xmlns:xlink="http://www.w3.org/1999/xlink" xlink:title="Zoologische Staatssammlung, München" id="ABBRID0ELDBI" xlink:type="simple">ZSM</abbrev>); 2 exs., “India or., Behar, “Samml. A. Zimmermann” (<abbrev xmlns:xlink="http://www.w3.org/1999/xlink" xlink:title="Zoologische Staatssammlung, München" id="ABBRID0EPDBI" xlink:type="simple">ZSM</abbrev>); 2 exs., “Khandesh., 27.II.1902, in water, T.R. Bell”, “Samml. A Zimmermann” (<abbrev xmlns:xlink="http://www.w3.org/1999/xlink" xlink:title="Zoologische Staatssammlung, München" id="ABBRID0ETDBI" xlink:type="simple">ZSM</abbrev>); 2 exs., “Coorg Hallery, Fletcher leg.”, “Samml. A. Zimmermann” (<abbrev xmlns:xlink="http://www.w3.org/1999/xlink" xlink:title="Zoologische Staatssammlung, München" id="ABBRID0EXDBI" xlink:type="simple">ZSM</abbrev>); 1 ex., “India, Bombay Biro.902” (<abbrev xmlns:xlink="http://www.w3.org/1999/xlink" xlink:title="Természettudományi Múzeum" id="ABBRID0E2DBI" xlink:type="simple">TDMB</abbrev>); 2 exs., “India, Orissa, Jajpur-Keonjahr, District Daitari, leg. Gy Topál, No. 975, netted from water, 29.XI.1967” (<abbrev xmlns:xlink="http://www.w3.org/1999/xlink" xlink:title="Természettudományi Múzeum" id="ABBRID0E6DBI" xlink:type="simple">TDMB</abbrev>); 1 ex., “India or.” (<abbrev xmlns:xlink="http://www.w3.org/1999/xlink" xlink:title="Természettudományi Múzeum" id="ABBRID0EDEBI" xlink:type="simple">TDMB</abbrev>); 1 ex., “India, Madras” (<abbrev xmlns:xlink="http://www.w3.org/1999/xlink" xlink:title="Természettudományi Múzeum" id="ABBRID0EHEBI" xlink:type="simple">TDMB</abbrev>); 2 exs., “Maharashtra, Igatpuri env. 120 km NE Mumbai, 600 m, 1.-12.VIII.2002, <named-content xmlns:xlink="http://www.w3.org/1999/xlink" content-type="dwc:verbatimCoordinates" xlink:type="simple"><named-content content-type="geo-json" specific-use="{&#34;type&#34;:&#34;Point&#34;,&#34;coordinates&#34;:[73.551000,19.702833]}" id="NCID0EOEBI" xlink:type="simple">19°42.17'N, 73°33.06'E</named-content></named-content>, P. Šípek &amp; M. Fikáček leg.” (<abbrev xmlns:xlink="http://www.w3.org/1999/xlink" xlink:title="Národní muzeum, Praha" id="ABBRID0ETEBI" xlink:type="simple">NMPC</abbrev>); 1 ex., “Tamil Nadu, 15 km SE Kotagiri, Nilgiris, Kunchappanai, 900 m, 7.-22.V.2000, <named-content xmlns:xlink="http://www.w3.org/1999/xlink" content-type="dwc:verbatimCoordinates" xlink:type="simple"><named-content content-type="geo-json" specific-use="{&#34;type&#34;:&#34;Point&#34;,&#34;coordinates&#34;:[76.933333,11.366667]}" id="NCID0E1EBI" xlink:type="simple">11°22'N, 76°56'E</named-content></named-content>, Rolčík leg.” (<abbrev xmlns:xlink="http://www.w3.org/1999/xlink" xlink:title="Národní muzeum, Praha" id="ABBRID0E6EBI" xlink:type="simple">NMPC</abbrev>); 1 ex., “India S, Tamil Nadu, Nilgiris, 15 km SE of Kotagiri, Kunchappanai, 900 m, 11° 22’ N 76° 56’ E, 7.–22.V.2000, D. Hauck leg.” (<abbrev xmlns:xlink="http://www.w3.org/1999/xlink" xlink:title="Collection Jaroslav Šťastný" id="ABBRID0EDFBI" xlink:type="simple">CJS</abbrev>); 2 exs., “Bhimtal 20.V. 1300–1500 m”, “India U.P. 8.81 M. Brancucci” (<abbrev xmlns:xlink="http://www.w3.org/1999/xlink" xlink:title="Naturhistorisches Museum Basel" id="ABBRID0EHFBI" xlink:type="simple">NMB</abbrev>); 1 ex., “Southern Madhya Pradesh Dhobighat Nala [stream] (= Clematis Point Stream), Pachmarhi Wildlife Sanctuary, Satpura Mountain Range, ca 5 km SSE Panchmarhi, Hoshangabad District, 900 m a.s.l., <named-content xmlns:xlink="http://www.w3.org/1999/xlink" content-type="dwc:verbatimCoordinates" xlink:type="simple"><named-content content-type="geo-json" specific-use="{&#34;type&#34;:&#34;Point&#34;,&#34;coordinates&#34;:[78.444722,22.458611]}" id="NCID0EOFBI" xlink:type="simple">22°27'31"N/78°26'41"E</named-content></named-content>, 27.II.2008, M. Jäch leg. (Loc. MP 7)” (<abbrev xmlns:xlink="http://www.w3.org/1999/xlink" xlink:title="Naturhistorisches Museum Wien" id="ABBRID0ETFBI" xlink:type="simple">NMW</abbrev>); 1 ex., “N27°08'22’’ E76°20'38’’, India bor. Occ., Rajasthan state, Alwar di., Naranimata env., 460 m, 20–30.7.2002, lgt.P. Šrámek” (<abbrev xmlns:xlink="http://www.w3.org/1999/xlink" xlink:title="Národní muzeum, Praha" id="ABBRID0EXFBI" xlink:type="simple">NMPC</abbrev>). • <bold>Iran</bold>: 1 ex., “Sistan va Baluchestan Prov., Bampur, 6.-16.VI.1997, M.Kafka leg.” (<abbrev xmlns:xlink="http://www.w3.org/1999/xlink" xlink:title="Národní muzeum, Praha" id="ABBRID0E4FBI" xlink:type="simple">NMPC</abbrev>); 1 ex., “Sistan va Baluchestan Prov., Pir Sohrab env., 100 m, pool in dried up Wadi, 11.-12.IV.2000, <named-content xmlns:xlink="http://www.w3.org/1999/xlink" content-type="dwc:verbatimCoordinates" xlink:type="simple"><named-content content-type="geo-json" specific-use="{&#34;type&#34;:&#34;Point&#34;,&#34;coordinates&#34;:[60.833333,25.733333]}" id="NCID0EEGBI" xlink:type="simple">25°44'N 60°50'E</named-content></named-content>, J. Hájek &amp; M.Mikát leg.” (<abbrev xmlns:xlink="http://www.w3.org/1999/xlink" xlink:title="Národní muzeum, Praha" id="ABBRID0EJGBI" xlink:type="simple">NMPC</abbrev>). • <bold>Myanmar</bold>: 1 ex., “Mulmein [= Mawlamyaing], 1871, Fieber” (<abbrev xmlns:xlink="http://www.w3.org/1999/xlink" xlink:title="Naturhistorisches Museum Wien" id="ABBRID0EPGBI" xlink:type="simple">NMW</abbrev>). • <bold>Nepal</bold>: 1 ex., “Nepal” (<abbrev xmlns:xlink="http://www.w3.org/1999/xlink" xlink:title="Natural History Museum, London" id="ABBRID0EVGBI" xlink:type="simple">NHMUK</abbrev>). • <bold>Pakistan</bold>: 1 ex., “Pakistan 20.05.1998 Kashmir Himalaya Mts. 20 km S Muzaffarabad <named-content xmlns:xlink="http://www.w3.org/1999/xlink" content-type="dwc:verbatimCoordinates" xlink:type="simple"><named-content content-type="geo-json" specific-use="{&#34;type&#34;:&#34;Point&#34;,&#34;coordinates&#34;:[73.483333,34.016667]}" id="NCID0E5GBI" xlink:type="simple">73°29'E,34°01'N</named-content></named-content>, Nara village Ronkay” (<abbrev xmlns:xlink="http://www.w3.org/1999/xlink" xlink:title="Collection Hans Fery" id="ABBRID0EDHBI" xlink:type="simple">CHF</abbrev>); 1 ex., “Kawai, Khagan Valley 1450–1800 m, 15.6.1977, Wittmer &amp; Brancucci” (<abbrev xmlns:xlink="http://www.w3.org/1999/xlink" xlink:title="Naturhistorisches Museum Basel" id="ABBRID0EHHBI" xlink:type="simple">NMB</abbrev>); 1 ex., ”NW Pakistan, Swat Prov., Madyan, 1400 m, VII.1971, Holzschuh leg.” (<abbrev xmlns:xlink="http://www.w3.org/1999/xlink" xlink:title="Collection Günther Wewalka" id="ABBRID0ELHBI" xlink:type="simple">CGW</abbrev>); 1 ex., ”West Pakistan, Rawalpindi surr., 18.X.1971, E. Heiss leg.” (<abbrev xmlns:xlink="http://www.w3.org/1999/xlink" xlink:title="Collection Günther Wewalka" id="ABBRID0EPHBI" xlink:type="simple">CGW</abbrev>); 1 ex., “West Pakistan, Rawalpindi surr., Basal, 16.-18.I.1956, Kala Chitta Range, C. Lindemann leg.” (<abbrev xmlns:xlink="http://www.w3.org/1999/xlink" xlink:title="Zoologische Staatssammlung, München" id="ABBRID0ETHBI" xlink:type="simple">ZSM</abbrev>); 1 ex., “Pakistan, Northern Frontier Province, Tathabaya, <named-content xmlns:xlink="http://www.w3.org/1999/xlink" content-type="dwc:verbatimCoordinates" xlink:type="simple"><named-content content-type="geo-json" specific-use="{&#34;type&#34;:&#34;Point&#34;,&#34;coordinates&#34;:[73.450278,34.613333]}" id="NCID0E1HBI" xlink:type="simple">34°36'48 N, 73°27'01 E</named-content></named-content>, 2300 m, at light, No 4–6, 7.-9.VII.1998, G. Csorba &amp; L. Ronkay leg.” (<abbrev xmlns:xlink="http://www.w3.org/1999/xlink" xlink:title="Természettudományi Múzeum" id="ABBRID0E6HBI" xlink:type="simple">TDMB</abbrev>).</p></tp:treatment-sec><tp:treatment-sec sec-type="Doubtfull record and probably mislabelled" id="SECID0EDIBI"><title>Doubtfull record and probably mislabelled.</title><p>1 ex., “Philippines Luzon Ch. Semper” (<abbrev xmlns:xlink="http://www.w3.org/1999/xlink" xlink:title="Muséum national d´Histoire naturelle, Paris" id="ABBRID0EJIBI" xlink:type="simple">MNHN</abbrev>).</p></tp:treatment-sec><tp:treatment-sec sec-type="Locality unknown" id="SECID0ENIBI"><title>Locality unknown.</title><p>4 exs., “leg. Stolicka 1865” (<abbrev xmlns:xlink="http://www.w3.org/1999/xlink" xlink:title="Naturhistorisches Museum Wien" id="ABBRID0ETIBI" xlink:type="simple">NMW</abbrev>); 2 exs., “Megerley” [= coll. Megerle] (<abbrev xmlns:xlink="http://www.w3.org/1999/xlink" xlink:title="Naturhistorisches Museum Wien" id="ABBRID0EXIBI" xlink:type="simple">NMW</abbrev>).</p></tp:treatment-sec><tp:treatment-sec sec-type="remarks" id="SECID0E2IBI"><title>Remarks.</title><p><italic><tp:taxon-name><tp:taxon-name-part taxon-name-part-type="genus" reg="Sandracottus">Sandracottus</tp:taxon-name-part><tp:taxon-name-part taxon-name-part-type="species" reg="vijayakumari">vijayakumari</tp:taxon-name-part></tp:taxon-name></italic> recently described by <xref ref-type="bibr" rid="B2">Anand et al. (2021)</xref> from the Western Ghats in Kerala, India is proposed as a junior synonym of <italic><tp:taxon-name><tp:taxon-name-part taxon-name-part-type="genus" reg="Sandracottus">S.</tp:taxon-name-part><tp:taxon-name-part taxon-name-part-type="species" reg="dejeanii">dejeanii</tp:taxon-name-part></tp:taxon-name></italic>. The illustrated and described dorsal colouration of the head, the pronotum, and the elytra is within the range of variation of <italic><tp:taxon-name><tp:taxon-name-part taxon-name-part-type="genus" reg="Sandracottus">S.</tp:taxon-name-part><tp:taxon-name-part taxon-name-part-type="species" reg="dejeanii">dejeanii</tp:taxon-name-part></tp:taxon-name></italic> which can have both separated and contiguous testaceous markings on the elytra. Furthermore, all 143 specimens of <italic><tp:taxon-name><tp:taxon-name-part taxon-name-part-type="genus" reg="Sandracottus">S.</tp:taxon-name-part><tp:taxon-name-part taxon-name-part-type="species" reg="dejeanii">dejeanii</tp:taxon-name-part></tp:taxon-name></italic> examined by the authors, including the ones having largely separated testaceous patches on the elytra, have a fine microreticulation with numerous larger punctures on the head. No information was given in the original publication on any differences in genital structure of both taxa.</p></tp:treatment-sec><tp:treatment-sec sec-type="redescription" id="SECID0ERKBI"><title>Redescription.</title><p>Body oval, shiny, testaceous to ferrugineus brown with black markings (Fig. <xref ref-type="fig" rid="F19">50</xref>). Ventral side completely dark brown to black, legs testaceous to ferrugineus brown.</p><p>Head testaceous with posterior half broadly black: black band protruding forwards to frons, shiny (Figs <xref ref-type="fig" rid="F2">4</xref>, <xref ref-type="fig" rid="F19">50</xref>). Surface sculpture consisting of dense microreticulation and of larger, much sparser punctures, particularly numerous on frons. Clypeal grooves, punctures alongside eyes and a transverse depression beside eyes distinctly impressed, punctures large and coalescent. Antennae testaceous; antennomeres slender, antennomere V 4× as long as broad.</p><p>Pronotum testaceous with a median black marking reaching from posterior to anterior margins (Figs <xref ref-type="fig" rid="F2">4</xref>, <xref ref-type="fig" rid="F19">50</xref>); long and broad posteriorly, narrower and shorter anteriorly, and strongly constricted in middle. Surface shagreened with a dense punctation; punctures medium-sized. Anterior and lateral puncture lines with dense and coalescent punctures, becoming sparse towards middle and lacking in the very middle of anterior margin. Posterior puncture line distinctly visible only at sides, superficial medially and transformed in long and very superficial wrinkles.</p><p>Elytra black to dark brown with testaceous markings in form of a chessboard, the testaceous markings alternating with the black ones. Epipleura testaceous to ferrugineus brown (Figs <xref ref-type="fig" rid="F2">4</xref>, <xref ref-type="fig" rid="F19">50</xref>). Surface very slightly and superficially shagreened and covered with a double punctation, a smaller and denser one as well as a larger and much sparser one. Puncture lines with groups of medium-sized punctures.</p><p>Ventral side dark brown. Legs particularly fore and mid legs testaceous, hind legs ferrugineus brown to dark brown. Prosternal process very short and broad, 1,3× only longer than broad, flattened and superficially sculptured; posterior border broadly rounded. Whole surface very superficially shagreened and finely punctured. Metatibia with only a few small punctures on outer half. Ventrites II–VI shagreened, densely covered with very small punctures and a few larger sparser ones. Posterior margins rounded, bordered with a short row of coalescent punctures in middle.</p><p>Measurements: <abbrev xmlns:xlink="http://www.w3.org/1999/xlink" xlink:title="total length" id="ABBRID0E3LBI" xlink:type="simple">TL</abbrev> = 12.0–13.0 mm, <abbrev xmlns:xlink="http://www.w3.org/1999/xlink" xlink:title="total length minus head length" id="ABBRID0EAMBI" xlink:type="simple">TL-h</abbrev> = 11.1–12.1 mm, <abbrev xmlns:xlink="http://www.w3.org/1999/xlink" xlink:title="maximum width" id="ABBRID0EEMBI" xlink:type="simple">TW</abbrev> = 7.3–7.6 mm.</p><p>♂. Protarsomeres I–III strongly enlarged with three larger suckers and numerous smaller ones. Mesotarsomeres I–III with two rows of small suckers. Median lobe of aedeagus, in ventral view, narrow and elongate, slightly tapered towards apex (Fig. <xref ref-type="fig" rid="F4">15a</xref>). Parameres also narrow, same length as median lobe, only slightly tapered at apical part (Fig. <xref ref-type="fig" rid="F4">15b</xref>).</p><p>♀. Similar to male. Tarsi not enlarged.</p></tp:treatment-sec><tp:treatment-sec sec-type="Differential diagnosis" id="SECID0ETMBI"><title>Differential diagnosis.</title><p>The combination of size and dorsal colour pattern (Figs <xref ref-type="fig" rid="F2">4</xref>, <xref ref-type="fig" rid="F19">50</xref>) separates <italic><tp:taxon-name><tp:taxon-name-part taxon-name-part-type="genus" reg="Sandracottus">S.</tp:taxon-name-part><tp:taxon-name-part taxon-name-part-type="species" reg="dejeanii">dejeanii</tp:taxon-name-part></tp:taxon-name></italic> from all other species of the genus. Furthermore, the species can be separated from all other species of the genus by the shape of the median lobe and parameres (Fig. <xref ref-type="fig" rid="F4">15a, b</xref>).</p></tp:treatment-sec><tp:treatment-sec sec-type="distribution" id="SECID0EQNBI"><title>Distribution.</title><p>India: Andhra Pradesh, Arunachal Pradesh, Rajasthan, Assam, Himachal Pradesh, Jharkhand, Karnataka, Madhya Pradesh, Maharashtra, Orissa, Punjab, and Tamil Nadu (<xref ref-type="bibr" rid="B18">Ghosh and Nilsson 2012</xref>; <xref ref-type="bibr" rid="B12">Deb and Subramanian 2023</xref>; <xref ref-type="bibr" rid="B48">Sheth et al. 2024</xref>); Nepal, Pakistan, Myanmar, and Iranian Baluchistan (<xref ref-type="bibr" rid="B20">Hájek 2006</xref>; <xref ref-type="bibr" rid="B47">Shaverdo et al. 2024</xref>) (Fig. <xref ref-type="fig" rid="F10">26</xref>). Specimens were collected from near sea level to 2300 m.</p><fig id="F10" position="float" orientation="portrait"><object-id xmlns:xlink="http://www.w3.org/1999/xlink" content-type="doi" xlink:type="simple">10.3897/zookeys.1223.138220.figure26</object-id><object-id xmlns:xlink="http://www.w3.org/1999/xlink" content-type="arpha" xlink:type="simple">EF457A11-10C1-5753-8EBA-73E1E039245E</object-id><label>Figure 26.</label><caption><p>Distribution of <italic><tp:taxon-name><tp:taxon-name-part taxon-name-part-type="genus" reg="Sandracottus">Sandracottus</tp:taxon-name-part><tp:taxon-name-part taxon-name-part-type="species" reg="dejeanii">dejeanii</tp:taxon-name-part></tp:taxon-name></italic> in Asia.</p></caption><graphic xmlns:xlink="http://www.w3.org/1999/xlink" xlink:href="zookeys-1223-087_article-138220__-g010.jpg" position="float" orientation="portrait" xlink:type="simple" id="oo_1214417.jpg"><uri content-type="original_file" xlink:type="simple">https://binary.pensoft.net/fig/1214417</uri></graphic></fig></tp:treatment-sec><tp:treatment-sec sec-type="habitat" id="SECID0EGPBI"><title>Habitat.</title><p>In India widespread in different ponds, rest pools of intermittent streams and artificial water tanks, often rich in aquatic vegetation. The single specimen in Pachmarhi Wildlife Sanctuary was obtained from a forest stream (ca 1–2 m wide) with rocky bottom (Fig. <xref ref-type="fig" rid="F15">35</xref>). In Kerala, <xref ref-type="bibr" rid="B2">Anand et al. (2021)</xref> collected the species in a partly shaded, shallow, ditch-like forest pool which was rich in decaying leaves and twigs; lentic habitat. In Iran it was collected in remnant pools in a wadi, in a semidesert area (<xref ref-type="bibr" rid="B20">Hájek 2006</xref>) (Fig. <xref ref-type="fig" rid="F15">34</xref>). Together with the Indian <italic><tp:taxon-name><tp:taxon-name-part taxon-name-part-type="genus" reg="Sandracottus">S.</tp:taxon-name-part><tp:taxon-name-part taxon-name-part-type="species" reg="festivus">festivus</tp:taxon-name-part></tp:taxon-name></italic> and the two subspecies of the Australian <italic><tp:taxon-name><tp:taxon-name-part taxon-name-part-type="genus" reg="Sandracottus">S.</tp:taxon-name-part><tp:taxon-name-part taxon-name-part-type="species" reg="bakewelli">bakewelli</tp:taxon-name-part></tp:taxon-name></italic>, this species is not restricted to forested areas as are many other species of the genus, especially in Southeast Asia. <italic><tp:taxon-name><tp:taxon-name-part taxon-name-part-type="genus" reg="Sandracottus">Sandracottus</tp:taxon-name-part><tp:taxon-name-part taxon-name-part-type="species" reg="dejeanii">dejeanii</tp:taxon-name-part></tp:taxon-name></italic> is capable of flight and was attracted to light. The larvae have been described by <xref ref-type="bibr" rid="B53">Vazirani (1971)</xref>.</p></tp:treatment-sec><tp:treatment-sec><!--Section generated to contain objects referenced in tp:taxon-treatment.--><fig id="F2" position="float" orientation="portrait"><object-id xmlns:xlink="http://www.w3.org/1999/xlink" content-type="doi" xlink:type="simple">10.3897/zookeys.1223.138220.figures4-7</object-id><object-id xmlns:xlink="http://www.w3.org/1999/xlink" content-type="arpha" xlink:type="simple">A230FE5D-E01E-58BC-8A26-EEFB8B6AB7A3</object-id><label>Figures 4–7.</label><caption><p>Habitus of <bold>4</bold><italic><tp:taxon-name><tp:taxon-name-part taxon-name-part-type="genus" reg="Sandracottus">Sandracottus</tp:taxon-name-part><tp:taxon-name-part taxon-name-part-type="species" reg="dejeanii">dejeanii</tp:taxon-name-part></tp:taxon-name></italic> (South India) <bold>5</bold><italic><tp:taxon-name><tp:taxon-name-part taxon-name-part-type="genus" reg="Sandracottus">S.</tp:taxon-name-part><tp:taxon-name-part taxon-name-part-type="species" reg="festivus">festivus</tp:taxon-name-part></tp:taxon-name></italic> (Sri Lanka) <bold>6</bold><italic><tp:taxon-name><tp:taxon-name-part taxon-name-part-type="genus" reg="Sandracottus">S.</tp:taxon-name-part><tp:taxon-name-part taxon-name-part-type="species" reg="femoralis">femoralis</tp:taxon-name-part></tp:taxon-name></italic> (Papua New Guinea, Rigo) <bold>7</bold><italic><tp:taxon-name><tp:taxon-name-part taxon-name-part-type="genus" reg="Sandracottus">S.</tp:taxon-name-part><tp:taxon-name-part taxon-name-part-type="species" reg="hunteri">hunteri</tp:taxon-name-part></tp:taxon-name></italic> (Thailand).</p></caption><graphic xmlns:xlink="http://www.w3.org/1999/xlink" xlink:href="zookeys-1223-087_article-138220__-g002.jpg" position="float" orientation="portrait" xlink:type="simple" id="oo_1214409.jpg"><uri content-type="original_file" xlink:type="simple">https://binary.pensoft.net/fig/1214409</uri></graphic></fig><fig id="F4" position="float" orientation="portrait"><object-id xmlns:xlink="http://www.w3.org/1999/xlink" content-type="doi" xlink:type="simple">10.3897/zookeys.1223.138220.figures12-15</object-id><object-id xmlns:xlink="http://www.w3.org/1999/xlink" content-type="arpha" xlink:type="simple">BB0B1374-E9E0-5C6D-9989-6F38D6CEEE92</object-id><label>Figures 12–15.</label><caption><p>Median lobe of aedeagus in ventral view (a), and right paramere in lateral view (b) <bold>12</bold><italic><tp:taxon-name><tp:taxon-name-part taxon-name-part-type="genus" reg="Sandracottus">Sandracottus</tp:taxon-name-part><tp:taxon-name-part taxon-name-part-type="species" reg="bakewellii">bakewellii</tp:taxon-name-part><tp:taxon-name-part taxon-name-part-type="subspecies" reg="bakewellii">bakewellii</tp:taxon-name-part></tp:taxon-name></italic><bold>13</bold><italic><tp:taxon-name><tp:taxon-name-part taxon-name-part-type="genus" reg="Sandracottus">S.</tp:taxon-name-part><tp:taxon-name-part taxon-name-part-type="species" reg="bizonatus">bizonatus</tp:taxon-name-part></tp:taxon-name></italic><bold>14</bold><italic><tp:taxon-name><tp:taxon-name-part taxon-name-part-type="genus" reg="Sandracottus">S.</tp:taxon-name-part><tp:taxon-name-part taxon-name-part-type="species" reg="chevrolati">chevrolati</tp:taxon-name-part></tp:taxon-name></italic> and <bold>15</bold><italic><tp:taxon-name><tp:taxon-name-part taxon-name-part-type="genus" reg="Sandracottus">S.</tp:taxon-name-part><tp:taxon-name-part taxon-name-part-type="species" reg="dejeanii">dejeanii</tp:taxon-name-part></tp:taxon-name></italic>.</p></caption><graphic xmlns:xlink="http://www.w3.org/1999/xlink" xlink:href="zookeys-1223-087_article-138220__-g004.jpg" position="float" orientation="portrait" xlink:type="simple" id="oo_1214411.jpg"><uri content-type="original_file" xlink:type="simple">https://binary.pensoft.net/fig/1214411</uri></graphic></fig><fig id="F15" position="float" orientation="portrait"><object-id xmlns:xlink="http://www.w3.org/1999/xlink" content-type="doi" xlink:type="simple">10.3897/zookeys.1223.138220.figures31-36</object-id><object-id xmlns:xlink="http://www.w3.org/1999/xlink" content-type="arpha" xlink:type="simple">B82B0781-8A96-5725-A09A-657C13885B03</object-id><label>Figures 31–36.</label><caption><p>Habitats of <italic><tp:taxon-name><tp:taxon-name-part taxon-name-part-type="genus" reg="Sandracottus">Sandracottus</tp:taxon-name-part></tp:taxon-name></italic><bold>31</bold> Australia, Northern Territory, 50 km S Adelaide River, creek at Scenic Route (NT 9) and <bold>32</bold> South Queensland, Winfield, Winfield Road, rest pool (QLD 54), habitats of <italic><tp:taxon-name><tp:taxon-name-part taxon-name-part-type="genus" reg="Sandracottus">S.</tp:taxon-name-part><tp:taxon-name-part taxon-name-part-type="species" reg="bakewellii">bakewellii</tp:taxon-name-part><tp:taxon-name-part taxon-name-part-type="subspecies" reg="bakewellii">bakewellii</tp:taxon-name-part></tp:taxon-name></italic> (photos: L. Hendrich) <bold>33</bold> Northern Territory, Ormiston Gorge, habitat of <italic><tp:taxon-name><tp:taxon-name-part taxon-name-part-type="genus" reg="Sandracottus">S.</tp:taxon-name-part><tp:taxon-name-part taxon-name-part-type="species" reg="bakewellii">bakewellii</tp:taxon-name-part><tp:taxon-name-part taxon-name-part-type="subspecies" reg="guttatus">guttatus</tp:taxon-name-part></tp:taxon-name></italic> (photo: M. Baehr) <bold>34</bold> Pakistan, Sistan va Baluchestan Prov., Pir Sohrab env., rest pool in wadi, habitat of <italic><tp:taxon-name><tp:taxon-name-part taxon-name-part-type="genus" reg="Sandracottus">S.</tp:taxon-name-part><tp:taxon-name-part taxon-name-part-type="species" reg="dejeanii">dejeanii</tp:taxon-name-part></tp:taxon-name></italic> (photo: J. Hájek) <bold>35</bold> India, southern Madhya Pradesh, Hoshangabad District, Pagara–Pachmarhi road, ca 5 km NNE Panchmarhi, Panar Pani, habitat of <italic><tp:taxon-name><tp:taxon-name-part taxon-name-part-type="genus" reg="Sandracottus">S.</tp:taxon-name-part><tp:taxon-name-part taxon-name-part-type="species" reg="dejeanii">dejeanii</tp:taxon-name-part></tp:taxon-name></italic> and <italic><tp:taxon-name><tp:taxon-name-part taxon-name-part-type="genus" reg="Sandracottus">S.</tp:taxon-name-part><tp:taxon-name-part taxon-name-part-type="species" reg="festivus">festivus</tp:taxon-name-part></tp:taxon-name></italic> (photo: M. Jäch) <bold>36</bold> Indonesia, Irian Jaya, Nabire, Nabire-Ilaga track, km 62, habitat of <italic><tp:taxon-name><tp:taxon-name-part taxon-name-part-type="genus" reg="Sandracottus">S.</tp:taxon-name-part><tp:taxon-name-part taxon-name-part-type="species" reg="femoralis">femoralis</tp:taxon-name-part></tp:taxon-name></italic> (photo: L. Hendrich).</p></caption><graphic xmlns:xlink="http://www.w3.org/1999/xlink" xlink:href="zookeys-1223-087_article-138220__-g015.jpg" position="float" orientation="portrait" xlink:type="simple" id="oo_1214422.jpg"><uri content-type="original_file" xlink:type="simple">https://binary.pensoft.net/fig/1214422</uri></graphic></fig><fig id="F19" position="float" orientation="portrait"><object-id xmlns:xlink="http://www.w3.org/1999/xlink" content-type="doi" xlink:type="simple">10.3897/zookeys.1223.138220.figures50-53</object-id><object-id xmlns:xlink="http://www.w3.org/1999/xlink" content-type="arpha" xlink:type="simple">30326CF4-D049-537D-95DD-13D0C72E3B22</object-id><label>Figures 50–53.</label><caption><p>Habitus of <bold>50</bold><italic><tp:taxon-name><tp:taxon-name-part taxon-name-part-type="genus" reg="Sandracottus">Sandracottus</tp:taxon-name-part><tp:taxon-name-part taxon-name-part-type="species" reg="dejeanii">dejeanii</tp:taxon-name-part></tp:taxon-name></italic> (India, Himachal Pradesh, Kangra Valley, Dharamsala) <bold>51</bold><italic><tp:taxon-name><tp:taxon-name-part taxon-name-part-type="genus" reg="Sandracottus">S.</tp:taxon-name-part><tp:taxon-name-part taxon-name-part-type="species" reg="festivus">festivus</tp:taxon-name-part></tp:taxon-name></italic> (Sri Lanka, Ratnapura, Sincharaja <bold>52</bold><italic><tp:taxon-name><tp:taxon-name-part taxon-name-part-type="genus" reg="Sandracottus">S.</tp:taxon-name-part><tp:taxon-name-part taxon-name-part-type="species" reg="femoralis">femoralis</tp:taxon-name-part></tp:taxon-name></italic> (Indonesia, West Papua, Kapupaten Paniai, Nabire) <bold>53</bold><italic><tp:taxon-name><tp:taxon-name-part taxon-name-part-type="genus" reg="Sandracottus">S.</tp:taxon-name-part><tp:taxon-name-part taxon-name-part-type="species" reg="hunteri">hunteri</tp:taxon-name-part></tp:taxon-name></italic> (China, Central Sichuan).</p></caption><graphic xmlns:xlink="http://www.w3.org/1999/xlink" xlink:href="zookeys-1223-087_article-138220__-g019.jpg" position="float" orientation="portrait" xlink:type="simple" id="oo_1214426.jpg"><uri content-type="original_file" xlink:type="simple">https://binary.pensoft.net/fig/1214426</uri></graphic></fig></tp:treatment-sec><ref-list><ref id="B42"><mixed-citation xmlns:xlink="http://www.w3.org/1999/xlink" xlink:type="simple"><person-group><name name-style="western"><surname>Régimbart</surname><given-names>M</given-names></name></person-group> (<year>1899</year>) <article-title>Révision des <tp:taxon-name><tp:taxon-name-part taxon-name-part-type="family">Dytiscidae</tp:taxon-name-part></tp:taxon-name> de la région Indo-Sino-Malaise.</article-title><source>Annales de la Société Entomologique de France</source><volume>68</volume>: <fpage>186</fpage>–<lpage>367</lpage>. <ext-link xlink:href="10.1080/21686351.1899.12279737" ext-link-type="doi" xlink:type="simple">https://doi.org/10.1080/21686351.1899.12279737</ext-link></mixed-citation></ref><ref id="B60"><mixed-citation xmlns:xlink="http://www.w3.org/1999/xlink" xlink:type="simple"><person-group><name name-style="western"><surname>Zimmermann</surname><given-names>A</given-names></name></person-group> (<year>1920</year>) <source><tp:taxon-name><tp:taxon-name-part taxon-name-part-type="family">Dytiscidae</tp:taxon-name-part></tp:taxon-name>.</source><publisher-name>In: Junk W</publisher-name>, <publisher-loc>Schenkling S (Eds) Berlin, Coleopterorum Catalogus 4, pars 71</publisher-loc>, <size units="page">326 pp</size>.</mixed-citation></ref><ref id="B19"><mixed-citation xmlns:xlink="http://www.w3.org/1999/xlink" xlink:type="simple"><person-group><name name-style="western"><surname>Guéorguiev</surname><given-names>VB</given-names></name></person-group> (<year>1965</year>) <article-title>Sur la faune des coléoptères hydrocanthares d’Iran.</article-title><source>Bulletin de l’Institut de Zoologie et Musée, Académie Bulgare des Sciences</source><volume>19</volume>: <fpage>101</fpage>–<lpage>117</lpage>. [In Bulgarian]</mixed-citation></ref><ref id="B52"><mixed-citation xmlns:xlink="http://www.w3.org/1999/xlink" xlink:type="simple"><person-group><name name-style="western"><surname>Vazirani</surname><given-names>TG</given-names></name></person-group> (<year>1969</year>) <article-title>A review of the subfamilies <tp:taxon-name><tp:taxon-name-part taxon-name-part-type="subfamily">Noterinae</tp:taxon-name-part></tp:taxon-name>, <tp:taxon-name><tp:taxon-name-part taxon-name-part-type="subfamily">Laccophilinae</tp:taxon-name-part></tp:taxon-name>, <tp:taxon-name><tp:taxon-name-part taxon-name-part-type="subfamily">Dytiscinae</tp:taxon-name-part></tp:taxon-name> and <tp:taxon-name><tp:taxon-name-part taxon-name-part-type="subfamily">Hydroporinae</tp:taxon-name-part></tp:taxon-name> (in part) from India.</article-title><source>Oriental Insects</source><volume>2</volume>(<issue>1968</issue>): <fpage>221</fpage>–<lpage>341</lpage>. <ext-link xlink:href="10.1080/00305316.1968.10433885" ext-link-type="doi" xlink:type="simple">https://doi.org/10.1080/00305316.1968.10433885</ext-link></mixed-citation></ref><ref id="B53"><mixed-citation xmlns:xlink="http://www.w3.org/1999/xlink" xlink:type="simple"><person-group><name name-style="western"><surname>Vazirani</surname><given-names>TG</given-names></name></person-group> (<year>1971</year>) <article-title>Description of the larva of the aquatic beetle <italic><tp:taxon-name><tp:taxon-name-part taxon-name-part-type="genus">Sandracottus</tp:taxon-name-part><tp:taxon-name-part taxon-name-part-type="species">dejeani</tp:taxon-name-part></tp:taxon-name></italic> (Aubé).</article-title><source>Proceedings of the Zoological Society of Calcutta</source><volume>24</volume>: <fpage>25</fpage>–<lpage>28</lpage>.</mixed-citation></ref><ref id="B49"><mixed-citation xmlns:xlink="http://www.w3.org/1999/xlink" xlink:type="simple"><person-group><name name-style="western"><surname>Sonali</surname><given-names>S</given-names></name><name name-style="western"><surname>Ghosh</surname><given-names>SK</given-names></name><name name-style="western"><surname>Basu</surname><given-names>P</given-names></name><name name-style="western"><surname>Gupta</surname><given-names>D</given-names></name></person-group> (<year>2022</year>) <article-title>Water beetles (<tp:taxon-name><tp:taxon-name-part taxon-name-part-type="order">Coleoptera</tp:taxon-name-part></tp:taxon-name>: <tp:taxon-name><tp:taxon-name-part taxon-name-part-type="family">Dytiscidae</tp:taxon-name-part></tp:taxon-name>. <tp:taxon-name><tp:taxon-name-part taxon-name-part-type="family">Noteridae</tp:taxon-name-part></tp:taxon-name> and <tp:taxon-name><tp:taxon-name-part taxon-name-part-type="family">Hydrophilidae</tp:taxon-name-part></tp:taxon-name>) of Hazaribagh Wildlife Sanctuary, Jharkhand, India.</article-title><source>Records of the Zoological Survey of India</source><volume>122</volume>(<issue>3</issue>): <fpage>337</fpage>–<lpage>343</lpage>.</mixed-citation></ref><ref id="B20"><mixed-citation xmlns:xlink="http://www.w3.org/1999/xlink" xlink:type="simple"><person-group><name name-style="western"><surname>Hájek</surname><given-names>J</given-names></name></person-group> (<year>2006</year>) <article-title>The westernmost record of <italic><tp:taxon-name><tp:taxon-name-part taxon-name-part-type="genus">Neptosternus</tp:taxon-name-part><tp:taxon-name-part taxon-name-part-type="species">circumductus</tp:taxon-name-part></tp:taxon-name></italic>, and a review of <tp:taxon-name><tp:taxon-name-part taxon-name-part-type="family">Dytiscidae</tp:taxon-name-part></tp:taxon-name> (<tp:taxon-name><tp:taxon-name-part taxon-name-part-type="order">Coleoptera</tp:taxon-name-part></tp:taxon-name>) of Baluchistan (Iran, Pakistan).</article-title><source>Acta Entomologica Musei Nationalis Pragae</source><volume>46</volume>: <fpage>43</fpage>–<lpage>56</lpage>.</mixed-citation></ref><ref id="B18"><mixed-citation xmlns:xlink="http://www.w3.org/1999/xlink" xlink:type="simple"><person-group><name name-style="western"><surname>Ghosh</surname><given-names>SK</given-names></name><name name-style="western"><surname>Nilsson</surname><given-names>AN</given-names></name></person-group> (<year>2012</year>) <article-title>Catalogue of the diving beetles of India and adjacent countries (<tp:taxon-name><tp:taxon-name-part taxon-name-part-type="order">Coleoptera</tp:taxon-name-part></tp:taxon-name>: <tp:taxon-name><tp:taxon-name-part taxon-name-part-type="family">Dytiscidae</tp:taxon-name-part></tp:taxon-name>).</article-title><source>Skörvnöpparn, Umea, Supplement</source><volume>3</volume>: <fpage>1</fpage>–<lpage>77</lpage>.</mixed-citation></ref><ref id="B14"><mixed-citation xmlns:xlink="http://www.w3.org/1999/xlink" xlink:type="simple"><person-group><name name-style="western"><surname>Ghosh</surname><given-names>SK</given-names></name></person-group> (<year>2015a</year>) <article-title>Diving beetles of Govind Sagar Wildlife Sanctuary, Himachal Pradesh, India (<tp:taxon-name><tp:taxon-name-part taxon-name-part-type="order">Coleoptera</tp:taxon-name-part></tp:taxon-name>: <tp:taxon-name><tp:taxon-name-part taxon-name-part-type="suborder">Adephaga</tp:taxon-name-part></tp:taxon-name>: <tp:taxon-name><tp:taxon-name-part taxon-name-part-type="family">Dytiscidae</tp:taxon-name-part></tp:taxon-name>.</article-title><source>Records of the Zoological Survey of India</source><volume>115</volume>(<issue>1</issue>): <fpage>77</fpage>–<lpage>80</lpage>. <ext-link xlink:href="10.26515/rzsi/v115/i1/2015/121525" ext-link-type="doi" xlink:type="simple">https://doi.org/10.26515/rzsi/v115/i1/2015/121525</ext-link></mixed-citation></ref><ref id="B15"><mixed-citation xmlns:xlink="http://www.w3.org/1999/xlink" xlink:type="simple"><person-group><name name-style="western"><surname>Ghosh</surname><given-names>SK</given-names></name></person-group> (<year>2015b</year>) <article-title>Further contribution on diving beetles from Maharashtra, India (<tp:taxon-name><tp:taxon-name-part taxon-name-part-type="order">Coleoptera</tp:taxon-name-part></tp:taxon-name>: <tp:taxon-name><tp:taxon-name-part taxon-name-part-type="family">Dytiscidae</tp:taxon-name-part></tp:taxon-name>).</article-title><source>Records of the Zoological Survey of India</source><volume>115</volume>(<issue>1</issue>): <fpage>81</fpage>–<lpage>84</lpage>. <ext-link xlink:href="10.26515/rzsi/v115/i1/2015/121526" ext-link-type="doi" xlink:type="simple">https://doi.org/10.26515/rzsi/v115/i1/2015/121526</ext-link></mixed-citation></ref><ref id="B44"><mixed-citation xmlns:xlink="http://www.w3.org/1999/xlink" xlink:type="simple"><person-group><name name-style="western"><surname>Shankar</surname><given-names>S</given-names></name><name name-style="western"><surname>Kumar</surname><given-names>D</given-names></name><name name-style="western"><surname>Deepa</surname><given-names>J</given-names></name><name name-style="western"><surname>Madasamy</surname><given-names>K</given-names></name><name name-style="western"><surname>Jadhav</surname><given-names>S</given-names></name><name name-style="western"><surname>Kunte</surname><given-names>KB</given-names></name></person-group> (<year>2023</year>) <article-title>Aquatic beetles (<tp:taxon-name><tp:taxon-name-part taxon-name-part-type="class">Insecta</tp:taxon-name-part></tp:taxon-name>, <tp:taxon-name><tp:taxon-name-part taxon-name-part-type="order">Coleoptera</tp:taxon-name-part></tp:taxon-name>) of Koundinya Wildlife Sanctuary, Andhra Pradesh, India.</article-title><source>Journal of Insect Biodiversity and Systematics</source><volume>9</volume>(<issue>3</issue>): <fpage>449</fpage>–<lpage>467</lpage>. <ext-link xlink:href="10.52547/jibs.9.3.449" ext-link-type="doi" xlink:type="simple">https://doi.org/10.52547/jibs.9.3.449</ext-link></mixed-citation></ref><ref id="B12"><mixed-citation xmlns:xlink="http://www.w3.org/1999/xlink" xlink:type="simple"><person-group><name name-style="western"><surname>Deb</surname><given-names>R</given-names></name><name name-style="western"><surname>Subramanian</surname><given-names>KA</given-names></name></person-group> (<year>2023</year>) <article-title>New Records of <italic><tp:taxon-name><tp:taxon-name-part taxon-name-part-type="genus">Sandracottus</tp:taxon-name-part></tp:taxon-name></italic> species (<tp:taxon-name><tp:taxon-name-part taxon-name-part-type="order">Coleoptera</tp:taxon-name-part></tp:taxon-name>: <tp:taxon-name><tp:taxon-name-part taxon-name-part-type="family">Dytiscidae</tp:taxon-name-part></tp:taxon-name>) from Western Ghats of India.</article-title><source>Uttar Pradesh Journal of Zoology</source><volume>44</volume>(<issue>21</issue>): <fpage>10</fpage>–<lpage>15</lpage>. <ext-link xlink:href="10.56557/upjoz/2023/v44i213663" ext-link-type="doi" xlink:type="simple">https://doi.org/10.56557/upjoz/2023/v44i213663</ext-link></mixed-citation></ref><ref id="B47"><mixed-citation xmlns:xlink="http://www.w3.org/1999/xlink" xlink:type="simple"><person-group><name name-style="western"><surname>Shaverdo</surname><given-names>H</given-names></name><name name-style="western"><surname>Nasserzadeh</surname><given-names>H</given-names></name><name name-style="western"><surname>Esfandiaric</surname><given-names>M</given-names></name><name name-style="western"><surname>Wewalka</surname><given-names>G</given-names></name><name name-style="western"><surname>Hájek</surname><given-names>J</given-names></name></person-group> (<year>2024</year>) <article-title>Diving beetles (<tp:taxon-name><tp:taxon-name-part taxon-name-part-type="order">Coleoptera</tp:taxon-name-part></tp:taxon-name>: <tp:taxon-name><tp:taxon-name-part taxon-name-part-type="family">Dytiscidae</tp:taxon-name-part></tp:taxon-name>) of Iran with province distribution based on literature records and new faunistic data.</article-title><source>Aquatic Insects</source><volume>45</volume>(<issue>2</issue>): <fpage>126</fpage>–<lpage>259</lpage>. <ext-link xlink:href="10.1080/01650424.2023.2280271" ext-link-type="doi" xlink:type="simple">https://doi.org/10.1080/01650424.2023.2280271</ext-link></mixed-citation></ref><ref id="B48"><mixed-citation xmlns:xlink="http://www.w3.org/1999/xlink" xlink:type="simple"><person-group><name name-style="western"><surname>Sheth</surname><given-names>SD</given-names></name><name name-style="western"><surname>Padhye</surname><given-names>AD</given-names></name><name name-style="western"><surname>Ghate</surname><given-names>HV</given-names></name></person-group> (<year>2024</year>) <article-title>Faunal inventory and illustrated taxonomic keys to aquatic <tp:taxon-name><tp:taxon-name-part taxon-name-part-type="order">Coleoptera</tp:taxon-name-part></tp:taxon-name> (<tp:taxon-name><tp:taxon-name-part taxon-name-part-type="phylum">Arthropoda</tp:taxon-name-part></tp:taxon-name>: <tp:taxon-name><tp:taxon-name-part taxon-name-part-type="class">Insecta</tp:taxon-name-part></tp:taxon-name>) of the northern Western Ghats of Maharashtra, India.</article-title><source>Journal of Threatened Taxa</source><volume>16</volume>(<issue>3</issue>): <fpage>24854</fpage>–<lpage>24880</lpage>. <ext-link xlink:href="10.11609/jott.5821.16.3.24854-24880" ext-link-type="doi" xlink:type="simple">https://doi.org/10.11609/jott.5821.16.3.24854-24880</ext-link></mixed-citation></ref><ref id="B2"><mixed-citation xmlns:xlink="http://www.w3.org/1999/xlink" xlink:type="simple"><person-group><name name-style="western"><surname>Anand</surname><given-names>PP</given-names></name><name name-style="western"><surname>Ashiq</surname><given-names>PP</given-names></name><name name-style="western"><surname>Smitha</surname><given-names>M</given-names></name><name name-style="western"><surname>Adhithya</surname><given-names>M</given-names></name><name name-style="western"><surname>Tibin</surname><given-names>T</given-names></name><name name-style="western"><surname>Suresh</surname><given-names>V</given-names></name></person-group> (<year>2021</year>) <article-title><italic><tp:taxon-name><tp:taxon-name-part taxon-name-part-type="genus">Sandracottus</tp:taxon-name-part><tp:taxon-name-part taxon-name-part-type="species">vijayakumari</tp:taxon-name-part></tp:taxon-name></italic> (<tp:taxon-name><tp:taxon-name-part taxon-name-part-type="order">Coleoptera</tp:taxon-name-part></tp:taxon-name>: <tp:taxon-name><tp:taxon-name-part taxon-name-part-type="family">Dytiscidae</tp:taxon-name-part></tp:taxon-name>), a new aquatic beetle species from landslide hit area of Nelliyampathy Forest Range, Western Ghats, Kerala, India.</article-title><source>Journal of Threatened Taxa</source><volume>13</volume>(<issue>3</issue>): <fpage>17999</fpage>–<lpage>18003</lpage>. <ext-link xlink:href="10.11609/jott.6193.13.3.17999-18003" ext-link-type="doi" xlink:type="simple">https://doi.org/10.11609/jott.6193.13.3.17999-18003</ext-link></mixed-citation></ref></ref-list></tp:taxon-treatment>
