# Supplementary material for: ﻿Revision of the Oriental and Australasian diving beetle genus Sandracottus Sharp, 1882 (Coleoptera, Dytiscidae, Dytiscinae)
Source: Zookeys. 2025 Jan 6;1223:87–147. doi: 10.3897/zookeys.1223.138220 (PMC11730086; doi:10.3897/zookeys.1223.138220)
Supplement: XML Treatment for Sandracottus femoralis [file zookeys.1223.138220-treatment7.xml]

<!DOCTYPE tp:taxon-treatment
  PUBLIC "-//TaxonX//DTD Taxonomic Treatment Publishing DTD v0 20100105//EN" "tax-treatment-NSO.dtd">
<tp:taxon-treatment xmlns:tp="http://www.plazi.org/taxpub"><tp:treatment-meta><kwd-group><label>Taxon classification</label><kwd>
              <named-content content-type="kingdom">Animalia</named-content>
            </kwd><kwd>
              <named-content content-type="order">Coleoptera</named-content>
            </kwd><kwd>
              <named-content content-type="family">Dytiscidae</named-content>
            </kwd></kwd-group><mixed-citation publication-type="journal"><person-group><name><surname>Hendrich</surname><given-names>Lars</given-names></name><name><surname>Brancucci</surname><given-names>Michel</given-names></name></person-group><article-title>﻿Revision of the Oriental and Australasian diving beetle genus <italic><tp:taxon-name><tp:taxon-name-part taxon-name-part-type="genus" reg="Sandracottus">Sandracottus</tp:taxon-name-part></tp:taxon-name></italic> Sharp, 1882 (<tp:taxon-name><tp:taxon-name-part taxon-name-part-type="order">Coleoptera</tp:taxon-name-part></tp:taxon-name>, <tp:taxon-name><tp:taxon-name-part taxon-name-part-type="family">Dytiscidae</tp:taxon-name-part></tp:taxon-name>, <tp:taxon-name><tp:taxon-name-part taxon-name-part-type="subfamily">Dytiscinae</tp:taxon-name-part></tp:taxon-name>)</article-title><source>Zookeys</source><day>06</day><month>01</month><year>2025</year><volume>1223</volume><fpage>87</fpage><lpage>147</lpage><pub-id pub-id-type="doi">10.3897/zookeys.1223.138220</pub-id></mixed-citation></tp:treatment-meta><tp:nomenclature><label>﻿</label><tp:taxon-name>
            <object-id xmlns:xlink="http://www.w3.org/1999/xlink" content-type="arpha" xlink:type="simple">6B89ECAA-735B-50BA-9E6E-CAB068266314</object-id>
            <tp:taxon-name-part taxon-name-part-type="genus" reg="Sandracottus">Sandracottus</tp:taxon-name-part>
            <tp:taxon-name-part taxon-name-part-type="species" reg="femoralis">femoralis</tp:taxon-name-part>
          </tp:taxon-name><tp:taxon-authority>Heller, 1934</tp:taxon-authority><xref ref-type="fig" rid="F2">Figs 6</xref><xref ref-type="fig" rid="F5">, 17</xref><xref ref-type="fig" rid="F11">, 27</xref><xref ref-type="fig" rid="F15">, 36</xref><xref ref-type="fig" rid="F19">, 52</xref><tp:nomenclature-citation-list><tp:nomenclature-citation><tp:taxon-name>
                <tp:taxon-name-part taxon-name-part-type="genus" reg="Dytiscus">Dytiscus</tp:taxon-name-part>
                <tp:taxon-name-part taxon-name-part-type="species" reg="flavocinctus">flavocinctus</tp:taxon-name-part>
              </tp:taxon-name><comment>Guérin-Méneville, 1830: 61 (type locality Manokwari, West Papua, Indonesia); Boisduval, 1835: 49 (preoccupied by <xref ref-type="bibr" rid="B26">Hummel 1823</xref> and objective synonym of <tp:taxon-name><tp:taxon-name-part taxon-name-part-type="genus" reg="Sandracottus">Sandracottus</tp:taxon-name-part><tp:taxon-name-part taxon-name-part-type="species" reg="guerini">guerini</tp:taxon-name-part></tp:taxon-name>); Boisduval, 1835: 49 (descr.).</comment></tp:nomenclature-citation><tp:nomenclature-citation><tp:taxon-name>
                <tp:taxon-name-part taxon-name-part-type="genus" reg="Sandracottus">Sandracottus</tp:taxon-name-part>
                <tp:taxon-name-part taxon-name-part-type="species" reg="flavocinctus">flavocinctus</tp:taxon-name-part>
              </tp:taxon-name><comment>(Guérin-Méneville, 1830): <xref ref-type="bibr" rid="B42">Régimbart 1899</xref>: 339 (descr.); <xref ref-type="bibr" rid="B60">Zimmermann 1920</xref>: 234 (cat.).</comment></tp:nomenclature-citation><tp:nomenclature-citation><tp:taxon-name>
                <tp:taxon-name-part taxon-name-part-type="genus" reg="Sandracottus">Sandracottus</tp:taxon-name-part>
                <tp:taxon-name-part taxon-name-part-type="species" reg="femoralis">femoralis</tp:taxon-name-part>
              </tp:taxon-name><comment>Heller, 1934b: 3 (type locality: Buka, Solomon Islands); <xref ref-type="bibr" rid="B1">Alarie et al. 2023</xref>: 305 (larval descr.), idem: 320 (habitat); Hájek and Nilsson 2024: 91 (cat.).</comment></tp:nomenclature-citation><tp:nomenclature-citation><tp:taxon-name>
                <tp:taxon-name-part taxon-name-part-type="genus" reg="Sandracottus">Sandracottus</tp:taxon-name-part>
                <tp:taxon-name-part taxon-name-part-type="species" reg="guerini">guerini</tp:taxon-name-part>
              </tp:taxon-name><comment>J. Balfour-Browne, 1939: 114, replacement name for <tp:taxon-name><tp:taxon-name-part taxon-name-part-type="genus" reg="Sandracottus">Sandracottus</tp:taxon-name-part><tp:taxon-name-part taxon-name-part-type="species" reg="flavocinctus">flavocinctus</tp:taxon-name-part></tp:taxon-name>; Hájek and Nilsson 2024: 91 (cat.) (syn. nov.).</comment></tp:nomenclature-citation></tp:nomenclature-citation-list></tp:nomenclature><tp:treatment-sec sec-type="comments" id="SECID0ETVBI"><title>Comments on classification.</title><p><italic><tp:taxon-name><tp:taxon-name-part taxon-name-part-type="genus" reg="Sandracottus">Sandracottus</tp:taxon-name-part><tp:taxon-name-part taxon-name-part-type="species" reg="femoralis">femoralis</tp:taxon-name-part></tp:taxon-name></italic> was described from the Solomon Islands. We have studied Heller’s type specimen of <italic><tp:taxon-name><tp:taxon-name-part taxon-name-part-type="genus" reg="Sandracottus">S.</tp:taxon-name-part><tp:taxon-name-part taxon-name-part-type="species" reg="femoralis">femoralis</tp:taxon-name-part></tp:taxon-name></italic>, Guérin-Meneville’s type of <italic><tp:taxon-name><tp:taxon-name-part taxon-name-part-type="genus" reg="Dytiscus">D.</tp:taxon-name-part><tp:taxon-name-part taxon-name-part-type="species" reg="flavocinctus">flavocinctus</tp:taxon-name-part></tp:taxon-name></italic>, as well as numerous specimens of <italic><tp:taxon-name><tp:taxon-name-part taxon-name-part-type="genus" reg="Sandracottus">S.</tp:taxon-name-part><tp:taxon-name-part taxon-name-part-type="species" reg="guerini">guerini</tp:taxon-name-part></tp:taxon-name></italic> over its complete range. There is no doubt that both taxa belong to the same species. <italic><tp:taxon-name><tp:taxon-name-part taxon-name-part-type="genus" reg="Sandracottus">Sandracottus</tp:taxon-name-part><tp:taxon-name-part taxon-name-part-type="species" reg="guerini">guerini</tp:taxon-name-part></tp:taxon-name></italic> Balfour-Browne, 1939 is a replacement name for <italic><tp:taxon-name><tp:taxon-name-part taxon-name-part-type="genus" reg="Sandracottus">S.</tp:taxon-name-part><tp:taxon-name-part taxon-name-part-type="species" reg="flavocinctus">flavocinctus</tp:taxon-name-part></tp:taxon-name></italic> Guérin-Méneville but is more recent than <italic><tp:taxon-name><tp:taxon-name-part taxon-name-part-type="genus" reg="Sandracottus">Sandracottus</tp:taxon-name-part><tp:taxon-name-part taxon-name-part-type="species" reg="femoralis">femoralis</tp:taxon-name-part></tp:taxon-name></italic>, so the valid name for this species must be <italic><tp:taxon-name><tp:taxon-name-part taxon-name-part-type="genus" reg="Sandracottus">S.</tp:taxon-name-part><tp:taxon-name-part taxon-name-part-type="species" reg="femoralis">femoralis</tp:taxon-name-part></tp:taxon-name></italic>.</p></tp:treatment-sec><tp:treatment-sec sec-type="type material" id="SECID0ERYBI"><title>Type material</title><p><bold>of <italic><tp:taxon-name><tp:taxon-name-part taxon-name-part-type="genus" reg="Sandracottus">Sandracottus</tp:taxon-name-part><tp:taxon-name-part taxon-name-part-type="species" reg="femoralis">femoralis</tp:taxon-name-part></tp:taxon-name></italic>. <italic>Holotype</italic></bold>: Female, “Buka Salomonen Juli 1930”, “Coll. H. Hediger”, “1933 8” [blue label], “<tp:taxon-name><tp:taxon-name-part taxon-name-part-type="genus" reg="Sandracottus">S.</tp:taxon-name-part><tp:taxon-name-part taxon-name-part-type="species" reg="femoralis">femoralis</tp:taxon-name-part></tp:taxon-name> Typus” [red label], “Staatl. Museum für Tierkunde, Dresden”, “<italic><tp:taxon-name><tp:taxon-name-part taxon-name-part-type="genus" reg="Sandracottus">Sandracottus</tp:taxon-name-part><tp:taxon-name-part taxon-name-part-type="species" reg="femoralis">femoralis</tp:taxon-name-part></tp:taxon-name></italic> Heller, 1934 Hendrich &amp; Brancucci det. 2006”. Examined.</p><p><bold><italic><tp:taxon-name><tp:taxon-name-part taxon-name-part-type="genus" reg="Dytiscus">Dytiscus</tp:taxon-name-part><tp:taxon-name-part taxon-name-part-type="species" reg="flavocinctus">flavocinctus</tp:taxon-name-part></tp:taxon-name></italic>: <italic>Lectotype</italic></bold> (herewith designated): Female, “Mus. Paris Nouv. Guninée Dumont d´Urv. 1841”, “Dory [Manokwari] N. Guinee Duvelle Durville” [Dumont d´Urville], [round handwritten label], “Hidaticus [sic!] flavocinctus” [handwritten label], “Lectotypus <tp:taxon-name><tp:taxon-name-part taxon-name-part-type="genus" reg="Dytiscus">Dytiscus</tp:taxon-name-part><tp:taxon-name-part taxon-name-part-type="species" reg="flavocinctus">flavocinctus</tp:taxon-name-part></tp:taxon-name> Guérin-Men. des. M. Brancucci &amp; L. Hendrich 2010” [red printed label], “<tp:taxon-name><tp:taxon-name-part taxon-name-part-type="genus" reg="Sandracottus">Sandracottus</tp:taxon-name-part><tp:taxon-name-part taxon-name-part-type="species" reg="guerini">guerini</tp:taxon-name-part></tp:taxon-name> B.-Br. Det. M. Brancucci L. Hendrich 10” [white printed label] (<abbrev xmlns:xlink="http://www.w3.org/1999/xlink" xlink:title="Muséum national d´Histoire naturelle, Paris" id="ABBRID0EA2BI" xlink:type="simple">MNHN</abbrev>). Examined.</p></tp:treatment-sec><tp:treatment-sec sec-type="material" id="SECID0EE2BI"><title>Additional material.</title><p><bold>(118 specimens)</bold>: • <bold>Indonesia</bold>: 1 ex., “Indonesia: Halmahera Isl., Khao Dist., Camp 34 34 km inland from Pan-Tunggal Lumber Co. base camp at Tg. Loleo”, “1-14 Feb. 1981 AC Messer &amp; PM Taylor” (<abbrev xmlns:xlink="http://www.w3.org/1999/xlink" xlink:title="United States National Museum of Natural History" id="ABBRID0EO2BI" xlink:type="simple">USNM</abbrev>); 1 ex., “Indonesia: Halmahera Isl., Jailolo Dist., Kampung Psir Putih <named-content xmlns:xlink="http://www.w3.org/1999/xlink" content-type="dwc:verbatimCoordinates" xlink:type="simple"><named-content content-type="geo-json" specific-use="{&#34;type&#34;:&#34;Point&#34;,&#34;coordinates&#34;:[127.683333,0.883333]}" id="NCID0EV2BI" xlink:type="simple">0°53'N 127°41'E</named-content></named-content>”, “1-14 Aug. 1981 PM Taylor” (<abbrev xmlns:xlink="http://www.w3.org/1999/xlink" xlink:title="United States National Museum of Natural History" id="ABBRID0E12BI" xlink:type="simple">USNM</abbrev>); 13 exs., “Indonesia: Halmahera Isl., Jailolo Dist., Kampung Psir Putih <named-content xmlns:xlink="http://www.w3.org/1999/xlink" content-type="dwc:verbatimCoordinates" xlink:type="simple"><named-content content-type="geo-json" specific-use="{&#34;type&#34;:&#34;Point&#34;,&#34;coordinates&#34;:[127.683333,0.883333]}" id="NCID0EB3BI" xlink:type="simple">0°53'N 127°41'E</named-content></named-content>”, “15–31 Jan. 1981 AC Messer &amp; PM Taylor” (<abbrev xmlns:xlink="http://www.w3.org/1999/xlink" xlink:title="United States National Museum of Natural History" id="ABBRID0EG3BI" xlink:type="simple">USNM</abbrev>); 18 exs., “Indonesia: Halmahera Isl., Jailolo Dist., Kampung Psir Putih 0<named-content xmlns:xlink="http://www.w3.org/1999/xlink" content-type="dwc:verbatimCoordinates" xlink:type="simple"><named-content content-type="geo-json" specific-use="{&#34;type&#34;:&#34;Point&#34;,&#34;coordinates&#34;:[127.683333,53.000000]}" id="NCID0EN3BI" xlink:type="simple">°53'N 127°41'E</named-content></named-content>”, “1-14 May 1981 AC Messer &amp; PM Taylor” (<abbrev xmlns:xlink="http://www.w3.org/1999/xlink" xlink:title="United States National Museum of Natural History" id="ABBRID0ES3BI" xlink:type="simple">USNM</abbrev>); 2 exs., “Indonesia: Halmahera Isl., Jailolo Dist., Kampung Psir Putih <named-content xmlns:xlink="http://www.w3.org/1999/xlink" content-type="dwc:verbatimCoordinates" xlink:type="simple"><named-content content-type="geo-json" specific-use="{&#34;type&#34;:&#34;Point&#34;,&#34;coordinates&#34;:[127.683333,0.883333]}" id="NCID0EZ3BI" xlink:type="simple">0°53'N 127°41'E</named-content></named-content>”, “14. Aug. 1981 PM Taylor” (<abbrev xmlns:xlink="http://www.w3.org/1999/xlink" xlink:title="United States National Museum of Natural History" id="ABBRID0E53BI" xlink:type="simple">USNM</abbrev>); 1 ex., “Batanta Island [Pulau Batanta], Arefi, 2004, A. Skale leg.” (<abbrev xmlns:xlink="http://www.w3.org/1999/xlink" xlink:title="Collection André Skale" id="ABBRID0EC4BI" xlink:type="simple">CAS</abbrev>); 1 ex., “Bernstein Morotai”, “flavocinctus Aubé” (<abbrev xmlns:xlink="http://www.w3.org/1999/xlink" xlink:title="Muséum national d´Histoire naturelle, Paris" id="ABBRID0EG4BI" xlink:type="simple">MNHN</abbrev>); 1 ex., “Aru Insel”, “Samml. A. Zimmermann” (<abbrev xmlns:xlink="http://www.w3.org/1999/xlink" xlink:title="Zoologische Staatssammlung, München" id="ABBRID0EK4BI" xlink:type="simple">ZSM</abbrev>); 1 ex., “Rosenberg, Ins. Aru” (<abbrev xmlns:xlink="http://www.w3.org/1999/xlink" xlink:title="Nationaal Natuurhistorisch Museum" id="ABBRID0EO4BI" xlink:type="simple">RMNH</abbrev>); 1 ex., “Key Insel”, “Samml. A.Zimmermann” (<abbrev xmlns:xlink="http://www.w3.org/1999/xlink" xlink:title="Zoologische Staatssammlung, München" id="ABBRID0ES4BI" xlink:type="simple">ZSM</abbrev>); 2 exs., “Bernstein, Morotai” (<abbrev xmlns:xlink="http://www.w3.org/1999/xlink" xlink:title="Nationaal Natuurhistorisch Museum" id="ABBRID0EW4BI" xlink:type="simple">RMNH</abbrev>); 1 ex., “N. Moluccas, Bacan Island, Mt. Sibela, 400 m, 14 km SE Labuha, primary forest, 2–13.II.1996, 0°38´ S Lat. 127°32´ E, leg. V. Siniaev &amp; E. Afonin leg.” (<abbrev xmlns:xlink="http://www.w3.org/1999/xlink" xlink:title="Collection Lars Hendrich" id="ABBRID0E14BI" xlink:type="simple">CLH</abbrev>); 2 exs., “SE Moluccas Aru ISLS, WOKAM I. 17 km NE Wakua vill., 1–7-II.2022, St. Jakl leg.” (<abbrev xmlns:xlink="http://www.w3.org/1999/xlink" xlink:title="Collection Lars Hendrich" id="ABBRID0E54BI" xlink:type="simple">CLH</abbrev>, <abbrev xmlns:xlink="http://www.w3.org/1999/xlink" xlink:title="Národní muzeum, Praha" id="ABBRID0EC5BI" xlink:type="simple">NMPC</abbrev>); 8 exs., “N Moluccas: Bacan, Wayaua, alt. m. 0050, 05.-16.vii.1985, J. Huijbregts” (<abbrev xmlns:xlink="http://www.w3.org/1999/xlink" xlink:title="Nationaal Natuurhistorisch Museum" id="ABBRID0EG5BI" xlink:type="simple">RMNH</abbrev>); 1 ex., “Indonesia, Maluku, Obi Isl., South coast, 22 km N of Tapaya vill., Seribu Mts., 1200–1500 m, S. Jákl leg., 20.xi-10.xii.2008” (<abbrev xmlns:xlink="http://www.w3.org/1999/xlink" xlink:title="Národní muzeum, Praha" id="ABBRID0EK5BI" xlink:type="simple">NMPC</abbrev>); 3 exs., “Indonesia, Papua Dekai, upper Brazza, 273 m, 2./3.vi.2015, <named-content xmlns:xlink="http://www.w3.org/1999/xlink" content-type="dwc:verbatimCoordinates" xlink:type="simple"><named-content content-type="geo-json" specific-use="{&#34;type&#34;:&#34;Point&#34;,&#34;coordinates&#34;:[139.654211,-4.741085]}" id="NCID0ER5BI" xlink:type="simple">-4.74108472466468 139.654211075976</named-content></named-content>, Sumoked (Pap044)” (<abbrev xmlns:xlink="http://www.w3.org/1999/xlink" xlink:title="Museum Zoologicum Bogoriense" id="ABBRID0EW5BI" xlink:type="simple">MZB</abbrev>, <abbrev xmlns:xlink="http://www.w3.org/1999/xlink" xlink:title="Zoologische Staatssammlung, München" id="ABBRID0E15BI" xlink:type="simple">ZSM</abbrev>); 2 exs., “Indonesia Papua Barat, Kebar, shaded deep sandy irrigation roadside ditches, 584 m, 6.xi.2013, <named-content xmlns:xlink="http://www.w3.org/1999/xlink" content-type="dwc:verbatimCoordinates" xlink:type="simple"><named-content content-type="geo-json" specific-use="{&#34;type&#34;:&#34;Point&#34;,&#34;coordinates&#34;:[133.059235,-0.807753]}" id="NCID0EB6BI" xlink:type="simple">-0.80775253 133.05923529</named-content></named-content>, UNIPA (BH031)” (<abbrev xmlns:xlink="http://www.w3.org/1999/xlink" xlink:title="Zoologische Staatssammlung, München" id="ABBRID0EG6BI" xlink:type="simple">ZSM</abbrev>); 4 exs., “Irian Jaya, Nabire, Nabire-Ilaga track, km 62, 250 m, 24.VII.1991, M.Balke &amp; L.Hendrich leg. (IR 22)” (<abbrev xmlns:xlink="http://www.w3.org/1999/xlink" xlink:title="Collection Lars Hendrich" id="ABBRID0EK6BI" xlink:type="simple">CLH</abbrev>, <abbrev xmlns:xlink="http://www.w3.org/1999/xlink" xlink:title="Naturhistorisches Museum Wien" id="ABBRID0EO6BI" xlink:type="simple">NMW</abbrev>); 1 ex., “Tami River Hollandia 1930 R.Voorhoeve leg.” (<abbrev xmlns:xlink="http://www.w3.org/1999/xlink" xlink:title="Collection Lars Hendrich" id="ABBRID0ES6BI" xlink:type="simple">CLH</abbrev>); 1 ex., “Seram, E Wahai, 12.II.1989, M.Jäch” (<abbrev xmlns:xlink="http://www.w3.org/1999/xlink" xlink:title="Naturhistorisches Museum Wien" id="ABBRID0EW6BI" xlink:type="simple">NMW</abbrev>); 1 ex., “New Guinea, Wareo, 1933” (<abbrev xmlns:xlink="http://www.w3.org/1999/xlink" xlink:title="Zoologische Staatssammlung, München" id="ABBRID0E16BI" xlink:type="simple">ZSM</abbrev>); 6 exs., “Dutch New Guinea: Humboldt Bay Dist. Pukusam Dist. West of Tami River vi.1937”, “B.M. Nat. Hist. London” (<abbrev xmlns:xlink="http://www.w3.org/1999/xlink" xlink:title="Collection Lars Hendrich" id="ABBRID0E56BI" xlink:type="simple">CLH</abbrev>, <abbrev xmlns:xlink="http://www.w3.org/1999/xlink" xlink:title="Natural History Museum, London" id="ABBRID0ECACI" xlink:type="simple">NHMUK</abbrev>). • <bold>Papua New Guinea</bold>: 1 ex., “Nouvelle Guinée” (<abbrev xmlns:xlink="http://www.w3.org/1999/xlink" xlink:title="Muséum national d´Histoire naturelle, Paris" id="ABBRID0EIACI" xlink:type="simple">MNHN</abbrev>); 1 ex., “New Guinea, NE Zenag-Lae, 200 m, 16.I.1979” (<abbrev xmlns:xlink="http://www.w3.org/1999/xlink" xlink:title="Naturhistorisches Museum Basel" id="ABBRID0EMACI" xlink:type="simple">NMB</abbrev>); 10 exs., “N. Guinea mer. Rigo Lugio 1889 L. Loria” (<abbrev xmlns:xlink="http://www.w3.org/1999/xlink" xlink:title="Muséum national d´Histoire naturelle, Paris" id="ABBRID0EQACI" xlink:type="simple">MNHN</abbrev>, <abbrev xmlns:xlink="http://www.w3.org/1999/xlink" xlink:title="Nationaal Natuurhistorisch Museum" id="ABBRID0EUACI" xlink:type="simple">RMNH</abbrev>); 5 exs., “N. Guinea mer. Rigo VII.1889 L. Loria” (<abbrev xmlns:xlink="http://www.w3.org/1999/xlink" xlink:title="Muséum national d´Histoire naturelle, Paris" id="ABBRID0EYACI" xlink:type="simple">MNHN</abbrev>, <abbrev xmlns:xlink="http://www.w3.org/1999/xlink" xlink:title="Naturhistorisches Museum Wien" id="ABBRID0E3ACI" xlink:type="simple">NMW</abbrev>); 1 ex., “Morobe Prov. Wau, 1200 m 1.-15.V.1962 light trap J.Sedlacek leg.” (<abbrev xmlns:xlink="http://www.w3.org/1999/xlink" xlink:title="Naturhistorisches Museum Wien" id="ABBRID0EABCI" xlink:type="simple">NMW</abbrev>); 1 ex., “Morobe Prov. Bulolo 700 m 9.XI.1962 J.&amp;M.Sedlacek leg.” (<abbrev xmlns:xlink="http://www.w3.org/1999/xlink" xlink:title="Naturhistorisches Museum Wien" id="ABBRID0EEBCI" xlink:type="simple">NMW</abbrev>); 1 ex., “Morobe Kilolo Creek 7 km W Wau 1070 m 15.-21.I.1969 J.Sedlacek leg.”(<abbrev xmlns:xlink="http://www.w3.org/1999/xlink" xlink:title="Naturhistorisches Museum Wien" id="ABBRID0EIBCI" xlink:type="simple">NMW</abbrev>); 1 ex., “Morobe Prov. Garaina 700 m 21.III.1998 A.Riedel leg.” (<abbrev xmlns:xlink="http://www.w3.org/1999/xlink" xlink:title="Naturhistorisches Museum Wien" id="ABBRID0EMBCI" xlink:type="simple">NMW</abbrev>); 1 ex., “Morobe Prov. Wau 15.XII.1968 H.Ohlmus leg.” (<abbrev xmlns:xlink="http://www.w3.org/1999/xlink" xlink:title="Australian National Insect Collection" id="ABBRID0EQBCI" xlink:type="simple">ANIC</abbrev>); 6 exs., “Madang Prov. Batabag village 50 m XI.-XII.2000 <named-content xmlns:xlink="http://www.w3.org/1999/xlink" content-type="dwc:verbatimCoordinates" xlink:type="simple"><named-content content-type="geo-json" specific-use="{&#34;type&#34;:&#34;Point&#34;,&#34;coordinates&#34;:[145.766667,-5.133333]}" id="NCID0EXBCI" xlink:type="simple">5°08'S 145°46'E</named-content></named-content> L.Cizek leg.” (<abbrev xmlns:xlink="http://www.w3.org/1999/xlink" xlink:title="Naturhistorisches Museum Basel" id="ABBRID0E3BCI" xlink:type="simple">NMB</abbrev>); 1 ex., “Madang Alexishafen, sago swamp, 22.V.1991, D.J.Larson leg.” (<abbrev xmlns:xlink="http://www.w3.org/1999/xlink" xlink:title="Australian National Insect Collection" id="ABBRID0EACCI" xlink:type="simple">ANIC</abbrev>); 6 exs., “Madang, Nagada River near Nobanob, 12.VI.1991, D.J.Larson leg.” (<abbrev xmlns:xlink="http://www.w3.org/1999/xlink" xlink:title="Australian National Insect Collection" id="ABBRID0EECCI" xlink:type="simple">ANIC</abbrev>, <abbrev xmlns:xlink="http://www.w3.org/1999/xlink" xlink:title="Queensland Museum" id="ABBRID0EICCI" xlink:type="simple">QM</abbrev>); 1 ex., “New Guinea Biro 96 Friedrich-Wilhelmshafen” (<abbrev xmlns:xlink="http://www.w3.org/1999/xlink" xlink:title="Természettudományi Múzeum" id="ABBRID0EMCCI" xlink:type="simple">TDMB</abbrev>). • <bold>Solomon Islands</bold>: 1 ex., “Solomon Islands: New Georgia, 2 mls. W. Of Lamberte 1.IX.65. Roy. Soc. Exped. B.M. 1966-1”, “bomb crater pool, coast road” (<abbrev xmlns:xlink="http://www.w3.org/1999/xlink" xlink:title="Natural History Museum, London" id="ABBRID0ESCCI" xlink:type="simple">NHMUK</abbrev>); 3 exs. (+ numerous larvae), “SOLOMON ISLANDS, GUADALCANAL, ca. 3.5 km SE of BARANA vill., (drying up stream in shaded gorge), <named-content xmlns:xlink="http://www.w3.org/1999/xlink" content-type="dwc:verbatimCoordinates" xlink:type="simple"><named-content content-type="geo-json" specific-use="{&#34;type&#34;:&#34;Point&#34;,&#34;coordinates&#34;:[159.991667,-9.496667]}" id="NCID0EZCCI" xlink:type="simple">09°29.8'S, 159°59.5'E</named-content></named-content>; 190 m, 24.xi.-14.xii.2013, Jiří Hájek leg.” (<abbrev xmlns:xlink="http://www.w3.org/1999/xlink" xlink:title="Národní muzeum, Praha" id="ABBRID0E5CCI" xlink:type="simple">NMPC</abbrev>); 3 exs., “South Pacific, Solomon Is. GUADALCANAL I., 500–650 m Koso vill. Env., ca. 15–18 km SSE of Honiara, 1–18.XII.2016 St. Jakl leg.” (<abbrev xmlns:xlink="http://www.w3.org/1999/xlink" xlink:title="Collection Lars Hendrich" id="ABBRID0ECDCI" xlink:type="simple">CLH</abbrev>).</p></tp:treatment-sec><tp:treatment-sec sec-type="redescription" id="SECID0EGDCI"><title>Redescription.</title><p>Body broadly oval, submatt /slightly shiny, black with ferrugineus brown markings. Ventral side completely dark brown to black, legs testaceous, hind legs somewhat darker.</p><p>Head testaceous with posterior part broadly black leaving free two small testaceous spots on vertex (Figs <xref ref-type="fig" rid="F2">6</xref>, <xref ref-type="fig" rid="F19">52</xref>). Surface submatt, shagreened, consisting of dense and minute punctures not very uniform in size and of larger and much sparser ones, more numerous on frons. Clypeal grooves and punctures alongside eyes marked, punctures medium-sized but coalescent. Antennae testaceous; antennomeres slender, antennomere V 4× as long as broad.</p><p>Pronotum black with lateral margins ferrugineus brown, and narrow, testaceous, horizontal band, interrupted medially (Figs <xref ref-type="fig" rid="F2">6</xref>, <xref ref-type="fig" rid="F19">52</xref>). Surface submatt, distinctly shagreened, with very dense punctation; punctures medium-sized and distant of only 1–2× their own diameter. Anterior puncture line interrupted in middle; punctures relatively small but coalescent, forming wrinkles and becoming sparse medially and lacking in mid-length of anterior margin. Posterior puncture line with coarse and coalescent punctures in middle of each side, forming distinct wrinkles, distinctly smaller and spaced on disc.</p><p>Elytra black with small testaceous markings consisting of basal band sometimes reduced to different small spots at base, one postmedian spot, one preapical short and reduced band, and an apical spot (Figs <xref ref-type="fig" rid="F2">6</xref>, <xref ref-type="fig" rid="F19">52</xref>), submatt. Epipleura ferrugineus brown. Surface distinctly shagreened and covered with small and dense punctures as well as with larger and much sparser ones. Puncture lines with groups of medium-sized punctures mostly grouped in five or six punctures, groups closer together on discal line. Sutural puncture line marked only by few punctures on apical part.</p><p>Ventral side dark brown. Legs, particularly fore and mid legs testaceous, hind legs ferrugineus brown to dark brown. Prosternal process short and broad, 1.3× longer than broad, flattened, finely but distinctly sculptured; posterior margin broadly rounded. Metatibia with sparse medium-sized punctures on whole surface. Ventrites II–VI very superficially shagreened, slightly and longitudinally wrinkled on lateral parts, densely covered with very small punctures and larger sparser ones. Posterior margins rounded, deeply bordered with some large and coalescent punctures in middle of each side along margin.</p><p>Measurements: <abbrev xmlns:xlink="http://www.w3.org/1999/xlink" xlink:title="total length" id="ABBRID0EMECI" xlink:type="simple">TL</abbrev> = 11.9–12.6 mm, <abbrev xmlns:xlink="http://www.w3.org/1999/xlink" xlink:title="total length minus head length" id="ABBRID0EQECI" xlink:type="simple">TL-h</abbrev> = 11.0–12.8 mm, <abbrev xmlns:xlink="http://www.w3.org/1999/xlink" xlink:title="maximum width" id="ABBRID0EUECI" xlink:type="simple">TW</abbrev> = 7.0–7.5 mm.</p><p>♂. Protarsomeres I–III strongly enlarged with three larger suckers and numerous smaller ones. Mesotarsomeres I–III with two rows of small suckers. Median lobe of aedeagus, in ventral view, broad, parallel-sided up to apex, here slightly broadened and broadly rounded (Fig. <xref ref-type="fig" rid="F5">17a</xref>). Parameres broad and pointed at apex (Fig. <xref ref-type="fig" rid="F5">17b</xref>).</p><p>♀. Similar to male, tarsi not enlarged. Microsculpture on ventrite VI as in male.</p></tp:treatment-sec><tp:treatment-sec sec-type="Differential diagnosis" id="SECID0EDFCI"><title>Differential diagnosis.</title><p>The combination of size and dorsal colour pattern (Figs <xref ref-type="fig" rid="F2">6</xref>, <xref ref-type="fig" rid="F19">52</xref>) separates <italic><tp:taxon-name><tp:taxon-name-part taxon-name-part-type="genus" reg="Sandracottus">S.</tp:taxon-name-part><tp:taxon-name-part taxon-name-part-type="species" reg="femoralis">femoralis</tp:taxon-name-part></tp:taxon-name></italic> from all other species of the genus. The very similarly coloured <italic><tp:taxon-name><tp:taxon-name-part taxon-name-part-type="genus" reg="Sandracottus">S.</tp:taxon-name-part><tp:taxon-name-part taxon-name-part-type="species" reg="maculatus">maculatus</tp:taxon-name-part></tp:taxon-name></italic> is always larger (<abbrev xmlns:xlink="http://www.w3.org/1999/xlink" xlink:title="total length" id="ABBRID0EHGCI" xlink:type="simple">TL</abbrev> = 14.0–16.1 mm) and more broadly oval than <italic><tp:taxon-name><tp:taxon-name-part taxon-name-part-type="genus" reg="Sandracottus">S.</tp:taxon-name-part><tp:taxon-name-part taxon-name-part-type="species" reg="femoralis">femoralis</tp:taxon-name-part></tp:taxon-name></italic> (<abbrev xmlns:xlink="http://www.w3.org/1999/xlink" xlink:title="total length" id="ABBRID0EWGCI" xlink:type="simple">TL</abbrev> = 11.9–12.6 mm). Furthermore, <italic><tp:taxon-name><tp:taxon-name-part taxon-name-part-type="genus" reg="Sandracottus">S.</tp:taxon-name-part><tp:taxon-name-part taxon-name-part-type="species" reg="femoralis">femoralis</tp:taxon-name-part></tp:taxon-name></italic> can be separated from all other species of the genus by the shape of the median lobe and parameres (Fig. <xref ref-type="fig" rid="F5">17a, b</xref>). All instar larvae were described by <xref ref-type="bibr" rid="B1">Alarie et al. (2023)</xref>.</p></tp:treatment-sec><tp:treatment-sec sec-type="distribution" id="SECID0ENHCI"><title>Distribution.</title><p>Indonesia: Moluccas (Bacan, Batanta, Halmahera, Obi, Seram, Morotai), Key and Aru Islands, and West Papua; Papua New Guinea up to the Solomon Islands (Fig. <xref ref-type="fig" rid="F11">27</xref>).</p><fig id="F11" position="float" orientation="portrait"><object-id xmlns:xlink="http://www.w3.org/1999/xlink" content-type="doi" xlink:type="simple">10.3897/zookeys.1223.138220.figure27</object-id><object-id xmlns:xlink="http://www.w3.org/1999/xlink" content-type="arpha" xlink:type="simple">FE66CC56-BE0D-57C7-A045-0ADBE057284E</object-id><label>Figure 27.</label><caption><p>Distribution of <italic><tp:taxon-name><tp:taxon-name-part taxon-name-part-type="genus" reg="Sandracottus">Sandracottus</tp:taxon-name-part><tp:taxon-name-part taxon-name-part-type="species" reg="femoralis">femoralis</tp:taxon-name-part></tp:taxon-name></italic> [black dots] in New Guinea and the Moluccas, and <italic><tp:taxon-name><tp:taxon-name-part taxon-name-part-type="genus" reg="Sandracottus">S.</tp:taxon-name-part><tp:taxon-name-part taxon-name-part-type="species" reg="rotundus">rotundus</tp:taxon-name-part></tp:taxon-name></italic> [red squares] on Sulawesi.</p></caption><graphic xmlns:xlink="http://www.w3.org/1999/xlink" xlink:href="zookeys-1223-087_article-138220__-g011.jpg" position="float" orientation="portrait" xlink:type="simple" id="oo_1214418.jpg"><uri content-type="original_file" xlink:type="simple">https://binary.pensoft.net/fig/1214418</uri></graphic></fig></tp:treatment-sec><tp:treatment-sec sec-type="habitat" id="SECID0E1ICI"><title>Habitat.</title><p>In West Papua specimens were collected in small but mainly exposed primary rainforest pools and puddles, always enriched with decaying leaves (Fig. <xref ref-type="fig" rid="F15">36</xref>). On Bacan Island also collected at light. On the Solomon Islands found in an old water-filled bomb crater near a coastal road (New Georgia), and a pool formed by the drying up of a stream on a clay bed, covered with decaying leaves and twigs (Guadalcanal; <xref ref-type="bibr" rid="B1">Alarie et al. 2023</xref>: 320). <italic><tp:taxon-name><tp:taxon-name-part taxon-name-part-type="genus" reg="Sandracottus">Sandracottus</tp:taxon-name-part><tp:taxon-name-part taxon-name-part-type="species" reg="femoralis">femoralis</tp:taxon-name-part></tp:taxon-name></italic> is distributed from lowland forest up to hilly mountain rain forests at ~ 1200 m altitude.</p><fig id="F12" position="float" orientation="portrait"><object-id xmlns:xlink="http://www.w3.org/1999/xlink" content-type="doi" xlink:type="simple">10.3897/zookeys.1223.138220.figure28</object-id><object-id xmlns:xlink="http://www.w3.org/1999/xlink" content-type="arpha" xlink:type="simple">B0F2084D-4768-57F1-91C1-42DFBEB30168</object-id><label>Figure 28.</label><caption><p>Distribution of <italic><tp:taxon-name><tp:taxon-name-part taxon-name-part-type="genus" reg="Sandracottus">Sandracottus</tp:taxon-name-part><tp:taxon-name-part taxon-name-part-type="species" reg="insignis">insignis</tp:taxon-name-part></tp:taxon-name></italic> in the Philippines.</p></caption><graphic xmlns:xlink="http://www.w3.org/1999/xlink" xlink:href="zookeys-1223-087_article-138220__-g012.jpg" position="float" orientation="portrait" xlink:type="simple" id="oo_1214419.jpg"><uri content-type="original_file" xlink:type="simple">https://binary.pensoft.net/fig/1214419</uri></graphic></fig></tp:treatment-sec><tp:treatment-sec><!--Section generated to contain objects referenced in tp:taxon-treatment.--><fig id="F2" position="float" orientation="portrait"><object-id xmlns:xlink="http://www.w3.org/1999/xlink" content-type="doi" xlink:type="simple">10.3897/zookeys.1223.138220.figures4-7</object-id><object-id xmlns:xlink="http://www.w3.org/1999/xlink" content-type="arpha" xlink:type="simple">A230FE5D-E01E-58BC-8A26-EEFB8B6AB7A3</object-id><label>Figures 4–7.</label><caption><p>Habitus of <bold>4</bold><italic><tp:taxon-name><tp:taxon-name-part taxon-name-part-type="genus" reg="Sandracottus">Sandracottus</tp:taxon-name-part><tp:taxon-name-part taxon-name-part-type="species" reg="dejeanii">dejeanii</tp:taxon-name-part></tp:taxon-name></italic> (South India) <bold>5</bold><italic><tp:taxon-name><tp:taxon-name-part taxon-name-part-type="genus" reg="Sandracottus">S.</tp:taxon-name-part><tp:taxon-name-part taxon-name-part-type="species" reg="festivus">festivus</tp:taxon-name-part></tp:taxon-name></italic> (Sri Lanka) <bold>6</bold><italic><tp:taxon-name><tp:taxon-name-part taxon-name-part-type="genus" reg="Sandracottus">S.</tp:taxon-name-part><tp:taxon-name-part taxon-name-part-type="species" reg="femoralis">femoralis</tp:taxon-name-part></tp:taxon-name></italic> (Papua New Guinea, Rigo) <bold>7</bold><italic><tp:taxon-name><tp:taxon-name-part taxon-name-part-type="genus" reg="Sandracottus">S.</tp:taxon-name-part><tp:taxon-name-part taxon-name-part-type="species" reg="hunteri">hunteri</tp:taxon-name-part></tp:taxon-name></italic> (Thailand).</p></caption><graphic xmlns:xlink="http://www.w3.org/1999/xlink" xlink:href="zookeys-1223-087_article-138220__-g002.jpg" position="float" orientation="portrait" xlink:type="simple" id="oo_1214409.jpg"><uri content-type="original_file" xlink:type="simple">https://binary.pensoft.net/fig/1214409</uri></graphic></fig><fig id="F5" position="float" orientation="portrait"><object-id xmlns:xlink="http://www.w3.org/1999/xlink" content-type="doi" xlink:type="simple">10.3897/zookeys.1223.138220.figures16-19</object-id><object-id xmlns:xlink="http://www.w3.org/1999/xlink" content-type="arpha" xlink:type="simple">EF33FBC7-83B1-5DFB-BBA8-0364A2D99356</object-id><label>Figures 16–19.</label><caption><p>Median lobe of aedeagus in ventral view (a), and right paramere in lateral view (b): <bold>16</bold><italic><tp:taxon-name><tp:taxon-name-part taxon-name-part-type="genus" reg="Sandracottus">Sandracottus</tp:taxon-name-part><tp:taxon-name-part taxon-name-part-type="species" reg="festivus">festivus</tp:taxon-name-part></tp:taxon-name></italic><bold>17</bold><italic><tp:taxon-name><tp:taxon-name-part taxon-name-part-type="genus" reg="Sandracottus">S.</tp:taxon-name-part><tp:taxon-name-part taxon-name-part-type="species" reg="femoralis">femoralis</tp:taxon-name-part></tp:taxon-name></italic><bold>18</bold><italic><tp:taxon-name><tp:taxon-name-part taxon-name-part-type="genus" reg="Sandracottus">S.</tp:taxon-name-part><tp:taxon-name-part taxon-name-part-type="species" reg="hunteri">hunteri</tp:taxon-name-part></tp:taxon-name></italic> and <bold>19</bold><italic><tp:taxon-name><tp:taxon-name-part taxon-name-part-type="genus" reg="Sandracottus">S.</tp:taxon-name-part><tp:taxon-name-part taxon-name-part-type="species" reg="insignis">insignis</tp:taxon-name-part></tp:taxon-name></italic>.</p></caption><graphic xmlns:xlink="http://www.w3.org/1999/xlink" xlink:href="zookeys-1223-087_article-138220__-g005.jpg" position="float" orientation="portrait" xlink:type="simple" id="oo_1214412.jpg"><uri content-type="original_file" xlink:type="simple">https://binary.pensoft.net/fig/1214412</uri></graphic></fig><fig id="F15" position="float" orientation="portrait"><object-id xmlns:xlink="http://www.w3.org/1999/xlink" content-type="doi" xlink:type="simple">10.3897/zookeys.1223.138220.figures31-36</object-id><object-id xmlns:xlink="http://www.w3.org/1999/xlink" content-type="arpha" xlink:type="simple">B82B0781-8A96-5725-A09A-657C13885B03</object-id><label>Figures 31–36.</label><caption><p>Habitats of <italic><tp:taxon-name><tp:taxon-name-part taxon-name-part-type="genus" reg="Sandracottus">Sandracottus</tp:taxon-name-part></tp:taxon-name></italic><bold>31</bold> Australia, Northern Territory, 50 km S Adelaide River, creek at Scenic Route (NT 9) and <bold>32</bold> South Queensland, Winfield, Winfield Road, rest pool (QLD 54), habitats of <italic><tp:taxon-name><tp:taxon-name-part taxon-name-part-type="genus" reg="Sandracottus">S.</tp:taxon-name-part><tp:taxon-name-part taxon-name-part-type="species" reg="bakewellii">bakewellii</tp:taxon-name-part><tp:taxon-name-part taxon-name-part-type="subspecies" reg="bakewellii">bakewellii</tp:taxon-name-part></tp:taxon-name></italic> (photos: L. Hendrich) <bold>33</bold> Northern Territory, Ormiston Gorge, habitat of <italic><tp:taxon-name><tp:taxon-name-part taxon-name-part-type="genus" reg="Sandracottus">S.</tp:taxon-name-part><tp:taxon-name-part taxon-name-part-type="species" reg="bakewellii">bakewellii</tp:taxon-name-part><tp:taxon-name-part taxon-name-part-type="subspecies" reg="guttatus">guttatus</tp:taxon-name-part></tp:taxon-name></italic> (photo: M. Baehr) <bold>34</bold> Pakistan, Sistan va Baluchestan Prov., Pir Sohrab env., rest pool in wadi, habitat of <italic><tp:taxon-name><tp:taxon-name-part taxon-name-part-type="genus" reg="Sandracottus">S.</tp:taxon-name-part><tp:taxon-name-part taxon-name-part-type="species" reg="dejeanii">dejeanii</tp:taxon-name-part></tp:taxon-name></italic> (photo: J. Hájek) <bold>35</bold> India, southern Madhya Pradesh, Hoshangabad District, Pagara–Pachmarhi road, ca 5 km NNE Panchmarhi, Panar Pani, habitat of <italic><tp:taxon-name><tp:taxon-name-part taxon-name-part-type="genus" reg="Sandracottus">S.</tp:taxon-name-part><tp:taxon-name-part taxon-name-part-type="species" reg="dejeanii">dejeanii</tp:taxon-name-part></tp:taxon-name></italic> and <italic><tp:taxon-name><tp:taxon-name-part taxon-name-part-type="genus" reg="Sandracottus">S.</tp:taxon-name-part><tp:taxon-name-part taxon-name-part-type="species" reg="festivus">festivus</tp:taxon-name-part></tp:taxon-name></italic> (photo: M. Jäch) <bold>36</bold> Indonesia, Irian Jaya, Nabire, Nabire-Ilaga track, km 62, habitat of <italic><tp:taxon-name><tp:taxon-name-part taxon-name-part-type="genus" reg="Sandracottus">S.</tp:taxon-name-part><tp:taxon-name-part taxon-name-part-type="species" reg="femoralis">femoralis</tp:taxon-name-part></tp:taxon-name></italic> (photo: L. Hendrich).</p></caption><graphic xmlns:xlink="http://www.w3.org/1999/xlink" xlink:href="zookeys-1223-087_article-138220__-g015.jpg" position="float" orientation="portrait" xlink:type="simple" id="oo_1214422.jpg"><uri content-type="original_file" xlink:type="simple">https://binary.pensoft.net/fig/1214422</uri></graphic></fig><fig id="F19" position="float" orientation="portrait"><object-id xmlns:xlink="http://www.w3.org/1999/xlink" content-type="doi" xlink:type="simple">10.3897/zookeys.1223.138220.figures50-53</object-id><object-id xmlns:xlink="http://www.w3.org/1999/xlink" content-type="arpha" xlink:type="simple">30326CF4-D049-537D-95DD-13D0C72E3B22</object-id><label>Figures 50–53.</label><caption><p>Habitus of <bold>50</bold><italic><tp:taxon-name><tp:taxon-name-part taxon-name-part-type="genus" reg="Sandracottus">Sandracottus</tp:taxon-name-part><tp:taxon-name-part taxon-name-part-type="species" reg="dejeanii">dejeanii</tp:taxon-name-part></tp:taxon-name></italic> (India, Himachal Pradesh, Kangra Valley, Dharamsala) <bold>51</bold><italic><tp:taxon-name><tp:taxon-name-part taxon-name-part-type="genus" reg="Sandracottus">S.</tp:taxon-name-part><tp:taxon-name-part taxon-name-part-type="species" reg="festivus">festivus</tp:taxon-name-part></tp:taxon-name></italic> (Sri Lanka, Ratnapura, Sincharaja <bold>52</bold><italic><tp:taxon-name><tp:taxon-name-part taxon-name-part-type="genus" reg="Sandracottus">S.</tp:taxon-name-part><tp:taxon-name-part taxon-name-part-type="species" reg="femoralis">femoralis</tp:taxon-name-part></tp:taxon-name></italic> (Indonesia, West Papua, Kapupaten Paniai, Nabire) <bold>53</bold><italic><tp:taxon-name><tp:taxon-name-part taxon-name-part-type="genus" reg="Sandracottus">S.</tp:taxon-name-part><tp:taxon-name-part taxon-name-part-type="species" reg="hunteri">hunteri</tp:taxon-name-part></tp:taxon-name></italic> (China, Central Sichuan).</p></caption><graphic xmlns:xlink="http://www.w3.org/1999/xlink" xlink:href="zookeys-1223-087_article-138220__-g019.jpg" position="float" orientation="portrait" xlink:type="simple" id="oo_1214426.jpg"><uri content-type="original_file" xlink:type="simple">https://binary.pensoft.net/fig/1214426</uri></graphic></fig></tp:treatment-sec><ref-list><ref id="B26"><mixed-citation xmlns:xlink="http://www.w3.org/1999/xlink" xlink:type="simple"><person-group><name name-style="western"><surname>Hummel</surname><given-names>AD</given-names></name></person-group> (<year>1823</year>) Observations sur les insectes de 1823. Monographia pelophilarum. Novae species. In: Hummel AD (Ed.) Essais entomologiques. Vol. 1. Nr. 3. St. Pétersbourg: Imprimerie de la Chancellerie Privée du Ministère de l’Intérieur, 48 pp. [+ 1 pl.]</mixed-citation></ref><ref id="B42"><mixed-citation xmlns:xlink="http://www.w3.org/1999/xlink" xlink:type="simple"><person-group><name name-style="western"><surname>Régimbart</surname><given-names>M</given-names></name></person-group> (<year>1899</year>) <article-title>Révision des <tp:taxon-name><tp:taxon-name-part taxon-name-part-type="family">Dytiscidae</tp:taxon-name-part></tp:taxon-name> de la région Indo-Sino-Malaise.</article-title><source>Annales de la Société Entomologique de France</source><volume>68</volume>: <fpage>186</fpage>–<lpage>367</lpage>. <ext-link xlink:href="10.1080/21686351.1899.12279737" ext-link-type="doi" xlink:type="simple">https://doi.org/10.1080/21686351.1899.12279737</ext-link></mixed-citation></ref><ref id="B60"><mixed-citation xmlns:xlink="http://www.w3.org/1999/xlink" xlink:type="simple"><person-group><name name-style="western"><surname>Zimmermann</surname><given-names>A</given-names></name></person-group> (<year>1920</year>) <source><tp:taxon-name><tp:taxon-name-part taxon-name-part-type="family">Dytiscidae</tp:taxon-name-part></tp:taxon-name>.</source><publisher-name>In: Junk W</publisher-name>, <publisher-loc>Schenkling S (Eds) Berlin, Coleopterorum Catalogus 4, pars 71</publisher-loc>, <size units="page">326 pp</size>.</mixed-citation></ref><ref id="B1"><mixed-citation xmlns:xlink="http://www.w3.org/1999/xlink" xlink:type="simple"><person-group><name name-style="western"><surname>Alarie</surname><given-names>Y</given-names></name><name name-style="western"><surname>Michat</surname><given-names>M</given-names></name><name name-style="western"><surname>Shaverdo</surname><given-names>H</given-names></name><name name-style="western"><surname>Hájek</surname><given-names>J</given-names></name></person-group> (<year>2023</year>) <article-title>Morphology of the larvae of <italic><tp:taxon-name><tp:taxon-name-part taxon-name-part-type="genus">Sandracottus</tp:taxon-name-part><tp:taxon-name-part taxon-name-part-type="species">femoralis</tp:taxon-name-part></tp:taxon-name></italic> Heller, 1934, and <italic><tp:taxon-name><tp:taxon-name-part taxon-name-part-type="genus">S.</tp:taxon-name-part><tp:taxon-name-part taxon-name-part-type="species">mixtus</tp:taxon-name-part></tp:taxon-name></italic> (Blanchard, 1843) and phylogenetic comparison with other known <tp:taxon-name><tp:taxon-name-part taxon-name-part-type="tribe">Aciliini</tp:taxon-name-part></tp:taxon-name> (<tp:taxon-name><tp:taxon-name-part taxon-name-part-type="order">Coleoptera</tp:taxon-name-part></tp:taxon-name>: <tp:taxon-name><tp:taxon-name-part taxon-name-part-type="family">Dytiscidae</tp:taxon-name-part></tp:taxon-name>, <tp:taxon-name><tp:taxon-name-part taxon-name-part-type="subfamily">Dytiscinae</tp:taxon-name-part></tp:taxon-name>).</article-title><source>Zootaxa</source><volume>5263</volume>: <fpage>301</fpage>–<lpage>334</lpage>. <ext-link xlink:href="10.11646/zootaxa.5263.3.1" ext-link-type="doi" xlink:type="simple">https://doi.org/10.11646/zootaxa.5263.3.1</ext-link></mixed-citation></ref></ref-list></tp:taxon-treatment>
