# Supplementary material for: ﻿Revision of the Oriental and Australasian diving beetle genus Sandracottus Sharp, 1882 (Coleoptera, Dytiscidae, Dytiscinae)
Source: Zookeys. 2025 Jan 6;1223:87–147. doi: 10.3897/zookeys.1223.138220 (PMC11730086; doi:10.3897/zookeys.1223.138220)
Supplement: XML Treatment for Sandracottus festivus [file zookeys.1223.138220-treatment8.xml]

<!DOCTYPE tp:taxon-treatment
  PUBLIC "-//TaxonX//DTD Taxonomic Treatment Publishing DTD v0 20100105//EN" "tax-treatment-NSO.dtd">
<tp:taxon-treatment xmlns:tp="http://www.plazi.org/taxpub"><tp:treatment-meta><kwd-group><label>Taxon classification</label><kwd>
              <named-content content-type="kingdom">Animalia</named-content>
            </kwd><kwd>
              <named-content content-type="order">Coleoptera</named-content>
            </kwd><kwd>
              <named-content content-type="family">Dytiscidae</named-content>
            </kwd></kwd-group><mixed-citation publication-type="journal"><person-group><name><surname>Hendrich</surname><given-names>Lars</given-names></name><name><surname>Brancucci</surname><given-names>Michel</given-names></name></person-group><article-title>﻿Revision of the Oriental and Australasian diving beetle genus <italic><tp:taxon-name><tp:taxon-name-part taxon-name-part-type="genus" reg="Sandracottus">Sandracottus</tp:taxon-name-part></tp:taxon-name></italic> Sharp, 1882 (<tp:taxon-name><tp:taxon-name-part taxon-name-part-type="order">Coleoptera</tp:taxon-name-part></tp:taxon-name>, <tp:taxon-name><tp:taxon-name-part taxon-name-part-type="family">Dytiscidae</tp:taxon-name-part></tp:taxon-name>, <tp:taxon-name><tp:taxon-name-part taxon-name-part-type="subfamily">Dytiscinae</tp:taxon-name-part></tp:taxon-name>)</article-title><source>Zookeys</source><day>06</day><month>01</month><year>2025</year><volume>1223</volume><fpage>87</fpage><lpage>147</lpage><pub-id pub-id-type="doi">10.3897/zookeys.1223.138220</pub-id></mixed-citation></tp:treatment-meta><tp:nomenclature><label>﻿</label><tp:taxon-name>
            <object-id xmlns:xlink="http://www.w3.org/1999/xlink" content-type="arpha" xlink:type="simple">525800FF-A282-543E-82EA-0B28DF53EBBA</object-id>
            <tp:taxon-name-part taxon-name-part-type="genus" reg="Sandracottus">Sandracottus</tp:taxon-name-part>
            <tp:taxon-name-part taxon-name-part-type="species" reg="festivus">festivus</tp:taxon-name-part>
          </tp:taxon-name><tp:taxon-authority>(Illiger, 1801)</tp:taxon-authority><xref ref-type="fig" rid="F2">Figs 5</xref><xref ref-type="fig" rid="F5">, 16</xref><xref ref-type="fig" rid="F13">, 29</xref><xref ref-type="fig" rid="F15">, 35</xref><xref ref-type="fig" rid="F19">, 51</xref><tp:nomenclature-citation-list><tp:nomenclature-citation><tp:taxon-name>
                <tp:taxon-name-part taxon-name-part-type="genus" reg="Dytiscus">Dytiscus</tp:taxon-name-part>
                <tp:taxon-name-part taxon-name-part-type="species" reg="festivus">festivus</tp:taxon-name-part>
              </tp:taxon-name><comment>Illiger, 1802: 166. (type locality: “Ostindien [“East India” = India and the Malayan Archipelago]”.</comment></tp:nomenclature-citation><tp:nomenclature-citation><tp:taxon-name>
                <tp:taxon-name-part taxon-name-part-type="genus" reg="Sandracottus">Sandracottus</tp:taxon-name-part>
                <tp:taxon-name-part taxon-name-part-type="species" reg="festivus">festivus</tp:taxon-name-part>
              </tp:taxon-name><comment>(Illiger, 1801): <xref ref-type="bibr" rid="B45">Sharp 1882</xref>: 686 (comb. nov.); <xref ref-type="bibr" rid="B42">Régimbart 1899</xref>: 334 (descr.); <xref ref-type="bibr" rid="B60">Zimmermann 1920</xref>: 234 (cat.); <xref ref-type="bibr" rid="B52">Vazirani 1969</xref>: 273 (descr., cat.); <xref ref-type="bibr" rid="B39">Ninje Gowda and Vijayan 1992</xref>: 29–32 (ecol.); <xref ref-type="bibr" rid="B18">Ghosh and Nilsson 2012</xref>: 18 (cat.); <xref ref-type="bibr" rid="B17">Ghosh and Hegde 2015</xref>: 73 (faun.); <xref ref-type="bibr" rid="B49">Sonali et al. 2022</xref>: 339 (faun.); Hájek and Nilsson 2024: 91; <xref ref-type="bibr" rid="B48">Sheth et al. 2024</xref>: 8, 20 (check list, faun., key).</comment></tp:nomenclature-citation><tp:nomenclature-citation><tp:taxon-name>
                <tp:taxon-name-part taxon-name-part-type="genus" reg="Sandracottus">Sandracottus</tp:taxon-name-part>
                <tp:taxon-name-part taxon-name-part-type="species" reg="mixtus">mixtus</tp:taxon-name-part>
              </tp:taxon-name><comment>(non Blanchard, 1843): <xref ref-type="bibr" rid="B44">Shankar et al. 2023</xref>: 455 (faun., misidentified, photo shows <tp:taxon-name><tp:taxon-name-part taxon-name-part-type="genus" reg="Sandracottus">S.</tp:taxon-name-part><tp:taxon-name-part taxon-name-part-type="species" reg="festivus">festivus</tp:taxon-name-part></tp:taxon-name>); <xref ref-type="bibr" rid="B12">Deb and Subramanian 2023</xref>: 10–15 (faun., misidentified, photo shows <tp:taxon-name><tp:taxon-name-part taxon-name-part-type="genus" reg="Sandracottus">S.</tp:taxon-name-part><tp:taxon-name-part taxon-name-part-type="species" reg="festivus">festivus</tp:taxon-name-part></tp:taxon-name>).</comment></tp:nomenclature-citation></tp:nomenclature-citation-list></tp:nomenclature><tp:treatment-sec sec-type="type material" id="SECID0ELPCI"><title>Type material.</title><p>Not examined.</p></tp:treatment-sec><tp:treatment-sec sec-type="material" id="SECID0EQPCI"><title>Additional material.</title><p><bold>(202 specimens)</bold>: • <bold>China</bold>: 1 ex., “Chine”, “Samml. A. Zimmermann” (<abbrev xmlns:xlink="http://www.w3.org/1999/xlink" xlink:title="Zoologische Staatssammlung, München" id="ABBRID0E1PCI" xlink:type="simple">ZSM</abbrev>).• <bold>India</bold>: 1 ex., “Panjab and U Provinces VI-X India”, “RL Woglum coll.” (<abbrev xmlns:xlink="http://www.w3.org/1999/xlink" xlink:title="United States National Museum of Natural History" id="ABBRID0EAQCI" xlink:type="simple">USNM</abbrev>); 2 exs., “Mahableshnar W. Ghato [Ghatol, Rajastan], 5500ft India”, “Coll´n J.D. Sherman Jr. 1926” (<abbrev xmlns:xlink="http://www.w3.org/1999/xlink" xlink:title="United States National Museum of Natural History" id="ABBRID0EEQCI" xlink:type="simple">USNM</abbrev>); 2 exs., “INDIA – Tamil Nadu Road Salem – Yercaud Pond at 8–9 km from Yercaud – 1000 m 4.I.1995 Mazzoldi P. leg.” (<abbrev xmlns:xlink="http://www.w3.org/1999/xlink" xlink:title="Collection Paolo Mazzoldi" id="ABBRID0EIQCI" xlink:type="simple">CPM</abbrev>); 9 exs., “INDIA - Kerala m 700 – Road Thekkadi – Kottayam at 13 km from Thekkadi – Muddy pool 2.I.1995 Mazzoldi P. leg.” (<abbrev xmlns:xlink="http://www.w3.org/1999/xlink" xlink:title="Collection Paolo Mazzoldi" id="ABBRID0EMQCI" xlink:type="simple">CPM</abbrev>); 6 exs., “Aug. 43 Dehra Dun” [Prov. Uttarakand, October 1943, Dehradun, Central Internment Camp for British India near Premnagar, <named-content xmlns:xlink="http://www.w3.org/1999/xlink" content-type="dwc:verbatimCoordinates" xlink:type="simple"><named-content content-type="geo-json" specific-use="{&#34;type&#34;:&#34;Point&#34;,&#34;coordinates&#34;:[78.050000,30.333333]}" id="NCID0ETQCI" xlink:type="simple">30°20 N 78°3 E</named-content></named-content>] (<abbrev xmlns:xlink="http://www.w3.org/1999/xlink" xlink:title="Zoologische Staatssammlung, München" id="ABBRID0EYQCI" xlink:type="simple">ZSM</abbrev>); 6 exs., “Montagnes du Wynaad”, “Museum Paris ex Coll. R. Oberthur” (<abbrev xmlns:xlink="http://www.w3.org/1999/xlink" xlink:title="Muséum national d´Histoire naturelle, Paris" id="ABBRID0E3QCI" xlink:type="simple">MNHN</abbrev>); 3 exs., “Solan près Simla Lakhat 1896” (<abbrev xmlns:xlink="http://www.w3.org/1999/xlink" xlink:title="Naturhistorisches Museum Basel" id="ABBRID0EARCI" xlink:type="simple">NMB</abbrev>); 3 exs., “Pulney Hills R.P. Castets 1898” (<abbrev xmlns:xlink="http://www.w3.org/1999/xlink" xlink:title="Muséum national d´Histoire naturelle, Paris" id="ABBRID0EERCI" xlink:type="simple">MNHN</abbrev>); 4 exs., “Maissour, Shinoga, Mai 1897” (<abbrev xmlns:xlink="http://www.w3.org/1999/xlink" xlink:title="Muséum national d´Histoire naturelle, Paris" id="ABBRID0EIRCI" xlink:type="simple">MNHN</abbrev>); 2 exs., “Himalaya Simla”, “Coll. Franklin Müller” (<abbrev xmlns:xlink="http://www.w3.org/1999/xlink" xlink:title="Deutsches Entomologisches Institut" id="ABBRID0EMRCI" xlink:type="simple">DEI</abbrev>); 1 ex., “Simla, IV-VII.96”, “Ex. Musaeo W. Rothschild 1899” (<abbrev xmlns:xlink="http://www.w3.org/1999/xlink" xlink:title="Muséum national d´Histoire naturelle, Paris" id="ABBRID0EQRCI" xlink:type="simple">MNHN</abbrev>); 3 exs., “Bangalore, Silvepoore, G. Tabourel 1899” (<abbrev xmlns:xlink="http://www.w3.org/1999/xlink" xlink:title="Muséum national d´Histoire naturelle, Paris" id="ABBRID0EURCI" xlink:type="simple">MNHN</abbrev>); 3 exs., “Val de Kangra [Himachal Pradesh], Dharamsala, vers 1300 m, J. Berlioz, 1937” (<abbrev xmlns:xlink="http://www.w3.org/1999/xlink" xlink:title="Muséum national d´Histoire naturelle, Paris" id="ABBRID0EYRCI" xlink:type="simple">MNHN</abbrev>); 1 ex., “Inde, Mont Abu, Tajputana, 1938, J. Berlioz Ex Musaeo Thorey” (<abbrev xmlns:xlink="http://www.w3.org/1999/xlink" xlink:title="Muséum national d´Histoire naturelle, Paris" id="ABBRID0E3RCI" xlink:type="simple">MNHN</abbrev>); 1 ex., “Calcutta, Ex. Museo E. Steinheil” (<abbrev xmlns:xlink="http://www.w3.org/1999/xlink" xlink:title="Muséum national d´Histoire naturelle, Paris" id="ABBRID0EASCI" xlink:type="simple">MNHN</abbrev>); 4 exs., “Punjab, Simla, E.C. Ansorge B.M. 1922-455” (<abbrev xmlns:xlink="http://www.w3.org/1999/xlink" xlink:title="Natural History Museum, London" id="ABBRID0EESCI" xlink:type="simple">NHMUK</abbrev>); 1 ex., “Bangalore, Mysore 95-28” (<abbrev xmlns:xlink="http://www.w3.org/1999/xlink" xlink:title="Natural History Museum, London" id="ABBRID0EISCI" xlink:type="simple">NHMUK</abbrev>); 5 exs., “N.W. India 8438” (<abbrev xmlns:xlink="http://www.w3.org/1999/xlink" xlink:title="Natural History Museum, London" id="ABBRID0EMSCI" xlink:type="simple">NHMUK</abbrev>); 1 ex., “Simla, Coll. Plason” (<abbrev xmlns:xlink="http://www.w3.org/1999/xlink" xlink:title="Naturhistorisches Museum Wien" id="ABBRID0EQSCI" xlink:type="simple">NMW</abbrev>); 1 ex., “South India, Salem District, IX.1943, P.S.Nathan leg.” (<abbrev xmlns:xlink="http://www.w3.org/1999/xlink" xlink:title="Muséum national d´Histoire naturelle, Paris" id="ABBRID0EUSCI" xlink:type="simple">MNHN</abbrev>); 1 ex., “South India, Coimbatore, 24.VIII.1937, P.S.Nathan leg.” (<abbrev xmlns:xlink="http://www.w3.org/1999/xlink" xlink:title="Muséum national d´Histoire naturelle, Paris" id="ABBRID0EYSCI" xlink:type="simple">MNHN</abbrev>); 1 ex., “India (M.P.) Jabalpur district Lamhetghat village 28.III.1962, R.G. Sharna leg.”, “Zoological Survey of India Central R.S. Lot No. 29/63 F.C. No. 362” (<abbrev xmlns:xlink="http://www.w3.org/1999/xlink" xlink:title="Naturhistorisches Museum Basel" id="ABBRID0E3SCI" xlink:type="simple">NMB</abbrev>); 1 ex., “Parasnath Hills&amp; Panchi Survey”, “IV.1918 Sinha &amp; Nath” (<abbrev xmlns:xlink="http://www.w3.org/1999/xlink" xlink:title="Naturhistorisches Museum Basel" id="ABBRID0EATCI" xlink:type="simple">NMB</abbrev>); 1 ex., “India” (<abbrev xmlns:xlink="http://www.w3.org/1999/xlink" xlink:title="Muséum national d´Histoire naturelle, Paris" id="ABBRID0EETCI" xlink:type="simple">MNHN</abbrev>); 1 ex., “Coimbatore Inde merid. IX.1933” (<abbrev xmlns:xlink="http://www.w3.org/1999/xlink" xlink:title="Muséum national d´Histoire naturelle, Paris" id="ABBRID0EITCI" xlink:type="simple">MNHN</abbrev>); 3 exs., “Wagrar-Karur env. de Bellary, 1883, Chaper &amp; de Morgan” (<abbrev xmlns:xlink="http://www.w3.org/1999/xlink" xlink:title="Muséum national d´Histoire naturelle, Paris" id="ABBRID0EMTCI" xlink:type="simple">MNHN</abbrev>); 6 exs., “Mahé Malabar” (<abbrev xmlns:xlink="http://www.w3.org/1999/xlink" xlink:title="Muséum national d´Histoire naturelle, Paris" id="ABBRID0EQTCI" xlink:type="simple">MNHN</abbrev>); 3 exs., “Côte de Malabar, T. Deschamps 1900” (<abbrev xmlns:xlink="http://www.w3.org/1999/xlink" xlink:title="Naturhistorisches Museum Basel" id="ABBRID0EUTCI" xlink:type="simple">NMB</abbrev>); 1 ex., “Orissa, Jaipur-Keonjahn Distr. Daitari, 29.XI.1967, collected from water, Gy Topal” (<abbrev xmlns:xlink="http://www.w3.org/1999/xlink" xlink:title="Naturhistorisches Museum Basel" id="ABBRID0EYTCI" xlink:type="simple">NMB</abbrev>); 1 ex., “Madhya Pradesh, Jablpur Dagmaga, 31.V.1965, H.P.Agywal leg.” (<abbrev xmlns:xlink="http://www.w3.org/1999/xlink" xlink:title="Collection Günther Wewalka" id="ABBRID0E3TCI" xlink:type="simple">CGW</abbrev>); 1 ex., “India or.” (<abbrev xmlns:xlink="http://www.w3.org/1999/xlink" xlink:title="Collection Günther Wewalka" id="ABBRID0EAUCI" xlink:type="simple">CGW</abbrev>); 1 ex., “Karnataka, Western Ghats Mts., 30 km SEE Bhatkal, Kollur env., 26.-28.V.2006, V.Ryjacek” (<abbrev xmlns:xlink="http://www.w3.org/1999/xlink" xlink:title="Národní muzeum, Praha" id="ABBRID0EEUCI" xlink:type="simple">NMPC</abbrev>); 1 ex., “Tamil Nadu, Nilgiri Hills, Kunchappanai, 15 km SE Kotagiri, 900 m, <named-content xmlns:xlink="http://www.w3.org/1999/xlink" content-type="dwc:verbatimCoordinates" xlink:type="simple"><named-content content-type="geo-json" specific-use="{&#34;type&#34;:&#34;Point&#34;,&#34;coordinates&#34;:[76.933333,11.033333]}" id="NCID0ELUCI" xlink:type="simple">11°2'N 76°56'E</named-content></named-content>, 13.-20.V.1994, Z.Kejval leg.” (<abbrev xmlns:xlink="http://www.w3.org/1999/xlink" xlink:title="Národní muzeum, Praha" id="ABBRID0EQUCI" xlink:type="simple">NMPC</abbrev>); 2 exs., “Rajasthan, Mt. Abu env., 100 km W Udaipur, 1150 m, <named-content xmlns:xlink="http://www.w3.org/1999/xlink" content-type="dwc:verbatimCoordinates" xlink:type="simple"><named-content content-type="geo-json" specific-use="{&#34;type&#34;:&#34;Point&#34;,&#34;coordinates&#34;:[72.712000,24.589167]}" id="NCID0EXUCI" xlink:type="simple">24°35.35'N 72°42.72'E</named-content></named-content>, 24.-27.VIII.2002, P.Sipek &amp; M. Fikacek leg.” (<abbrev xmlns:xlink="http://www.w3.org/1999/xlink" xlink:title="Národní muzeum, Praha" id="ABBRID0E3UCI" xlink:type="simple">NMPC</abbrev>); 1 ex., “Ostindien Coll. C. Felsche Geschenk 1907” (<abbrev xmlns:xlink="http://www.w3.org/1999/xlink" xlink:title="Staatliches Museum für Tierkunde" id="ABBRID0EAVCI" xlink:type="simple">SMTD</abbrev>); 1 ex., “India or. post.”, “Coll. Maerkel” (<abbrev xmlns:xlink="http://www.w3.org/1999/xlink" xlink:title="Staatliches Museum für Tierkunde" id="ABBRID0EEVCI" xlink:type="simple">SMTD</abbrev>); 1 ex., “Madras, Coimbatore, 1400 feet, X.1964, P.S. Nathan leg.” (<abbrev xmlns:xlink="http://www.w3.org/1999/xlink" xlink:title="Zoologische Staatssammlung, München" id="ABBRID0EIVCI" xlink:type="simple">ZSM</abbrev>); 2 exs., “India or.” (<abbrev xmlns:xlink="http://www.w3.org/1999/xlink" xlink:title="Zoologische Staatssammlung, München" id="ABBRID0EMVCI" xlink:type="simple">ZSM</abbrev>); 1 ex., “Indien, Tanquelar” (<abbrev xmlns:xlink="http://www.w3.org/1999/xlink" xlink:title="Zoologische Staatssammlung, München" id="ABBRID0EQVCI" xlink:type="simple">ZSM</abbrev>); 2 exs., “Sammlung Cl. Müller” (<abbrev xmlns:xlink="http://www.w3.org/1999/xlink" xlink:title="Zoologische Staatssammlung, München" id="ABBRID0EUVCI" xlink:type="simple">ZSM</abbrev>); 2 exs., “S-India, Kerala, Theimala nr. Shenkottah (70 km N Trivandrum) 150 m, <named-content xmlns:xlink="http://www.w3.org/1999/xlink" content-type="dwc:verbatimCoordinates" xlink:type="simple"><named-content content-type="geo-json" specific-use="{&#34;type&#34;:&#34;Point&#34;,&#34;coordinates&#34;:[77.016667,8.950000]}" id="NCID0E2VCI" xlink:type="simple">8°57'N 77°01'E</named-content></named-content>, 5.IV.1997, Schintlmeister &amp; Siniaev leg.” (<abbrev xmlns:xlink="http://www.w3.org/1999/xlink" xlink:title="Collection Lars Hendrich" id="ABBRID0EAWCI" xlink:type="simple">CLH</abbrev>); 1 ex., “S India Rippon coll.” (<abbrev xmlns:xlink="http://www.w3.org/1999/xlink" xlink:title="Collection Lars Hendrich" id="ABBRID0EEWCI" xlink:type="simple">CLH</abbrev>); 2 exs., “Khasi Hills” (<abbrev xmlns:xlink="http://www.w3.org/1999/xlink" xlink:title="Natural History Museum, London" id="ABBRID0EIWCI" xlink:type="simple">NHMUK</abbrev>); 1 ex., “Ranikhet, Kumaon, H.G.C., H.G. Champion Coll. B.M. 1953-156” (<abbrev xmlns:xlink="http://www.w3.org/1999/xlink" xlink:title="Natural History Museum, London" id="ABBRID0EMWCI" xlink:type="simple">NHMUK</abbrev>); 10 exs., “W.Almora Division, Kumaon, U.P. H.G.C., H.G. Champion Coll. B.M. 1953-156” (<abbrev xmlns:xlink="http://www.w3.org/1999/xlink" xlink:title="Natural History Museum, London" id="ABBRID0EQWCI" xlink:type="simple">NHMUK</abbrev>); 2 exs., “W.Almora Division, Kumaon, U.P., I.1920”, “H.G. Champion Coll. B.M. 1953-156” (<abbrev xmlns:xlink="http://www.w3.org/1999/xlink" xlink:title="Natural History Museum, London" id="ABBRID0EUWCI" xlink:type="simple">NHMUK</abbrev>); 2 exs., “W.Almora Division, Kumaon, U.P., IV.1917”, “H.G. Champion Coll. B.M. 1953-156” (<abbrev xmlns:xlink="http://www.w3.org/1999/xlink" xlink:title="Natural History Museum, London" id="ABBRID0EYWCI" xlink:type="simple">NHMUK</abbrev>); 8 exs., “India, Orissa, Jajpur-Keonjahr, District Daitari, No. 975, netted from water, 29.XI.1967, leg. Gy Topál” (<abbrev xmlns:xlink="http://www.w3.org/1999/xlink" xlink:title="Természettudományi Múzeum" id="ABBRID0E3WCI" xlink:type="simple">TDMB</abbrev>); 1 ex., “Rhimtal, 25.IX.1979, Smetacek” (<abbrev xmlns:xlink="http://www.w3.org/1999/xlink" xlink:title="Naturhistorisches Museum Basel" id="ABBRID0EAXCI" xlink:type="simple">NMB</abbrev>); 1 ex., “Rhimtal, 2.VIII.1973, Smetacek” (<abbrev xmlns:xlink="http://www.w3.org/1999/xlink" xlink:title="Naturhistorisches Museum Basel" id="ABBRID0EEXCI" xlink:type="simple">NMB</abbrev>); 1 ex., “S-India, Kerala, 15 km SW Munnar, Kallar Valley, 9.V.1997, 1250 m, <named-content xmlns:xlink="http://www.w3.org/1999/xlink" content-type="dwc:verbatimCoordinates" xlink:type="simple"><named-content content-type="geo-json" specific-use="{&#34;type&#34;:&#34;Point&#34;,&#34;coordinates&#34;:[76.966667,10.033333]}" id="NCID0ELXCI" xlink:type="simple">10°02'N 76°58'E</named-content></named-content>, Dembicky &amp; Pacholatko leg.” (<abbrev xmlns:xlink="http://www.w3.org/1999/xlink" xlink:title="Naturhistorisches Museum Basel" id="ABBRID0EQXCI" xlink:type="simple">NMB</abbrev>); 1 ex., “Tamil Nadu, Nilgiris, 15 km SE of Kotagiri, Kunchappanai, 900 m, <named-content xmlns:xlink="http://www.w3.org/1999/xlink" content-type="dwc:verbatimCoordinates" xlink:type="simple"><named-content content-type="geo-json" specific-use="{&#34;type&#34;:&#34;Point&#34;,&#34;coordinates&#34;:[76.933333,11.366667]}" id="NCID0EXXCI" xlink:type="simple">11° 22’ N 76° 56’ E</named-content></named-content>, 7.–22.V.2000, leg. D. Hauck” (<abbrev xmlns:xlink="http://www.w3.org/1999/xlink" xlink:title="Collection Jaroslav Šťastný" id="ABBRID0E3XCI" xlink:type="simple">CJS</abbrev>); 1 ex., “Tamil Nadu, Nilgiri Hills, 11 km SE Kotagiri, 1100 m, E Kunchappanai, <named-content xmlns:xlink="http://www.w3.org/1999/xlink" content-type="dwc:verbatimCoordinates" xlink:type="simple"><named-content content-type="geo-json" specific-use="{&#34;type&#34;:&#34;Point&#34;,&#34;coordinates&#34;:[76.933333,11.400000]}" id="NCID0EDYCI" xlink:type="simple">11°24'N 76° 56'E</named-content></named-content>, 3.-15.V.2002, P.Pacholatko leg.” (<abbrev xmlns:xlink="http://www.w3.org/1999/xlink" xlink:title="Naturhistorisches Museum Basel" id="ABBRID0EIYCI" xlink:type="simple">NMB</abbrev>); 1 ex., “Southern Madhya Pradesh Hoshangabad District Pagara – Panchmarhi road, ca. 5 km NNE Panchmarhi, Panar Pani [stream], 850 m a.s.l. <named-content xmlns:xlink="http://www.w3.org/1999/xlink" content-type="dwc:verbatimCoordinates" xlink:type="simple"><named-content content-type="geo-json" specific-use="{&#34;type&#34;:&#34;Point&#34;,&#34;coordinates&#34;:[78.445278,22.506944]}" id="NCID0EPYCI" xlink:type="simple">22°30'25"N/78°26'43"E</named-content></named-content>, 26.+27.II.2008 M. Jäch leg. (Loc. MP 6)” (<abbrev xmlns:xlink="http://www.w3.org/1999/xlink" xlink:title="Naturhistorisches Museum Wien" id="ABBRID0EUYCI" xlink:type="simple">NMW</abbrev>); 2 exs., “Nilghiri”, “Coll. Kraatz Régimbart det.”, “<tp:taxon-name><tp:taxon-name-part taxon-name-part-type="genus" reg="Sandracottus">Sandracottus</tp:taxon-name-part><tp:taxon-name-part taxon-name-part-type="species" reg="festivus">festivus</tp:taxon-name-part></tp:taxon-name> Illiger”, “Zimmermann det.” (<abbrev xmlns:xlink="http://www.w3.org/1999/xlink" xlink:title="Deutsches Entomologisches Institut" id="ABBRID0ECZCI" xlink:type="simple">DEI</abbrev>); 1 ex., “Calcutta” (<abbrev xmlns:xlink="http://www.w3.org/1999/xlink" xlink:title="Natural History Museum, London" id="ABBRID0EGZCI" xlink:type="simple">NHMUK</abbrev>). • <bold>Nepal</bold>: 1 ex., “Nepal 02.08.1981 Khare 1600 Beron” (<abbrev xmlns:xlink="http://www.w3.org/1999/xlink" xlink:title="Collection Hans Fery" id="ABBRID0EMZCI" xlink:type="simple">CHF</abbrev>); 1 ex., “Dhading distr., Thorpu bis Kordunje, 1300–1400 m, 24.VII.1983, Martens &amp; Schawaller leg.” (<abbrev xmlns:xlink="http://www.w3.org/1999/xlink" xlink:title="Naturhistorisches Museum Basel" id="ABBRID0EQZCI" xlink:type="simple">NMB</abbrev>); 2 exs., “W Nepal, Kali Gandaki Khola Bhakta B. Tatopani 1100–1400 m, 12.-14.V.1984” (<abbrev xmlns:xlink="http://www.w3.org/1999/xlink" xlink:title="Naturhistorisches Museum Basel" id="ABBRID0EUZCI" xlink:type="simple">NMB</abbrev>); 1 ex., “Himalaya” (<abbrev xmlns:xlink="http://www.w3.org/1999/xlink" xlink:title="Nationaal Natuurhistorisch Museum" id="ABBRID0EYZCI" xlink:type="simple">RMNH</abbrev>); 3 exs., “S Dhaulagiri, W Beni Darbang, 1150 m, 1.XII.2000, G.Riepl leg.” (<abbrev xmlns:xlink="http://www.w3.org/1999/xlink" xlink:title="Naturhistorisches Museum Wien" id="ABBRID0E3ZCI" xlink:type="simple">NMW</abbrev>). • <bold>Bhutan</bold>: 2 exs., “Bhakta B., Beguna, 2730 m, 24.VIII.1976” (<abbrev xmlns:xlink="http://www.w3.org/1999/xlink" xlink:title="Naturhistorisches Museum Basel" id="ABBRID0EC1CI" xlink:type="simple">NMB</abbrev>). • <bold>Sri Lanka</bold>: 3 exs., “Belihul-Oya Ceylon 2 de trim. 89 I.Z. Kannegieter”, “Muséum Paris, Coll. R. Oberthür” (<abbrev xmlns:xlink="http://www.w3.org/1999/xlink" xlink:title="Muséum national d´Histoire naturelle, Paris" id="ABBRID0EI1CI" xlink:type="simple">MNHN</abbrev>, <abbrev xmlns:xlink="http://www.w3.org/1999/xlink" xlink:title="Collection Lars Hendrich" id="ABBRID0EM1CI" xlink:type="simple">CLH</abbrev>); 1 ex., “Ceylon”, “W Robinson bequest 1929” (<abbrev xmlns:xlink="http://www.w3.org/1999/xlink" xlink:title="United States National Museum of Natural History" id="ABBRID0EQ1CI" xlink:type="simple">USNM</abbrev>); 2 exs., “Ceylon N.P. Madugoda 15.IX.1953, F. Keiser” (<abbrev xmlns:xlink="http://www.w3.org/1999/xlink" xlink:title="Naturhistorisches Museum Basel" id="ABBRID0EU1CI" xlink:type="simple">NMB</abbrev>); 1 ex., “Museum Paris Inde Bellary du Ceylan de Morgan 1896” (<abbrev xmlns:xlink="http://www.w3.org/1999/xlink" xlink:title="Muséum national d´Histoire naturelle, Paris" id="ABBRID0EY1CI" xlink:type="simple">MNHN</abbrev>); 1 ex., “Kandy, Ceylon H. Rolle, Berlin, SW”, “coll. Gärtner” (<abbrev xmlns:xlink="http://www.w3.org/1999/xlink" xlink:title="Deutsches Entomologisches Institut" id="ABBRID0E31CI" xlink:type="simple">DEI</abbrev>); 1 ex., “Süd Ceylon Mai 1889 H. Fruhstorfer”, “Coll. Kraatz Régimbart det.”, “Hydat. festivus”, “Zimmermann det.” (<abbrev xmlns:xlink="http://www.w3.org/1999/xlink" xlink:title="Deutsches Entomologisches Institut" id="ABBRID0EA2CI" xlink:type="simple">DEI</abbrev>); 15 exs., “Nalanda Ceylon W.Horn 1899”, “Zimmermann det.” (<abbrev xmlns:xlink="http://www.w3.org/1999/xlink" xlink:title="Deutsches Entomologisches Institut" id="ABBRID0EE2CI" xlink:type="simple">DEI</abbrev>); 3 exs., “Paradna W.Horn 1899”, “<tp:taxon-name><tp:taxon-name-part taxon-name-part-type="genus" reg="Sandracottus">Sandracottus</tp:taxon-name-part><tp:taxon-name-part taxon-name-part-type="species" reg="festivus">festivus</tp:taxon-name-part></tp:taxon-name> Illig, Zimmermann det.” (<abbrev xmlns:xlink="http://www.w3.org/1999/xlink" xlink:title="Deutsches Entomologisches Institut" id="ABBRID0ES2CI" xlink:type="simple">DEI</abbrev>); 11 exs., “Ceylon Kannegieter 1889” (<abbrev xmlns:xlink="http://www.w3.org/1999/xlink" xlink:title="Muséum national d´Histoire naturelle, Paris" id="ABBRID0EW2CI" xlink:type="simple">MNHN</abbrev>); 3 exs., “Ceylon Nalanda 2e trim. 89 I.Z. Kannegieter” (<abbrev xmlns:xlink="http://www.w3.org/1999/xlink" xlink:title="Muséum national d´Histoire naturelle, Paris" id="ABBRID0E12CI" xlink:type="simple">MNHN</abbrev>); 1 ex., “Ceylon, Belihul-Oya, 2e trim. 89, I.Z. Kannegieter” (<abbrev xmlns:xlink="http://www.w3.org/1999/xlink" xlink:title="Muséum national d´Histoire naturelle, Paris" id="ABBRID0E52CI" xlink:type="simple">MNHN</abbrev>); 1 ex., “Ceylan, Deschamps, 1889” (<abbrev xmlns:xlink="http://www.w3.org/1999/xlink" xlink:title="Muséum national d´Histoire naturelle, Paris" id="ABBRID0EC3CI" xlink:type="simple">MNHN</abbrev>); 4 exs., “Kandy, IX-XII.1897, E.E. Green, 1917-54” (<abbrev xmlns:xlink="http://www.w3.org/1999/xlink" xlink:title="Natural History Museum, London" id="ABBRID0EG3CI" xlink:type="simple">NHMUK</abbrev>); 2 exs., “Kelani Valley nr. Colombo W. Braine 1910-283” (<abbrev xmlns:xlink="http://www.w3.org/1999/xlink" xlink:title="Natural History Museum, London" id="ABBRID0EK3CI" xlink:type="simple">NHMUK</abbrev>); 4 exs., “Ceylon G. Lewis 1910-320” (<abbrev xmlns:xlink="http://www.w3.org/1999/xlink" xlink:title="Natural History Museum, London" id="ABBRID0EO3CI" xlink:type="simple">NHMUK</abbrev>); 1 ex., “Ceylon, 1891 Heuser leg.” (<abbrev xmlns:xlink="http://www.w3.org/1999/xlink" xlink:title="Naturhistorisches Museum Wien" id="ABBRID0ES3CI" xlink:type="simple">NMW</abbrev>); 1 ex., “Kandy X.1907 H.E. Andrewes Bequest B.M. 1922-221” (<abbrev xmlns:xlink="http://www.w3.org/1999/xlink" xlink:title="Natural History Museum, London" id="ABBRID0EW3CI" xlink:type="simple">NHMUK</abbrev>); 1 ex., “Kandy, 20.II.1902 Dr.Uzel leg.” (<abbrev xmlns:xlink="http://www.w3.org/1999/xlink" xlink:title="Naturhistorisches Museum Wien" id="ABBRID0E13CI" xlink:type="simple">NMW</abbrev>); 6 exs., “Haputale env., Beragala, 9.XII.1980, M.Jäch leg.” (<abbrev xmlns:xlink="http://www.w3.org/1999/xlink" xlink:title="Collection Günther Wewalka" id="ABBRID0E53CI" xlink:type="simple">CGW</abbrev>, <abbrev xmlns:xlink="http://www.w3.org/1999/xlink" xlink:title="Naturhistorisches Museum Wien" id="ABBRID0EC4CI" xlink:type="simple">NMW</abbrev>); 2 exs., “Dambulla env. 300 m 19.IV.-9.V.1991 J.Kolibac leg.” (<abbrev xmlns:xlink="http://www.w3.org/1999/xlink" xlink:title="Naturhistorisches Museum Basel" id="ABBRID0EG4CI" xlink:type="simple">NMB</abbrev>); 1 ex., “Habarana 10.XI.1982 G.Duranton leg.” (<abbrev xmlns:xlink="http://www.w3.org/1999/xlink" xlink:title="Naturhistorisches Museum Basel" id="ABBRID0EK4CI" xlink:type="simple">NMB</abbrev>); 1 ex., “Sigiriya 10.XI.1982 G.Duranton leg.” (<abbrev xmlns:xlink="http://www.w3.org/1999/xlink" xlink:title="Naturhistorisches Museum Basel" id="ABBRID0EO4CI" xlink:type="simple">NMB</abbrev>); 1 ex., “Anuradkapura 3.XI.1982 G.Duranton” (<abbrev xmlns:xlink="http://www.w3.org/1999/xlink" xlink:title="Naturhistorisches Museum Basel" id="ABBRID0ES4CI" xlink:type="simple">NMB</abbrev>); 1 ex., “Paradina 1899 W. Horn” (<abbrev xmlns:xlink="http://www.w3.org/1999/xlink" xlink:title="Zoologische Staatssammlung, München" id="ABBRID0EW4CI" xlink:type="simple">ZSM</abbrev>); 1 ex. “Matale Ceylon 1899 leg. W. Horn” (<abbrev xmlns:xlink="http://www.w3.org/1999/xlink" xlink:title="Zoologische Staatssammlung, München" id="ABBRID0E14CI" xlink:type="simple">ZSM</abbrev>); 1 ex., “Ceylon Madarász Madatugama 21.II.1896”, “<tp:taxon-name><tp:taxon-name-part taxon-name-part-type="genus" reg="Sandracottus">Sandracottus</tp:taxon-name-part><tp:taxon-name-part taxon-name-part-type="species" reg="festivus">festivus</tp:taxon-name-part></tp:taxon-name> Illiger Guignot det. 1956” (<abbrev xmlns:xlink="http://www.w3.org/1999/xlink" xlink:title="Természettudományi Múzeum" id="ABBRID0EI5CI" xlink:type="simple">TDMB</abbrev>); 9 exs., “Sri Lanka Moneragala Kumaradola group X.1997 M.M. Bahir &amp; S.V. Nanayakkara leg.” (<abbrev xmlns:xlink="http://www.w3.org/1999/xlink" xlink:title="Collection Lars Hendrich" id="ABBRID0EM5CI" xlink:type="simple">CLH</abbrev>); 1 ex., “Sri Lanka, Ratnapura Sincharaja rain forest, 17.-19.II.1997, Udovichenko leg.” (<abbrev xmlns:xlink="http://www.w3.org/1999/xlink" xlink:title="Collection Lars Hendrich" id="ABBRID0EQ5CI" xlink:type="simple">CLH</abbrev>). • <bold>Pakistan</bold>: 1 ex., “Hazara, Balakot 900–1100 m, 3.-7.VI.1983, leg. Eckweiler” (<abbrev xmlns:xlink="http://www.w3.org/1999/xlink" xlink:title="Naturhistorisches Museum Basel" id="ABBRID0EW5CI" xlink:type="simple">NMB</abbrev>); 1 ex., “Islamabad, 1 km S Hotel Adventure Inn, 500 m, 3.VII.1998, leg. Gy. Fábian &amp; B. Herczig” (<abbrev xmlns:xlink="http://www.w3.org/1999/xlink" xlink:title="Természettudományi Múzeum" id="ABBRID0E15CI" xlink:type="simple">TDMB</abbrev>); 1 ex., “Pakistan, Kashmir, Himalaya Mts., 20 km S Muzaffarabad, Nara village, <named-content xmlns:xlink="http://www.w3.org/1999/xlink" content-type="dwc:verbatimCoordinates" xlink:type="simple"><named-content content-type="geo-json" specific-use="{&#34;type&#34;:&#34;Point&#34;,&#34;coordinates&#34;:[73.483333,34.016667]}" id="NCID0EB6CI" xlink:type="simple">73°29'E, 34°01'N</named-content></named-content>, 750 m, 12.IX.1997, leg. Gy. Fábian &amp; G. Ronkay” (<abbrev xmlns:xlink="http://www.w3.org/1999/xlink" xlink:title="Természettudományi Múzeum" id="ABBRID0EG6CI" xlink:type="simple">TDMB</abbrev>).</p></tp:treatment-sec><tp:treatment-sec sec-type="Country unknown" id="SECID0EK6CI"><title>Country unknown.</title><p>1 ex., “Novara Reise, 1857-1859” (<abbrev xmlns:xlink="http://www.w3.org/1999/xlink" xlink:title="Naturhistorisches Museum Wien" id="ABBRID0EQ6CI" xlink:type="simple">NMW</abbrev>).</p></tp:treatment-sec><tp:treatment-sec sec-type="redescription" id="SECID0EU6CI"><title>Redescription.</title><p>Body broad oval, shiny, testaceous with black markings. Ventral side completely dark brown to black, legs testaceous, hind legs somewhat darker.</p><p>Head testaceous with posterior part and broadly so on posterior half alongside as well as two elongate spots on clypeus black, shiny (Figs <xref ref-type="fig" rid="F2">5</xref>, <xref ref-type="fig" rid="F19">51</xref>). Surface almost smooth consisting of dense and very numerous punctures of different size and of larger, much sparser ones, particularly numerous on frons. Clypeal grooves, punctures alongside eyes and transverse depression beside eyes distinctly impressed, punctures large and coalescent. Antennae testaceous; antennomeres slender, antennomere V 4.5× as long as broad.</p><p>Pronotum testaceous with median black marking reaching from posterior to anterior margins; long and broad on posterior, distinctly shorter and narrower on anterior margin and strongly constricted on middle (Figs <xref ref-type="fig" rid="F2">5</xref>, <xref ref-type="fig" rid="F19">51</xref>). Surface very superficially shagreened, almost not discernible, with dense punctation; punctures medium-sized mixed with smaller ones. Anterior and lateral puncture lines dense and coalescent, punctures becoming sparse towards middle and lacking in very middle of anterior margin. Posterior puncture line with coarse and coalescent punctures on middle of each side, distinctly smaller and spaced on disc.</p><p>Elytra testaceous to ferrugineus brown with black markings consisting of three transverse bands (Figs <xref ref-type="fig" rid="F2">5</xref>, <xref ref-type="fig" rid="F19">51</xref>); particularly characterised by presence of a longitudinal testaceous subsutural spot on anterior third. Epipleura testaceous to ferrugineus brown. Surface very slightly and superficially shagreened and covered with double punctation, a smaller and denser one as well as a larger one that is more sparsely distributed. Puncture lines with groups of medium-sized punctures mostly grouped by 5–6 punctures; groups closer together on discal row.</p><p>Ventral side dark brown. Legs, particularly fore and mid legs testaceous, hind legs ferrugineus brown to dark brown. Prosternal process short and broad, 1.5× longer than broad, flattened finely but distinctly sculptured; posterior margin broadly rounded. Whole surface very superficially shagreened and finely punctured. Metatibia with sparse medium-sized punctures on outer half. Ventrites II–VI very superficially shagreened, slightly and longitudinally wrinkled on lateral parts, whole surface densely covered with very small punctures and larger sparser ones. Posterior margins rounded, bordered with some large and coalescent punctures on middle of each side.</p><p>Measurements: <abbrev xmlns:xlink="http://www.w3.org/1999/xlink" xlink:title="total length" id="ABBRID0E1ADI" xlink:type="simple">TL</abbrev> = 14.7–15.5 mm, <abbrev xmlns:xlink="http://www.w3.org/1999/xlink" xlink:title="total length minus head length" id="ABBRID0E5ADI" xlink:type="simple">TL-h</abbrev> = 13.5–14.4 mm, <abbrev xmlns:xlink="http://www.w3.org/1999/xlink" xlink:title="maximum width" id="ABBRID0ECBDI" xlink:type="simple">TW</abbrev> = 8.0–8.8 mm.</p><p>♂. Protarsomeres I–III strongly enlarged with three larger suckers and numerous smaller one. Mesotarsomeres I–III with two rows of small suckers. Median lobe of aedeagus, in ventral view, broad, parallel-sided up to apex here slightly broadened and broadly rounded (Fig. <xref ref-type="fig" rid="F5">16a</xref>). Parameres broad and pointed at apex (Fig. <xref ref-type="fig" rid="F5">16b</xref>).</p><p>♀. Similar to male, tarsi not enlarged. Microsculpture on ventrite VI as in male.</p></tp:treatment-sec><tp:treatment-sec sec-type="distribution" id="SECID0ERBDI"><title>Distribution.</title><p>India: Andhra Pradesh, Arunachal Pradesh, Assam, Himachal Pradesh, Jharkhand, Madhya Pradesh, Maharashtra, Orissa, Punjab, and Tamil Nadu (<xref ref-type="bibr" rid="B18">Ghosh and Nilsson 2012</xref>; <xref ref-type="bibr" rid="B12">Deb and Subramanian 2023</xref>; <xref ref-type="bibr" rid="B48">Sheth et al. 2024</xref>); Pakistan, Nepal, Bhutan, Sri Lanka (Fig. <xref ref-type="fig" rid="F13">29</xref>). Specimens were collected between 150 and 2700 m above sea level. <xref ref-type="bibr" rid="B59">Zeng (1989)</xref> in his doctoral thesis recorded <italic><tp:taxon-name><tp:taxon-name-part taxon-name-part-type="genus" reg="Sandracottus">S.</tp:taxon-name-part><tp:taxon-name-part taxon-name-part-type="species" reg="festivus">festivus</tp:taxon-name-part></tp:taxon-name></italic> from numerous provinces in southern China (see also <xref ref-type="bibr" rid="B37">Nilsson 1995</xref>). However, revision of Zeng’s specimens revealed that he misidentified <italic><tp:taxon-name><tp:taxon-name-part taxon-name-part-type="genus" reg="Sandracottus">S.</tp:taxon-name-part><tp:taxon-name-part taxon-name-part-type="species" reg="festivus">festivus</tp:taxon-name-part></tp:taxon-name></italic> and <italic><tp:taxon-name><tp:taxon-name-part taxon-name-part-type="genus" reg="Sandracottus">S.</tp:taxon-name-part><tp:taxon-name-part taxon-name-part-type="species" reg="mixtus">mixtus</tp:taxon-name-part></tp:taxon-name></italic> [= <italic><tp:taxon-name><tp:taxon-name-part taxon-name-part-type="genus" reg="Sandracottus"/><tp:taxon-name-part taxon-name-part-type="species" reg="hunteri">hunteri</tp:taxon-name-part></tp:taxon-name></italic>] (S. Zhao, in litt. 2020). The single historical specimen from China deposited in <abbrev xmlns:xlink="http://www.w3.org/1999/xlink" xlink:title="Zoologische Staatssammlung, München" id="ABBRID0E1DDI" xlink:type="simple">ZSM</abbrev> is probably mislabelled. For now, we consider <italic><tp:taxon-name><tp:taxon-name-part taxon-name-part-type="genus" reg="Sandracottus">S.</tp:taxon-name-part><tp:taxon-name-part taxon-name-part-type="species" reg="festivus">festivus</tp:taxon-name-part></tp:taxon-name></italic> as not occurring in China.</p><fig id="F13" position="float" orientation="portrait"><object-id xmlns:xlink="http://www.w3.org/1999/xlink" content-type="doi" xlink:type="simple">10.3897/zookeys.1223.138220.figure29</object-id><object-id xmlns:xlink="http://www.w3.org/1999/xlink" content-type="arpha" xlink:type="simple">6BCB6168-DDFF-5E4B-A352-D308F99841F4</object-id><label>Figure 29.</label><caption><p>Distribution of <italic><tp:taxon-name><tp:taxon-name-part taxon-name-part-type="genus" reg="Sandracottus">Sandracottus</tp:taxon-name-part><tp:taxon-name-part taxon-name-part-type="species" reg="festivus">festivus</tp:taxon-name-part></tp:taxon-name></italic> [black dots] and <italic><tp:taxon-name><tp:taxon-name-part taxon-name-part-type="genus" reg="Sandracottus">S.</tp:taxon-name-part><tp:taxon-name-part taxon-name-part-type="species" reg="jaechi">jaechi</tp:taxon-name-part></tp:taxon-name></italic> [red square] in the Indian subcontinent.</p></caption><graphic xmlns:xlink="http://www.w3.org/1999/xlink" xlink:href="zookeys-1223-087_article-138220__-g013.jpg" position="float" orientation="portrait" xlink:type="simple" id="oo_1214420.jpg"><uri content-type="original_file" xlink:type="simple">https://binary.pensoft.net/fig/1214420</uri></graphic></fig></tp:treatment-sec><tp:treatment-sec sec-type="Differential diagnosis" id="SECID0EMFDI"><title>Differential diagnosis.</title><p>The dorsal colour pattern of the Indian <italic><tp:taxon-name><tp:taxon-name-part taxon-name-part-type="genus" reg="Sandracottus">S.</tp:taxon-name-part><tp:taxon-name-part taxon-name-part-type="species" reg="festivus">festivus</tp:taxon-name-part></tp:taxon-name></italic> is near to the Indonesian <italic><tp:taxon-name><tp:taxon-name-part taxon-name-part-type="genus" reg="Sandracottus">S.</tp:taxon-name-part><tp:taxon-name-part taxon-name-part-type="species" reg="chevrolati">chevrolati</tp:taxon-name-part></tp:taxon-name></italic> but can be easily separated by its consistently larger size (<abbrev xmlns:xlink="http://www.w3.org/1999/xlink" xlink:title="total length" id="ABBRID0EIGDI" xlink:type="simple">TL</abbrev> = 14.7–15.5 mm, <italic><tp:taxon-name><tp:taxon-name-part taxon-name-part-type="genus" reg="Sandracottus">S.</tp:taxon-name-part><tp:taxon-name-part taxon-name-part-type="species" reg="chevrolati">chevrolati</tp:taxon-name-part></tp:taxon-name></italic>: <abbrev xmlns:xlink="http://www.w3.org/1999/xlink" xlink:title="total length" id="ABBRID0EXGDI" xlink:type="simple">TL</abbrev> = 10.0–13.5 mm) (Figs <xref ref-type="fig" rid="F2">5</xref>, <xref ref-type="fig" rid="F19">51</xref>), its distributional range (Figs <xref ref-type="fig" rid="F9">25</xref>, <xref ref-type="fig" rid="F13">29</xref>), and shape of median lobe and parameres (Figs <xref ref-type="fig" rid="F4">14a, b</xref>, <xref ref-type="fig" rid="F5">16a, b</xref>).</p></tp:treatment-sec><tp:treatment-sec sec-type="habitat" id="SECID0ETHDI"><title>Habitat.</title><p>In India, Pakistan, and Sri Lanka the species is collected from protected embayments of slow flowing forest streams, ponds, swamps, and artificial water tanks, often rich in aquatic vegetation. At Panar Pani [stream] in broad but slow flowing forest stream (ca 3–5 m wide), with its bottom consisting of gravel and rocks (Fig. <xref ref-type="fig" rid="F15">35</xref>). Together with the Indian <italic><tp:taxon-name><tp:taxon-name-part taxon-name-part-type="genus" reg="Sandracottus">S.</tp:taxon-name-part><tp:taxon-name-part taxon-name-part-type="species" reg="dejeanii">dejeanii</tp:taxon-name-part></tp:taxon-name></italic> and the two subspecies of the Australian <italic><tp:taxon-name><tp:taxon-name-part taxon-name-part-type="genus" reg="Sandracottus">S.</tp:taxon-name-part><tp:taxon-name-part taxon-name-part-type="species" reg="bakewellii">bakewellii</tp:taxon-name-part></tp:taxon-name></italic>, this species is not restricted to densely forested areas as many other species of the genus, especially in SE Asia. <xref ref-type="bibr" rid="B39">Ninje Gowda and Vijayan (1992)</xref> have published their research results on the predatory behaviour of the species on mosquito larvae in sewage tanks. The species is capable to flight and was attracted to light.</p></tp:treatment-sec><tp:treatment-sec><!--Section generated to contain objects referenced in tp:taxon-treatment.--><fig id="F2" position="float" orientation="portrait"><object-id xmlns:xlink="http://www.w3.org/1999/xlink" content-type="doi" xlink:type="simple">10.3897/zookeys.1223.138220.figures4-7</object-id><object-id xmlns:xlink="http://www.w3.org/1999/xlink" content-type="arpha" xlink:type="simple">A230FE5D-E01E-58BC-8A26-EEFB8B6AB7A3</object-id><label>Figures 4–7.</label><caption><p>Habitus of <bold>4</bold><italic><tp:taxon-name><tp:taxon-name-part taxon-name-part-type="genus" reg="Sandracottus">Sandracottus</tp:taxon-name-part><tp:taxon-name-part taxon-name-part-type="species" reg="dejeanii">dejeanii</tp:taxon-name-part></tp:taxon-name></italic> (South India) <bold>5</bold><italic><tp:taxon-name><tp:taxon-name-part taxon-name-part-type="genus" reg="Sandracottus">S.</tp:taxon-name-part><tp:taxon-name-part taxon-name-part-type="species" reg="festivus">festivus</tp:taxon-name-part></tp:taxon-name></italic> (Sri Lanka) <bold>6</bold><italic><tp:taxon-name><tp:taxon-name-part taxon-name-part-type="genus" reg="Sandracottus">S.</tp:taxon-name-part><tp:taxon-name-part taxon-name-part-type="species" reg="femoralis">femoralis</tp:taxon-name-part></tp:taxon-name></italic> (Papua New Guinea, Rigo) <bold>7</bold><italic><tp:taxon-name><tp:taxon-name-part taxon-name-part-type="genus" reg="Sandracottus">S.</tp:taxon-name-part><tp:taxon-name-part taxon-name-part-type="species" reg="hunteri">hunteri</tp:taxon-name-part></tp:taxon-name></italic> (Thailand).</p></caption><graphic xmlns:xlink="http://www.w3.org/1999/xlink" xlink:href="zookeys-1223-087_article-138220__-g002.jpg" position="float" orientation="portrait" xlink:type="simple" id="oo_1214409.jpg"><uri content-type="original_file" xlink:type="simple">https://binary.pensoft.net/fig/1214409</uri></graphic></fig><fig id="F5" position="float" orientation="portrait"><object-id xmlns:xlink="http://www.w3.org/1999/xlink" content-type="doi" xlink:type="simple">10.3897/zookeys.1223.138220.figures16-19</object-id><object-id xmlns:xlink="http://www.w3.org/1999/xlink" content-type="arpha" xlink:type="simple">EF33FBC7-83B1-5DFB-BBA8-0364A2D99356</object-id><label>Figures 16–19.</label><caption><p>Median lobe of aedeagus in ventral view (a), and right paramere in lateral view (b): <bold>16</bold><italic><tp:taxon-name><tp:taxon-name-part taxon-name-part-type="genus" reg="Sandracottus">Sandracottus</tp:taxon-name-part><tp:taxon-name-part taxon-name-part-type="species" reg="festivus">festivus</tp:taxon-name-part></tp:taxon-name></italic><bold>17</bold><italic><tp:taxon-name><tp:taxon-name-part taxon-name-part-type="genus" reg="Sandracottus">S.</tp:taxon-name-part><tp:taxon-name-part taxon-name-part-type="species" reg="femoralis">femoralis</tp:taxon-name-part></tp:taxon-name></italic><bold>18</bold><italic><tp:taxon-name><tp:taxon-name-part taxon-name-part-type="genus" reg="Sandracottus">S.</tp:taxon-name-part><tp:taxon-name-part taxon-name-part-type="species" reg="hunteri">hunteri</tp:taxon-name-part></tp:taxon-name></italic> and <bold>19</bold><italic><tp:taxon-name><tp:taxon-name-part taxon-name-part-type="genus" reg="Sandracottus">S.</tp:taxon-name-part><tp:taxon-name-part taxon-name-part-type="species" reg="insignis">insignis</tp:taxon-name-part></tp:taxon-name></italic>.</p></caption><graphic xmlns:xlink="http://www.w3.org/1999/xlink" xlink:href="zookeys-1223-087_article-138220__-g005.jpg" position="float" orientation="portrait" xlink:type="simple" id="oo_1214412.jpg"><uri content-type="original_file" xlink:type="simple">https://binary.pensoft.net/fig/1214412</uri></graphic></fig><fig id="F15" position="float" orientation="portrait"><object-id xmlns:xlink="http://www.w3.org/1999/xlink" content-type="doi" xlink:type="simple">10.3897/zookeys.1223.138220.figures31-36</object-id><object-id xmlns:xlink="http://www.w3.org/1999/xlink" content-type="arpha" xlink:type="simple">B82B0781-8A96-5725-A09A-657C13885B03</object-id><label>Figures 31–36.</label><caption><p>Habitats of <italic><tp:taxon-name><tp:taxon-name-part taxon-name-part-type="genus" reg="Sandracottus">Sandracottus</tp:taxon-name-part></tp:taxon-name></italic><bold>31</bold> Australia, Northern Territory, 50 km S Adelaide River, creek at Scenic Route (NT 9) and <bold>32</bold> South Queensland, Winfield, Winfield Road, rest pool (QLD 54), habitats of <italic><tp:taxon-name><tp:taxon-name-part taxon-name-part-type="genus" reg="Sandracottus">S.</tp:taxon-name-part><tp:taxon-name-part taxon-name-part-type="species" reg="bakewellii">bakewellii</tp:taxon-name-part><tp:taxon-name-part taxon-name-part-type="subspecies" reg="bakewellii">bakewellii</tp:taxon-name-part></tp:taxon-name></italic> (photos: L. Hendrich) <bold>33</bold> Northern Territory, Ormiston Gorge, habitat of <italic><tp:taxon-name><tp:taxon-name-part taxon-name-part-type="genus" reg="Sandracottus">S.</tp:taxon-name-part><tp:taxon-name-part taxon-name-part-type="species" reg="bakewellii">bakewellii</tp:taxon-name-part><tp:taxon-name-part taxon-name-part-type="subspecies" reg="guttatus">guttatus</tp:taxon-name-part></tp:taxon-name></italic> (photo: M. Baehr) <bold>34</bold> Pakistan, Sistan va Baluchestan Prov., Pir Sohrab env., rest pool in wadi, habitat of <italic><tp:taxon-name><tp:taxon-name-part taxon-name-part-type="genus" reg="Sandracottus">S.</tp:taxon-name-part><tp:taxon-name-part taxon-name-part-type="species" reg="dejeanii">dejeanii</tp:taxon-name-part></tp:taxon-name></italic> (photo: J. Hájek) <bold>35</bold> India, southern Madhya Pradesh, Hoshangabad District, Pagara–Pachmarhi road, ca 5 km NNE Panchmarhi, Panar Pani, habitat of <italic><tp:taxon-name><tp:taxon-name-part taxon-name-part-type="genus" reg="Sandracottus">S.</tp:taxon-name-part><tp:taxon-name-part taxon-name-part-type="species" reg="dejeanii">dejeanii</tp:taxon-name-part></tp:taxon-name></italic> and <italic><tp:taxon-name><tp:taxon-name-part taxon-name-part-type="genus" reg="Sandracottus">S.</tp:taxon-name-part><tp:taxon-name-part taxon-name-part-type="species" reg="festivus">festivus</tp:taxon-name-part></tp:taxon-name></italic> (photo: M. Jäch) <bold>36</bold> Indonesia, Irian Jaya, Nabire, Nabire-Ilaga track, km 62, habitat of <italic><tp:taxon-name><tp:taxon-name-part taxon-name-part-type="genus" reg="Sandracottus">S.</tp:taxon-name-part><tp:taxon-name-part taxon-name-part-type="species" reg="femoralis">femoralis</tp:taxon-name-part></tp:taxon-name></italic> (photo: L. Hendrich).</p></caption><graphic xmlns:xlink="http://www.w3.org/1999/xlink" xlink:href="zookeys-1223-087_article-138220__-g015.jpg" position="float" orientation="portrait" xlink:type="simple" id="oo_1214422.jpg"><uri content-type="original_file" xlink:type="simple">https://binary.pensoft.net/fig/1214422</uri></graphic></fig><fig id="F19" position="float" orientation="portrait"><object-id xmlns:xlink="http://www.w3.org/1999/xlink" content-type="doi" xlink:type="simple">10.3897/zookeys.1223.138220.figures50-53</object-id><object-id xmlns:xlink="http://www.w3.org/1999/xlink" content-type="arpha" xlink:type="simple">30326CF4-D049-537D-95DD-13D0C72E3B22</object-id><label>Figures 50–53.</label><caption><p>Habitus of <bold>50</bold><italic><tp:taxon-name><tp:taxon-name-part taxon-name-part-type="genus" reg="Sandracottus">Sandracottus</tp:taxon-name-part><tp:taxon-name-part taxon-name-part-type="species" reg="dejeanii">dejeanii</tp:taxon-name-part></tp:taxon-name></italic> (India, Himachal Pradesh, Kangra Valley, Dharamsala) <bold>51</bold><italic><tp:taxon-name><tp:taxon-name-part taxon-name-part-type="genus" reg="Sandracottus">S.</tp:taxon-name-part><tp:taxon-name-part taxon-name-part-type="species" reg="festivus">festivus</tp:taxon-name-part></tp:taxon-name></italic> (Sri Lanka, Ratnapura, Sincharaja <bold>52</bold><italic><tp:taxon-name><tp:taxon-name-part taxon-name-part-type="genus" reg="Sandracottus">S.</tp:taxon-name-part><tp:taxon-name-part taxon-name-part-type="species" reg="femoralis">femoralis</tp:taxon-name-part></tp:taxon-name></italic> (Indonesia, West Papua, Kapupaten Paniai, Nabire) <bold>53</bold><italic><tp:taxon-name><tp:taxon-name-part taxon-name-part-type="genus" reg="Sandracottus">S.</tp:taxon-name-part><tp:taxon-name-part taxon-name-part-type="species" reg="hunteri">hunteri</tp:taxon-name-part></tp:taxon-name></italic> (China, Central Sichuan).</p></caption><graphic xmlns:xlink="http://www.w3.org/1999/xlink" xlink:href="zookeys-1223-087_article-138220__-g019.jpg" position="float" orientation="portrait" xlink:type="simple" id="oo_1214426.jpg"><uri content-type="original_file" xlink:type="simple">https://binary.pensoft.net/fig/1214426</uri></graphic></fig><fig id="F9" position="float" orientation="portrait"><object-id xmlns:xlink="http://www.w3.org/1999/xlink" content-type="doi" xlink:type="simple">10.3897/zookeys.1223.138220.figure25</object-id><object-id xmlns:xlink="http://www.w3.org/1999/xlink" content-type="arpha" xlink:type="simple">B9FD7177-0F9F-5D1A-B9F8-02C408B6474F</object-id><label>Figure 25.</label><caption><p>Distribution of <italic><tp:taxon-name><tp:taxon-name-part taxon-name-part-type="genus" reg="Sandracottus">Sandracottus</tp:taxon-name-part><tp:taxon-name-part taxon-name-part-type="species" reg="chevrolati">chevrolati</tp:taxon-name-part></tp:taxon-name></italic> in Indonesia.</p></caption><graphic xmlns:xlink="http://www.w3.org/1999/xlink" xlink:href="zookeys-1223-087_article-138220__-g009.jpg" position="float" orientation="portrait" xlink:type="simple" id="oo_1214416.jpg"><uri content-type="original_file" xlink:type="simple">https://binary.pensoft.net/fig/1214416</uri></graphic></fig><fig id="F4" position="float" orientation="portrait"><object-id xmlns:xlink="http://www.w3.org/1999/xlink" content-type="doi" xlink:type="simple">10.3897/zookeys.1223.138220.figures12-15</object-id><object-id xmlns:xlink="http://www.w3.org/1999/xlink" content-type="arpha" xlink:type="simple">BB0B1374-E9E0-5C6D-9989-6F38D6CEEE92</object-id><label>Figures 12–15.</label><caption><p>Median lobe of aedeagus in ventral view (a), and right paramere in lateral view (b) <bold>12</bold><italic><tp:taxon-name><tp:taxon-name-part taxon-name-part-type="genus" reg="Sandracottus">Sandracottus</tp:taxon-name-part><tp:taxon-name-part taxon-name-part-type="species" reg="bakewellii">bakewellii</tp:taxon-name-part><tp:taxon-name-part taxon-name-part-type="subspecies" reg="bakewellii">bakewellii</tp:taxon-name-part></tp:taxon-name></italic><bold>13</bold><italic><tp:taxon-name><tp:taxon-name-part taxon-name-part-type="genus" reg="Sandracottus">S.</tp:taxon-name-part><tp:taxon-name-part taxon-name-part-type="species" reg="bizonatus">bizonatus</tp:taxon-name-part></tp:taxon-name></italic><bold>14</bold><italic><tp:taxon-name><tp:taxon-name-part taxon-name-part-type="genus" reg="Sandracottus">S.</tp:taxon-name-part><tp:taxon-name-part taxon-name-part-type="species" reg="chevrolati">chevrolati</tp:taxon-name-part></tp:taxon-name></italic> and <bold>15</bold><italic><tp:taxon-name><tp:taxon-name-part taxon-name-part-type="genus" reg="Sandracottus">S.</tp:taxon-name-part><tp:taxon-name-part taxon-name-part-type="species" reg="dejeanii">dejeanii</tp:taxon-name-part></tp:taxon-name></italic>.</p></caption><graphic xmlns:xlink="http://www.w3.org/1999/xlink" xlink:href="zookeys-1223-087_article-138220__-g004.jpg" position="float" orientation="portrait" xlink:type="simple" id="oo_1214411.jpg"><uri content-type="original_file" xlink:type="simple">https://binary.pensoft.net/fig/1214411</uri></graphic></fig></tp:treatment-sec><ref-list><ref id="B45"><mixed-citation xmlns:xlink="http://www.w3.org/1999/xlink" xlink:type="simple"><person-group><name name-style="western"><surname>Sharp</surname><given-names>D</given-names></name></person-group> (<year>1882</year>) On aquatic carnivorous <tp:taxon-name><tp:taxon-name-part taxon-name-part-type="order">Coleoptera</tp:taxon-name-part></tp:taxon-name> or <tp:taxon-name><tp:taxon-name-part taxon-name-part-type="family">Dytiscidae</tp:taxon-name-part></tp:taxon-name>. The Scientific Transactions of the Royal Dublin Society (2) 2: 179–1003. [+ pls. 7–18] <ext-link xlink:href="10.5962/bhl.title.9530" ext-link-type="doi" xlink:type="simple">https://doi.org/10.5962/bhl.title.9530</ext-link></mixed-citation></ref><ref id="B42"><mixed-citation xmlns:xlink="http://www.w3.org/1999/xlink" xlink:type="simple"><person-group><name name-style="western"><surname>Régimbart</surname><given-names>M</given-names></name></person-group> (<year>1899</year>) <article-title>Révision des <tp:taxon-name><tp:taxon-name-part taxon-name-part-type="family">Dytiscidae</tp:taxon-name-part></tp:taxon-name> de la région Indo-Sino-Malaise.</article-title><source>Annales de la Société Entomologique de France</source><volume>68</volume>: <fpage>186</fpage>–<lpage>367</lpage>. <ext-link xlink:href="10.1080/21686351.1899.12279737" ext-link-type="doi" xlink:type="simple">https://doi.org/10.1080/21686351.1899.12279737</ext-link></mixed-citation></ref><ref id="B60"><mixed-citation xmlns:xlink="http://www.w3.org/1999/xlink" xlink:type="simple"><person-group><name name-style="western"><surname>Zimmermann</surname><given-names>A</given-names></name></person-group> (<year>1920</year>) <source><tp:taxon-name><tp:taxon-name-part taxon-name-part-type="family">Dytiscidae</tp:taxon-name-part></tp:taxon-name>.</source><publisher-name>In: Junk W</publisher-name>, <publisher-loc>Schenkling S (Eds) Berlin, Coleopterorum Catalogus 4, pars 71</publisher-loc>, <size units="page">326 pp</size>.</mixed-citation></ref><ref id="B52"><mixed-citation xmlns:xlink="http://www.w3.org/1999/xlink" xlink:type="simple"><person-group><name name-style="western"><surname>Vazirani</surname><given-names>TG</given-names></name></person-group> (<year>1969</year>) <article-title>A review of the subfamilies <tp:taxon-name><tp:taxon-name-part taxon-name-part-type="subfamily">Noterinae</tp:taxon-name-part></tp:taxon-name>, <tp:taxon-name><tp:taxon-name-part taxon-name-part-type="subfamily">Laccophilinae</tp:taxon-name-part></tp:taxon-name>, <tp:taxon-name><tp:taxon-name-part taxon-name-part-type="subfamily">Dytiscinae</tp:taxon-name-part></tp:taxon-name> and <tp:taxon-name><tp:taxon-name-part taxon-name-part-type="subfamily">Hydroporinae</tp:taxon-name-part></tp:taxon-name> (in part) from India.</article-title><source>Oriental Insects</source><volume>2</volume>(<issue>1968</issue>): <fpage>221</fpage>–<lpage>341</lpage>. <ext-link xlink:href="10.1080/00305316.1968.10433885" ext-link-type="doi" xlink:type="simple">https://doi.org/10.1080/00305316.1968.10433885</ext-link></mixed-citation></ref><ref id="B39"><mixed-citation xmlns:xlink="http://www.w3.org/1999/xlink" xlink:type="simple"><person-group><name name-style="western"><surname>Ninje Gowda</surname><given-names>N</given-names></name><name name-style="western"><surname>Vijayan</surname><given-names>VA</given-names></name></person-group> (<year>1992</year>) <article-title>Predatory behaviour of <italic><tp:taxon-name><tp:taxon-name-part taxon-name-part-type="genus">Sandracottus</tp:taxon-name-part><tp:taxon-name-part taxon-name-part-type="species">festivus</tp:taxon-name-part></tp:taxon-name></italic> on mosquito larvae and temporal changes in the density of prey and predator sewage tanks.</article-title><source>Annals of Entomology</source><volume>10</volume>: <fpage>29</fpage>–<lpage>32</lpage>.</mixed-citation></ref><ref id="B18"><mixed-citation xmlns:xlink="http://www.w3.org/1999/xlink" xlink:type="simple"><person-group><name name-style="western"><surname>Ghosh</surname><given-names>SK</given-names></name><name name-style="western"><surname>Nilsson</surname><given-names>AN</given-names></name></person-group> (<year>2012</year>) <article-title>Catalogue of the diving beetles of India and adjacent countries (<tp:taxon-name><tp:taxon-name-part taxon-name-part-type="order">Coleoptera</tp:taxon-name-part></tp:taxon-name>: <tp:taxon-name><tp:taxon-name-part taxon-name-part-type="family">Dytiscidae</tp:taxon-name-part></tp:taxon-name>).</article-title><source>Skörvnöpparn, Umea, Supplement</source><volume>3</volume>: <fpage>1</fpage>–<lpage>77</lpage>.</mixed-citation></ref><ref id="B17"><mixed-citation xmlns:xlink="http://www.w3.org/1999/xlink" xlink:type="simple"><person-group><name name-style="western"><surname>Ghosh</surname><given-names>SK</given-names></name><name name-style="western"><surname>Hegde</surname><given-names>VD</given-names></name></person-group> (<year>2015</year>) <article-title>Diving beetles of Karnala Bird Sanctuary, Himachal Pradesh, India (<tp:taxon-name><tp:taxon-name-part taxon-name-part-type="order">Coleoptera</tp:taxon-name-part></tp:taxon-name>: <tp:taxon-name><tp:taxon-name-part taxon-name-part-type="suborder">Adephaga</tp:taxon-name-part></tp:taxon-name>: <tp:taxon-name><tp:taxon-name-part taxon-name-part-type="family">Dytiscidae</tp:taxon-name-part></tp:taxon-name>.</article-title><source>Records of the Zoological Survey of India</source><volume>115</volume>(<issue>1</issue>): <fpage>73</fpage>–<lpage>75</lpage>. <ext-link xlink:href="10.26515/rzsi/v115/i1/2015/121523" ext-link-type="doi" xlink:type="simple">https://doi.org/10.26515/rzsi/v115/i1/2015/121523</ext-link></mixed-citation></ref><ref id="B49"><mixed-citation xmlns:xlink="http://www.w3.org/1999/xlink" xlink:type="simple"><person-group><name name-style="western"><surname>Sonali</surname><given-names>S</given-names></name><name name-style="western"><surname>Ghosh</surname><given-names>SK</given-names></name><name name-style="western"><surname>Basu</surname><given-names>P</given-names></name><name name-style="western"><surname>Gupta</surname><given-names>D</given-names></name></person-group> (<year>2022</year>) <article-title>Water beetles (<tp:taxon-name><tp:taxon-name-part taxon-name-part-type="order">Coleoptera</tp:taxon-name-part></tp:taxon-name>: <tp:taxon-name><tp:taxon-name-part taxon-name-part-type="family">Dytiscidae</tp:taxon-name-part></tp:taxon-name>. <tp:taxon-name><tp:taxon-name-part taxon-name-part-type="family">Noteridae</tp:taxon-name-part></tp:taxon-name> and <tp:taxon-name><tp:taxon-name-part taxon-name-part-type="family">Hydrophilidae</tp:taxon-name-part></tp:taxon-name>) of Hazaribagh Wildlife Sanctuary, Jharkhand, India.</article-title><source>Records of the Zoological Survey of India</source><volume>122</volume>(<issue>3</issue>): <fpage>337</fpage>–<lpage>343</lpage>.</mixed-citation></ref><ref id="B48"><mixed-citation xmlns:xlink="http://www.w3.org/1999/xlink" xlink:type="simple"><person-group><name name-style="western"><surname>Sheth</surname><given-names>SD</given-names></name><name name-style="western"><surname>Padhye</surname><given-names>AD</given-names></name><name name-style="western"><surname>Ghate</surname><given-names>HV</given-names></name></person-group> (<year>2024</year>) <article-title>Faunal inventory and illustrated taxonomic keys to aquatic <tp:taxon-name><tp:taxon-name-part taxon-name-part-type="order">Coleoptera</tp:taxon-name-part></tp:taxon-name> (<tp:taxon-name><tp:taxon-name-part taxon-name-part-type="phylum">Arthropoda</tp:taxon-name-part></tp:taxon-name>: <tp:taxon-name><tp:taxon-name-part taxon-name-part-type="class">Insecta</tp:taxon-name-part></tp:taxon-name>) of the northern Western Ghats of Maharashtra, India.</article-title><source>Journal of Threatened Taxa</source><volume>16</volume>(<issue>3</issue>): <fpage>24854</fpage>–<lpage>24880</lpage>. <ext-link xlink:href="10.11609/jott.5821.16.3.24854-24880" ext-link-type="doi" xlink:type="simple">https://doi.org/10.11609/jott.5821.16.3.24854-24880</ext-link></mixed-citation></ref><ref id="B44"><mixed-citation xmlns:xlink="http://www.w3.org/1999/xlink" xlink:type="simple"><person-group><name name-style="western"><surname>Shankar</surname><given-names>S</given-names></name><name name-style="western"><surname>Kumar</surname><given-names>D</given-names></name><name name-style="western"><surname>Deepa</surname><given-names>J</given-names></name><name name-style="western"><surname>Madasamy</surname><given-names>K</given-names></name><name name-style="western"><surname>Jadhav</surname><given-names>S</given-names></name><name name-style="western"><surname>Kunte</surname><given-names>KB</given-names></name></person-group> (<year>2023</year>) <article-title>Aquatic beetles (<tp:taxon-name><tp:taxon-name-part taxon-name-part-type="class">Insecta</tp:taxon-name-part></tp:taxon-name>, <tp:taxon-name><tp:taxon-name-part taxon-name-part-type="order">Coleoptera</tp:taxon-name-part></tp:taxon-name>) of Koundinya Wildlife Sanctuary, Andhra Pradesh, India.</article-title><source>Journal of Insect Biodiversity and Systematics</source><volume>9</volume>(<issue>3</issue>): <fpage>449</fpage>–<lpage>467</lpage>. <ext-link xlink:href="10.52547/jibs.9.3.449" ext-link-type="doi" xlink:type="simple">https://doi.org/10.52547/jibs.9.3.449</ext-link></mixed-citation></ref><ref id="B12"><mixed-citation xmlns:xlink="http://www.w3.org/1999/xlink" xlink:type="simple"><person-group><name name-style="western"><surname>Deb</surname><given-names>R</given-names></name><name name-style="western"><surname>Subramanian</surname><given-names>KA</given-names></name></person-group> (<year>2023</year>) <article-title>New Records of <italic><tp:taxon-name><tp:taxon-name-part taxon-name-part-type="genus">Sandracottus</tp:taxon-name-part></tp:taxon-name></italic> species (<tp:taxon-name><tp:taxon-name-part taxon-name-part-type="order">Coleoptera</tp:taxon-name-part></tp:taxon-name>: <tp:taxon-name><tp:taxon-name-part taxon-name-part-type="family">Dytiscidae</tp:taxon-name-part></tp:taxon-name>) from Western Ghats of India.</article-title><source>Uttar Pradesh Journal of Zoology</source><volume>44</volume>(<issue>21</issue>): <fpage>10</fpage>–<lpage>15</lpage>. <ext-link xlink:href="10.56557/upjoz/2023/v44i213663" ext-link-type="doi" xlink:type="simple">https://doi.org/10.56557/upjoz/2023/v44i213663</ext-link></mixed-citation></ref><ref id="B59"><mixed-citation xmlns:xlink="http://www.w3.org/1999/xlink" xlink:type="simple"><person-group><name name-style="western"><surname>Zeng</surname><given-names>H</given-names></name></person-group> (<year>1989</year>) <source>Taxonomy of Chinese <tp:taxon-name><tp:taxon-name-part taxon-name-part-type="family">Dytiscidae</tp:taxon-name-part></tp:taxon-name> in the museums of China. Abstract of Ph.D.-thesis.</source><publisher-name>Guangzhou: Department of Biology</publisher-name>, <publisher-loc>Zhongshan University</publisher-loc>, <size units="page">8 pp</size>.</mixed-citation></ref><ref id="B37"><mixed-citation xmlns:xlink="http://www.w3.org/1999/xlink" xlink:type="simple"><person-group><name name-style="western"><surname>Nilsson</surname><given-names>AN</given-names></name></person-group> (<year>1995</year>) <source><tp:taxon-name><tp:taxon-name-part taxon-name-part-type="family">Noteridae</tp:taxon-name-part></tp:taxon-name> and <tp:taxon-name><tp:taxon-name-part taxon-name-part-type="family">Dytiscidae</tp:taxon-name-part></tp:taxon-name>: Annotated check list of the <tp:taxon-name><tp:taxon-name-part taxon-name-part-type="family">Noteridae</tp:taxon-name-part></tp:taxon-name> and <tp:taxon-name><tp:taxon-name-part taxon-name-part-type="family">Dytiscidae</tp:taxon-name-part></tp:taxon-name> of China (<tp:taxon-name><tp:taxon-name-part taxon-name-part-type="order">Coleoptera</tp:taxon-name-part></tp:taxon-name>). Pp. 35–96.</source><publisher-name>In: Jäch MA</publisher-name>, <publisher-loc>Ji L (Eds) Water beetles of China, Vol. 1. Wien: Zoologisch-Botanische Gesellschaft in Österreich and Wiener Coleopterologenverein</publisher-loc>, <size units="page">410 pp</size>.</mixed-citation></ref></ref-list></tp:taxon-treatment>
