# Supplementary material for: ﻿Revision of the Oriental and Australasian diving beetle genus Sandracottus Sharp, 1882 (Coleoptera, Dytiscidae, Dytiscinae)
Source: Zookeys. 2025 Jan 6;1223:87–147. doi: 10.3897/zookeys.1223.138220 (PMC11730086; doi:10.3897/zookeys.1223.138220)
Supplement: XML Treatment for Sandracottus hunteri [file zookeys.1223.138220-treatment9.xml]

<!DOCTYPE tp:taxon-treatment
  PUBLIC "-//TaxonX//DTD Taxonomic Treatment Publishing DTD v0 20100105//EN" "tax-treatment-NSO.dtd">
<tp:taxon-treatment xmlns:tp="http://www.plazi.org/taxpub"><tp:treatment-meta><kwd-group><label>Taxon classification</label><kwd>
              <named-content content-type="kingdom">Animalia</named-content>
            </kwd><kwd>
              <named-content content-type="order">Coleoptera</named-content>
            </kwd><kwd>
              <named-content content-type="family">Dytiscidae</named-content>
            </kwd></kwd-group><mixed-citation publication-type="journal"><person-group><name><surname>Hendrich</surname><given-names>Lars</given-names></name><name><surname>Brancucci</surname><given-names>Michel</given-names></name></person-group><article-title>﻿Revision of the Oriental and Australasian diving beetle genus <italic><tp:taxon-name><tp:taxon-name-part taxon-name-part-type="genus" reg="Sandracottus">Sandracottus</tp:taxon-name-part></tp:taxon-name></italic> Sharp, 1882 (<tp:taxon-name><tp:taxon-name-part taxon-name-part-type="order">Coleoptera</tp:taxon-name-part></tp:taxon-name>, <tp:taxon-name><tp:taxon-name-part taxon-name-part-type="family">Dytiscidae</tp:taxon-name-part></tp:taxon-name>, <tp:taxon-name><tp:taxon-name-part taxon-name-part-type="subfamily">Dytiscinae</tp:taxon-name-part></tp:taxon-name>)</article-title><source>Zookeys</source><day>06</day><month>01</month><year>2025</year><volume>1223</volume><fpage>87</fpage><lpage>147</lpage><pub-id pub-id-type="doi">10.3897/zookeys.1223.138220</pub-id></mixed-citation></tp:treatment-meta><tp:nomenclature><label>﻿</label><tp:taxon-name>
            <object-id xmlns:xlink="http://www.w3.org/1999/xlink" content-type="arpha" xlink:type="simple">1C09BEED-A7AC-5703-B71B-B97BDCCBA261</object-id>
            <tp:taxon-name-part taxon-name-part-type="genus" reg="Sandracottus">Sandracottus</tp:taxon-name-part>
            <tp:taxon-name-part taxon-name-part-type="species" reg="hunteri">hunteri</tp:taxon-name-part>
          </tp:taxon-name><tp:taxon-authority>(Crotch, 1872)</tp:taxon-authority><tp:taxon-status xmlns:xlink="http://www.w3.org/1999/xlink" xlink:type="simple">stat. rev.</tp:taxon-status><xref ref-type="fig" rid="F2">Figs 7</xref><xref ref-type="fig" rid="F5">, 18</xref><xref ref-type="fig" rid="F14">, 30</xref><xref ref-type="fig" rid="F16">, 37</xref><xref ref-type="fig" rid="F16">, 38</xref><xref ref-type="fig" rid="F16">, 40</xref><xref ref-type="fig" rid="F16">, 41</xref><xref ref-type="fig" rid="F19">, 53</xref><tp:nomenclature-citation-list><tp:nomenclature-citation><tp:taxon-name>
                <tp:taxon-name-part taxon-name-part-type="genus" reg="Dytiscus">Dytiscus</tp:taxon-name-part>
                <tp:taxon-name-part taxon-name-part-type="species" reg="fasciatus">fasciatus</tp:taxon-name-part>
              </tp:taxon-name><comment>Fabricius, 1775: 825 (type locality India).</comment></tp:nomenclature-citation><tp:nomenclature-citation><tp:taxon-name>
                <tp:taxon-name-part taxon-name-part-type="genus" reg="Hydaticus">Hydaticus</tp:taxon-name-part>
                <tp:taxon-name-part taxon-name-part-type="species" reg="hunteri">hunteri</tp:taxon-name-part>
              </tp:taxon-name><comment>Crotch, 1872: 205 (type locality China) (replacement name for <tp:taxon-name><tp:taxon-name-part taxon-name-part-type="genus" reg="Dytiscus">Dytiscus</tp:taxon-name-part><tp:taxon-name-part taxon-name-part-type="species" reg="fasciatus">fasciatus</tp:taxon-name-part></tp:taxon-name> Fabricius).</comment></tp:nomenclature-citation><tp:nomenclature-citation><tp:taxon-name>
                <tp:taxon-name-part taxon-name-part-type="genus" reg="Sandracottus">Sandracottus</tp:taxon-name-part>
                <tp:taxon-name-part taxon-name-part-type="species" reg="fasciatus">fasciatus</tp:taxon-name-part>
              </tp:taxon-name><comment>(Fabricius, 1775): <xref ref-type="bibr" rid="B42">Régimbart 1899</xref>: 333 (descr.); <xref ref-type="bibr" rid="B60">Zimmermann 1920</xref>: 234 (cat.); <xref ref-type="bibr" rid="B24">Hendrich and Balke 1995</xref>: 47 (ecol., cat.).</comment></tp:nomenclature-citation><tp:nomenclature-citation><tp:taxon-name>
                <tp:taxon-name-part taxon-name-part-type="genus" reg="Sandracottus">Sandracottus</tp:taxon-name-part>
                <tp:taxon-name-part taxon-name-part-type="species" reg="mixtus">mixtus</tp:taxon-name-part>
              </tp:taxon-name><comment>(non Blanchard, 1843): <xref ref-type="bibr" rid="B23">Hendrich 1995</xref>: 48 (ecol.); <xref ref-type="bibr" rid="B40">Park et al. 2009</xref>: 47 (check list); <xref ref-type="bibr" rid="B18">Ghosh and Nilsson 2012</xref>: 19 (cat.); <xref ref-type="bibr" rid="B34">Lee et al. 2014</xref>: 36. (faun.); <xref ref-type="bibr" rid="B50">Suprayitno et al. 2022</xref>: 135 (check list, faun.); <xref ref-type="bibr" rid="B3">Atthakor et al. 2018</xref>: 93 (faun.); <xref ref-type="bibr" rid="B16">Ghosh and Gupta 2012</xref>: 110 (faun.); <xref ref-type="bibr" rid="B1">Alarie et al. 2023</xref>: 307 (larval descrip.); Hájek and Nilsson 2024: 91 (cat.).</comment></tp:nomenclature-citation><tp:nomenclature-citation><tp:taxon-name>
                <tp:taxon-name-part taxon-name-part-type="genus" reg="Sandracottus">Sandracottus</tp:taxon-name-part>
                <tp:taxon-name-part taxon-name-part-type="species" reg="fasciatus">fasciatus</tp:taxon-name-part>
                <tp:taxon-name-part taxon-name-part-type="infraspecific-rank">var.</tp:taxon-name-part>
                <tp:taxon-name-part taxon-name-part-type="variety" reg="crucialis">crucialis</tp:taxon-name-part>
              </tp:taxon-name><comment>Régimbart, 1899: 333 (type locality Vietnam, Myanmar); <xref ref-type="bibr" rid="B54">Vazirani 1977</xref>: 85 (syn.).</comment></tp:nomenclature-citation><tp:nomenclature-citation><tp:taxon-name>
                <tp:taxon-name-part taxon-name-part-type="genus" reg="Sandracottus">Sandracottus</tp:taxon-name-part>
                <tp:taxon-name-part taxon-name-part-type="species" reg="manipurensis">manipurensis</tp:taxon-name-part>
              </tp:taxon-name><comment>Vazirani, 1969: 277 (type locality Manipur, Assam, India); <xref ref-type="bibr" rid="B36">Mukhopadhyay and Ghosh 2004</xref>: 368 (cat.); <xref ref-type="bibr" rid="B18">Ghosh and Nilsson 2012</xref>: 19 (cat.); Hájek and Nilsson 2024: 91 (cat.) (syn. nov.).</comment></tp:nomenclature-citation><tp:nomenclature-citation><tp:taxon-name>
                <tp:taxon-name-part taxon-name-part-type="genus" reg="Sandracottus">Sandracottus</tp:taxon-name-part>
                <tp:taxon-name-part taxon-name-part-type="species" reg="hunteri">hunteri</tp:taxon-name-part>
              </tp:taxon-name><comment>(Crotch, 1872): <xref ref-type="bibr" rid="B46">Sharp 1884</xref>: 447 (faun., check list); <xref ref-type="bibr" rid="B28">Jäch et al. 2012</xref> (faun.); <xref ref-type="bibr" rid="B51">Suprayitno et al. 2017</xref>: 35 (faun., ecology).</comment></tp:nomenclature-citation></tp:nomenclature-citation-list></tp:nomenclature><tp:treatment-sec sec-type="type material" id="SECID0ENQDI"><title>Type material of <italic><tp:taxon-name><tp:taxon-name-part taxon-name-part-type="genus" reg="Dytiscus">Dytiscus</tp:taxon-name-part><tp:taxon-name-part taxon-name-part-type="species" reg="fasciatus">fasciatus</tp:taxon-name-part></tp:taxon-name></italic>.</title><p><bold><italic>Holotype</italic></bold>, 1 male: “Dyt. Fasciatus Fabr. Pag. [page] 293 No 7” [handwritten label], “Compared with modern examples in Brit. Mus. R.A.G. March 1926” [printed label with red letters], “Hunter Coll. ZIHU 2199” [printed label, museum no.], “Type” [printed label with red frame], “139881” [catalogue number GLAHM 139881], “<italic><tp:taxon-name><tp:taxon-name-part taxon-name-part-type="genus" reg="Dytiscus">Dytiscus</tp:taxon-name-part><tp:taxon-name-part taxon-name-part-type="species" reg="fasciatus">fasciatus</tp:taxon-name-part></tp:taxon-name></italic> Fab. <italic><tp:taxon-name><tp:taxon-name-part taxon-name-part-type="genus" reg="Sandracottus">Sandracottus</tp:taxon-name-part><tp:taxon-name-part taxon-name-part-type="species" reg="fasciatus">fasciatus</tp:taxon-name-part></tp:taxon-name></italic> Fab.” [printed label with red frame] (<abbrev xmlns:xlink="http://www.w3.org/1999/xlink" xlink:title="Hunterian Museum, University of Glasgow" id="ABBRID0E1RDI" xlink:type="simple">HMUG</abbrev>). Examined.</p></tp:treatment-sec><tp:treatment-sec sec-type="type material" id="SECID0E5RDI"><title>Type material of <italic><tp:taxon-name><tp:taxon-name-part taxon-name-part-type="genus" reg="Sandracottus">Sandracottus</tp:taxon-name-part><tp:taxon-name-part taxon-name-part-type="species" reg="manipurensis">manipurensis</tp:taxon-name-part></tp:taxon-name></italic>.</title><p><bold><italic>Holotype</italic></bold> not examined (<abbrev xmlns:xlink="http://www.w3.org/1999/xlink" xlink:title="Zoological Survey of India" id="ABBRID0EVSDI" xlink:type="simple">ZSI</abbrev>). <bold><italic>Paratype</italic></bold>, 1 male: “India Assam, Manipur 5000 ft. Phaiphenigaum 30.VIII.60 F. Schmid” [handwritten label], “Z.S.I. Lot No 61 1960” [printed label], “PARATYPE” [printed label], “<italic><tp:taxon-name><tp:taxon-name-part taxon-name-part-type="genus" reg="Sandracottus">Sandracottus</tp:taxon-name-part><tp:taxon-name-part taxon-name-part-type="species" reg="manipurensis">manipurensis</tp:taxon-name-part></tp:taxon-name></italic> n.sp. T.G. Vazirani, det.” [handwritten and printed label], “5147 H4A”, “<italic><tp:taxon-name><tp:taxon-name-part taxon-name-part-type="genus" reg="Sandracottus">Sandracottus</tp:taxon-name-part><tp:taxon-name-part taxon-name-part-type="species" reg="hunteri">hunteri</tp:taxon-name-part></tp:taxon-name></italic> (Crotch) det.M.Brancucci &amp; L.Hendrich 10” (<abbrev xmlns:xlink="http://www.w3.org/1999/xlink" xlink:title="Zoological Survey of India" id="ABBRID0ESTDI" xlink:type="simple">ZSI</abbrev>). Examined.</p></tp:treatment-sec><tp:treatment-sec sec-type="material" id="SECID0EWTDI"><title>Additional material.</title><p><bold>(473 specimens)</bold>: • <bold>Nepal</bold>: 7 exs., “E-Nepal, Dhankuta-Hills, Thamur Valley, 1150–2000 m, 23.-25V.1983, M.Brancucci leg.” (<abbrev xmlns:xlink="http://www.w3.org/1999/xlink" xlink:title="Naturhistorisches Museum Basel" id="ABBRID0EAUDI" xlink:type="simple">NMB</abbrev>). • <bold>India</bold>: 2 exs., “NE India, Assam Bhalukpong, 150 m, <named-content xmlns:xlink="http://www.w3.org/1999/xlink" content-type="dwc:verbatimCoordinates" xlink:type="simple"><named-content content-type="geo-json" specific-use="{&#34;type&#34;:&#34;Point&#34;,&#34;coordinates&#34;:[92.600000,27.033333]}" id="NCID0EJUDI" xlink:type="simple">27°02'N 92°36'E</named-content></named-content>, 26.V.- 3.VI.2005, Dembicky leg.” (<abbrev xmlns:xlink="http://www.w3.org/1999/xlink" xlink:title="Naturhistorisches Museum Basel" id="ABBRID0EOUDI" xlink:type="simple">NMB</abbrev>); 2 exs., “NE India, Arunachal Prov., 8 km S Jamiri Sessa vicinity, <named-content xmlns:xlink="http://www.w3.org/1999/xlink" content-type="dwc:verbatimCoordinates" xlink:type="simple"><named-content content-type="geo-json" specific-use="{&#34;type&#34;:&#34;Point&#34;,&#34;coordinates&#34;:[92.566667,27.116667]}" id="NCID0EVUDI" xlink:type="simple">27°07'N 92°34'E</named-content></named-content>, 26.V.-4.VI.2005, 350 m, P. Pacholatko leg.” (<abbrev xmlns:xlink="http://www.w3.org/1999/xlink" xlink:title="Naturhistorisches Museum Basel" id="ABBRID0E1UDI" xlink:type="simple">NMB</abbrev>); 1 ex., “Darjeeling Distr., Alghera, 2900 m, 25.IV.1982, Ch.J.Rai leg.” (<abbrev xmlns:xlink="http://www.w3.org/1999/xlink" xlink:title="Naturhistorisches Museum Basel" id="ABBRID0E5UDI" xlink:type="simple">NMB</abbrev>); 3 exs., “Darjeeling Distr., Kalimpong env., III.-IV.1989, Ch. J. Rai leg.” (<abbrev xmlns:xlink="http://www.w3.org/1999/xlink" xlink:title="Naturhistorisches Museum Basel" id="ABBRID0ECVDI" xlink:type="simple">NMB</abbrev>). • <bold>China</bold>: 1 ex., “China Kouy-Tcheou [= Guizhou] Kouy-Tcheou, Reg. de Pin-Fa, 1909 Cavalerie” (<abbrev xmlns:xlink="http://www.w3.org/1999/xlink" xlink:title="Collection Hans Fery" id="ABBRID0EIVDI" xlink:type="simple">CHF</abbrev>); 1 ex., “China Yunnan-See, 1898 Excoiffier” (<abbrev xmlns:xlink="http://www.w3.org/1999/xlink" xlink:title="Collection Hans Fery" id="ABBRID0EMVDI" xlink:type="simple">CHF</abbrev>); 1 ex., “Chengtu 1933” [Chengdu], “Szechwan China DC Graham XI-27-1700ft” (<abbrev xmlns:xlink="http://www.w3.org/1999/xlink" xlink:title="United States National Museum of Natural History" id="ABBRID0EQVDI" xlink:type="simple">USNM</abbrev>); 1 ex., “Mu Dong Szechwan China DC Graham 6-15-33 Alt 1100ft” (<abbrev xmlns:xlink="http://www.w3.org/1999/xlink" xlink:title="United States National Museum of Natural History" id="ABBRID0EUVDI" xlink:type="simple">USNM</abbrev>); 7 exs., “Spirit Valley”, “Nanking Kiangsu Province”, “China H.F. Loomis Oct. 25, 1919” (<abbrev xmlns:xlink="http://www.w3.org/1999/xlink" xlink:title="United States National Museum of Natural History" id="ABBRID0EYVDI" xlink:type="simple">USNM</abbrev>); 2 exs., “China 1942 Yun Hsien March WL Jellison” (<abbrev xmlns:xlink="http://www.w3.org/1999/xlink" xlink:title="United States National Museum of Natural History" id="ABBRID0E3VDI" xlink:type="simple">USNM</abbrev>); 17 exs., “Suifu Sz. China”, “June 1928”, “DCGraham Collector” (<abbrev xmlns:xlink="http://www.w3.org/1999/xlink" xlink:title="United States National Museum of Natural History" id="ABBRID0EAWDI" xlink:type="simple">USNM</abbrev>); 1 ex., “Suifu Szchuen China 1923”, “DCGraham Collector” (<abbrev xmlns:xlink="http://www.w3.org/1999/xlink" xlink:title="United States National Museum of Natural History" id="ABBRID0EEWDI" xlink:type="simple">USNM</abbrev>); 1 ex., “Suifu 1000-2000ft Szchuen China 23´ DCGraham Collector” (<abbrev xmlns:xlink="http://www.w3.org/1999/xlink" xlink:title="United States National Museum of Natural History" id="ABBRID0EIWDI" xlink:type="simple">USNM</abbrev>); 8 exs., “Suifu Szchuen”, “DCGraham Collector” (<abbrev xmlns:xlink="http://www.w3.org/1999/xlink" xlink:title="United States National Museum of Natural History" id="ABBRID0EMWDI" xlink:type="simple">USNM</abbrev>); 1 ex., “China, Hayan Isl. Wuzhi Shan Mt. [Hainan, Wuzhi Shan Nature Reserve], 1500 m <named-content xmlns:xlink="http://www.w3.org/1999/xlink" content-type="dwc:verbatimCoordinates" xlink:type="simple"><named-content content-type="geo-json" specific-use="{&#34;type&#34;:&#34;Point&#34;,&#34;coordinates&#34;:[109.716667,18.883333]}" id="NCID0ETWDI" xlink:type="simple">18°53'N 109°43'E</named-content></named-content> 20.02.-10.04.2001 local collector”, “coll. H. Hebauer” (<abbrev xmlns:xlink="http://www.w3.org/1999/xlink" xlink:title="Collection Hans Hebauer" id="ABBRID0EYWDI" xlink:type="simple">CHH</abbrev>); 2 exs., “Chine A. David” (<abbrev xmlns:xlink="http://www.w3.org/1999/xlink" xlink:title="Muséum national d´Histoire naturelle, Paris" id="ABBRID0E3WDI" xlink:type="simple">MNHN</abbrev>); 1 ex., “Su Tschuen Siao Lou 1897“ (<abbrev xmlns:xlink="http://www.w3.org/1999/xlink" xlink:title="Muséum national d´Histoire naturelle, Paris" id="ABBRID0EAXDI" xlink:type="simple">MNHN</abbrev>); 1 ex., “Guanxi, 350 m a.s.l. 10 km S Yangshuo, muddy pools, fields, pasture 3.XI.1999 leg. J. Šťastný” (<abbrev xmlns:xlink="http://www.w3.org/1999/xlink" xlink:title="Collection Jaroslav Šťastný" id="ABBRID0EEXDI" xlink:type="simple">CJS</abbrev>); 5 exs., “Pingshiang [Pingxiang, Jiangxi] Süd-China Dr. Kreyenberg, Coll. Kraatz”, “Zimmermann det.” (<abbrev xmlns:xlink="http://www.w3.org/1999/xlink" xlink:title="Deutsches Entomologisches Institut" id="ABBRID0EIXDI" xlink:type="simple">DEI</abbrev>); 3 exs., “Kiukiang [Jiujiang] June 1887 AE Pratt”, “Coll. Kraatz Régimbart det.” (<abbrev xmlns:xlink="http://www.w3.org/1999/xlink" xlink:title="Deutsches Entomologisches Institut" id="ABBRID0EMXDI" xlink:type="simple">DEI</abbrev>); 2 exs., “Kiukiang July 1887 AE Pratt”, “Coll. Kraatz Régimbart det.” (<abbrev xmlns:xlink="http://www.w3.org/1999/xlink" xlink:title="Deutsches Entomologisches Institut" id="ABBRID0EQXDI" xlink:type="simple">DEI</abbrev>); 2 exs., “Kiangsi [Jiangxi] China”, “Coll. Kraatz Régimbart det.”, “Zimmermann det.” (<abbrev xmlns:xlink="http://www.w3.org/1999/xlink" xlink:title="Deutsches Entomologisches Institut" id="ABBRID0EUXDI" xlink:type="simple">DEI</abbrev>); 1 ex., “China, coll. Gärtner” (<abbrev xmlns:xlink="http://www.w3.org/1999/xlink" xlink:title="Deutsches Entomologisches Institut" id="ABBRID0EYXDI" xlink:type="simple">DEI</abbrev>); 2 exs., “China Prov. Hupeh [Hubei] Mts. Wu-schan” (<abbrev xmlns:xlink="http://www.w3.org/1999/xlink" xlink:title="Deutsches Entomologisches Institut" id="ABBRID0E3XDI" xlink:type="simple">DEI</abbrev>); 2 exs., “Su Tschuen, Siàn-Lou 1897” (<abbrev xmlns:xlink="http://www.w3.org/1999/xlink" xlink:title="Muséum national d´Histoire naturelle, Paris" id="ABBRID0EAYDI" xlink:type="simple">MNHN</abbrev>); 1 ex., “China, Kouang-si, P. Barrière 1909 ex. Coll. Oberthür” (<abbrev xmlns:xlink="http://www.w3.org/1999/xlink" xlink:title="Muséum national d´Histoire naturelle, Paris" id="ABBRID0EEYDI" xlink:type="simple">MNHN</abbrev>); 33 exs., “Su Tschuen Chasseurs Indigènes 1903” (<abbrev xmlns:xlink="http://www.w3.org/1999/xlink" xlink:title="Muséum national d´Histoire naturelle, Paris" id="ABBRID0EIYDI" xlink:type="simple">MNHN</abbrev>); 20 exs., “Sian-Lou Chasseurs du P. Dejean 1904” (<abbrev xmlns:xlink="http://www.w3.org/1999/xlink" xlink:title="Muséum national d´Histoire naturelle, Paris" id="ABBRID0EMYDI" xlink:type="simple">MNHN</abbrev>); 1 ex., “China Kouangsi Rég. de Nanning 1931” (<abbrev xmlns:xlink="http://www.w3.org/1999/xlink" xlink:title="Muséum national d´Histoire naturelle, Paris" id="ABBRID0EQYDI" xlink:type="simple">MNHN</abbrev>); 1 ex., “Foochau [Fuzhou, Fujian] April 1886 Leech” (<abbrev xmlns:xlink="http://www.w3.org/1999/xlink" xlink:title="Muséum national d´Histoire naturelle, Paris" id="ABBRID0EUYDI" xlink:type="simple">MNHN</abbrev>); 4 exs., “Kiukiang [=Jiujiang] June 1887 A.E Pratt” (<abbrev xmlns:xlink="http://www.w3.org/1999/xlink" xlink:title="Muséum national d´Histoire naturelle, Paris" id="ABBRID0EYYDI" xlink:type="simple">MNHN</abbrev>); 4 exs., “Su-Tchuen, Chasseurs Indigènes 1907” (<abbrev xmlns:xlink="http://www.w3.org/1999/xlink" xlink:title="Muséum national d´Histoire naturelle, Paris" id="ABBRID0E3YDI" xlink:type="simple">MNHN</abbrev>); 2 exs., “Su-Tchuen, Siàn-Lou 1897” (<abbrev xmlns:xlink="http://www.w3.org/1999/xlink" xlink:title="Muséum national d´Histoire naturelle, Paris" id="ABBRID0EAZDI" xlink:type="simple">MNHN</abbrev>); 1 ex., “Bas-Yunnan A. Salvat 1904” (<abbrev xmlns:xlink="http://www.w3.org/1999/xlink" xlink:title="Muséum national d´Histoire naturelle, Paris" id="ABBRID0EEZDI" xlink:type="simple">MNHN</abbrev>); 2 exs., “Chine, A. David“ (<abbrev xmlns:xlink="http://www.w3.org/1999/xlink" xlink:title="Muséum national d´Histoire naturelle, Paris" id="ABBRID0EIZDI" xlink:type="simple">MNHN</abbrev>); 2 exs., “Kiang-Si A. David” (<abbrev xmlns:xlink="http://www.w3.org/1999/xlink" xlink:title="Muséum national d´Histoire naturelle, Paris" id="ABBRID0EMZDI" xlink:type="simple">MNHN</abbrev>); 3 exs., “Kouy Tchéou Abbé Largeteau” (<abbrev xmlns:xlink="http://www.w3.org/1999/xlink" xlink:title="Muséum national d´Histoire naturelle, Paris" id="ABBRID0EQZDI" xlink:type="simple">MNHN</abbrev>); 6 exs., “Kouy Tchéou Rég. De Pin-Fa Père Cavalerie 1908” (<abbrev xmlns:xlink="http://www.w3.org/1999/xlink" xlink:title="Naturhistorisches Museum Basel" id="ABBRID0EUZDI" xlink:type="simple">NMB</abbrev>, <abbrev xmlns:xlink="http://www.w3.org/1999/xlink" xlink:title="Muséum national d´Histoire naturelle, Paris" id="ABBRID0EYZDI" xlink:type="simple">MNHN</abbrev>); 1 ex., “Chine Shanghai” (<abbrev xmlns:xlink="http://www.w3.org/1999/xlink" xlink:title="Muséum national d´Histoire naturelle, Paris" id="ABBRID0E3ZDI" xlink:type="simple">MNHN</abbrev>); 1 ex., “China bor. Ex Musaeo Thorey” (<abbrev xmlns:xlink="http://www.w3.org/1999/xlink" xlink:title="Muséum national d´Histoire naturelle, Paris" id="ABBRID0EA1DI" xlink:type="simple">MNHN</abbrev>); 4 exs., “China“ (<abbrev xmlns:xlink="http://www.w3.org/1999/xlink" xlink:title="Natural History Museum, London" id="ABBRID0EE1DI" xlink:type="simple">NHMUK</abbrev>); 1 ex., “Danes Island [Changzhou Island, Guangdong] 6756” (<abbrev xmlns:xlink="http://www.w3.org/1999/xlink" xlink:title="Natural History Museum, London" id="ABBRID0EI1DI" xlink:type="simple">NHMUK</abbrev>); 4 exs., “Canton [Guangzhou, Guangdong], C.W. Howard, B.M. 1922-22” (<abbrev xmlns:xlink="http://www.w3.org/1999/xlink" xlink:title="Natural History Museum, London" id="ABBRID0EM1DI" xlink:type="simple">NHMUK</abbrev>); 5 exs., “Da-Iaen-saen near Nong-po [village near Ningpo, Zhejang] Walker Coll. 93.-18.” (<abbrev xmlns:xlink="http://www.w3.org/1999/xlink" xlink:title="Natural History Museum, London" id="ABBRID0EQ1DI" xlink:type="simple">NHMUK</abbrev>); 3 exs., “Hong Kong, J.J.Walker”, “G.C.Champion Coll. B.M.1927-409” (<abbrev xmlns:xlink="http://www.w3.org/1999/xlink" xlink:title="Natural History Museum, London" id="ABBRID0EU1DI" xlink:type="simple">NHMUK</abbrev>); 19 ex., “China, Da-Iaen-saen [village near Ningbo, Zhejang], J.J.W.”, “G.C.Champion Coll. B.M.1927-409” (<abbrev xmlns:xlink="http://www.w3.org/1999/xlink" xlink:title="Natural History Museum, London" id="ABBRID0EY1DI" xlink:type="simple">NHMUK</abbrev>); 16 exs., “Western China Suiling W.A. Maw. 1909-38” (<abbrev xmlns:xlink="http://www.w3.org/1999/xlink" xlink:title="Natural History Museum, London" id="ABBRID0E31DI" xlink:type="simple">NHMUK</abbrev>); 1 ex., “Prov. Hunan, Huitong, 550 m, 9.-16.VII.1992, Ji Lanzhou leg.” (<abbrev xmlns:xlink="http://www.w3.org/1999/xlink" xlink:title="Naturhistorisches Museum Wien" id="ABBRID0EA2DI" xlink:type="simple">NMW</abbrev>); 1 ex., “Yunnansen”, “From R. Oberthür”, “Coll´n J.D. Sherman Jr. 1926” (<abbrev xmlns:xlink="http://www.w3.org/1999/xlink" xlink:title="United States National Museum of Natural History" id="ABBRID0EE2DI" xlink:type="simple">USNM</abbrev>); 1 ex., “Yünnan, Xishuangbanna ca. 10 km NW Menglun, ca. 700–800 m, 7.XI.1999, leg. Jäch et al. (CWBS360)” (<abbrev xmlns:xlink="http://www.w3.org/1999/xlink" xlink:title="Naturhistorisches Museum Wien" id="ABBRID0EI2DI" xlink:type="simple">NMW</abbrev>); 1 ex., “SE-Guangxi, District Yulin, Liuwan Mts. SW Yulin, 350–400 m, 16.XI.1993, Schillhammer leg. (20)” (<abbrev xmlns:xlink="http://www.w3.org/1999/xlink" xlink:title="Naturhistorisches Museum Wien" id="ABBRID0EM2DI" xlink:type="simple">NMW</abbrev>); 1 ex., “Kiu Kiang [=Jiujiang] 1889”, “Coll. Kraatz” (<abbrev xmlns:xlink="http://www.w3.org/1999/xlink" xlink:title="Naturhistorisches Museum Wien" id="ABBRID0EQ2DI" xlink:type="simple">NMW</abbrev>); 2 exs., “Nanking, Dr.Jettmar” (<abbrev xmlns:xlink="http://www.w3.org/1999/xlink" xlink:title="Naturhistorisches Museum Wien" id="ABBRID0EU2DI" xlink:type="simple">NMW</abbrev>); 1 ex., “China, Dr.Stoltz BH” (<abbrev xmlns:xlink="http://www.w3.org/1999/xlink" xlink:title="Naturhistorisches Museum Wien" id="ABBRID0EY2DI" xlink:type="simple">NMW</abbrev>); 1 ex., “Kiukiang [=Jiujiang] VII.1887 A.E.Pratt” (<abbrev xmlns:xlink="http://www.w3.org/1999/xlink" xlink:title="Naturhistorisches Museum Wien" id="ABBRID0E32DI" xlink:type="simple">NMW</abbrev>); 1 ex., “Chekiang, Chusan, 17.VII.1931, O.Piel leg.” (<abbrev xmlns:xlink="http://www.w3.org/1999/xlink" xlink:title="Muséum national d´Histoire naturelle, Paris" id="ABBRID0EA3DI" xlink:type="simple">MNHN</abbrev>); 2 exs., “China” (<abbrev xmlns:xlink="http://www.w3.org/1999/xlink" xlink:title="Muséum national d´Histoire naturelle, Paris" id="ABBRID0EE3DI" xlink:type="simple">MNHN</abbrev>); 2 exs., “Prov. Hupeh” (<abbrev xmlns:xlink="http://www.w3.org/1999/xlink" xlink:title="Muséum national d´Histoire naturelle, Paris" id="ABBRID0EI3DI" xlink:type="simple">MNHN</abbrev>); 1 ex., “Kiangsi, Staudinger &amp; Bang Haas” (<abbrev xmlns:xlink="http://www.w3.org/1999/xlink" xlink:title="Muséum national d´Histoire naturelle, Paris" id="ABBRID0EM3DI" xlink:type="simple">MNHN</abbrev>); 1 ex., “Szechuan, Chungking, E.Reitter” (<abbrev xmlns:xlink="http://www.w3.org/1999/xlink" xlink:title="Muséum national d´Histoire naturelle, Paris" id="ABBRID0EQ3DI" xlink:type="simple">MNHN</abbrev>); 1 ex., “Kuong Si” (<abbrev xmlns:xlink="http://www.w3.org/1999/xlink" xlink:title="Muséum national d´Histoire naturelle, Paris" id="ABBRID0EU3DI" xlink:type="simple">MNHN</abbrev>); 2 exs., “China Yunnan” (<abbrev xmlns:xlink="http://www.w3.org/1999/xlink" xlink:title="Muséum national d´Histoire naturelle, Paris" id="ABBRID0EY3DI" xlink:type="simple">MNHN</abbrev>); 1 ex., “S-China Canton S.W.Howard”, “BM 1922-22” (<abbrev xmlns:xlink="http://www.w3.org/1999/xlink" xlink:title="Collection Günther Wewalka" id="ABBRID0E33DI" xlink:type="simple">CGW</abbrev>); 3 exs., “Central China”, “Nonfried Coll.” (<abbrev xmlns:xlink="http://www.w3.org/1999/xlink" xlink:title="Collection Günther Wewalka" id="ABBRID0EA4DI" xlink:type="simple">CGW</abbrev>); 5 exs., “W-Guizhou Prov., Leigongshan, Xijiang, 1200–1900 m, 29.V.-2.VI.1997, Bolm leg.” (<abbrev xmlns:xlink="http://www.w3.org/1999/xlink" xlink:title="Naturhistorisches Museum Basel" id="ABBRID0EE4DI" xlink:type="simple">NMB</abbrev>); 2 exs., “Hainan (217) 6 km W Dongxing, 50 m, 25.I.1996, Jäch leg.” (<abbrev xmlns:xlink="http://www.w3.org/1999/xlink" xlink:title="Naturhistorisches Museum Wien" id="ABBRID0EI4DI" xlink:type="simple">NMW</abbrev>); 37 exs., “Chine Tchékiang [Ningpo] Coll. David” (<abbrev xmlns:xlink="http://www.w3.org/1999/xlink" xlink:title="Muséum national d´Histoire naturelle, Paris" id="ABBRID0EM4DI" xlink:type="simple">MNHN</abbrev>); 1 ex., “Ou Hou“, “Gebrüder W. Müller, Vermächt. 1909” (<abbrev xmlns:xlink="http://www.w3.org/1999/xlink" xlink:title="Staatliches Museum für Tierkunde" id="ABBRID0EQ4DI" xlink:type="simple">SMTD</abbrev>); 2 exs., “Kiangsi [Jiangxi]” (<abbrev xmlns:xlink="http://www.w3.org/1999/xlink" xlink:title="Staatliches Museum für Tierkunde" id="ABBRID0EU4DI" xlink:type="simple">SMTD</abbrev>); 2 exs., “Kiautschau” (<abbrev xmlns:xlink="http://www.w3.org/1999/xlink" xlink:title="Staatliches Museum für Tierkunde" id="ABBRID0EY4DI" xlink:type="simple">SMTD</abbrev>); 3 exs., “Shanghai“, “Coll. C. Felsche Geschenk 1907” (<abbrev xmlns:xlink="http://www.w3.org/1999/xlink" xlink:title="Staatliches Museum für Tierkunde" id="ABBRID0E34DI" xlink:type="simple">SMTD</abbrev>); 3 exs., “Kiukiang [Jiujang] June 1887 A.E. Pratt”, “Samml. A. Zimmermann” (<abbrev xmlns:xlink="http://www.w3.org/1999/xlink" xlink:title="Zoologische Staatssammlung, München" id="ABBRID0EA5DI" xlink:type="simple">ZSM</abbrev>); 3 exs., “China, “Samml. A. Zimmermann” (<abbrev xmlns:xlink="http://www.w3.org/1999/xlink" xlink:title="Zoologische Staatssammlung, München" id="ABBRID0EE5DI" xlink:type="simple">ZSM</abbrev>); 4 exs., “China, Kiautschou”, “Samml. A. Zimmermann” (<abbrev xmlns:xlink="http://www.w3.org/1999/xlink" xlink:title="Zoologische Staatssammlung, München" id="ABBRID0EI5DI" xlink:type="simple">ZSM</abbrev>); 2 exs., “China, Pingshiang”, “Samml. A. Zimmermann” (<abbrev xmlns:xlink="http://www.w3.org/1999/xlink" xlink:title="Zoologische Staatssammlung, München" id="ABBRID0EM5DI" xlink:type="simple">ZSM</abbrev>); 2 exs., “China, Kiaugsi”, “Samml. A. Zimmermann” (<abbrev xmlns:xlink="http://www.w3.org/1999/xlink" xlink:title="Zoologische Staatssammlung, München" id="ABBRID0EQ5DI" xlink:type="simple">ZSM</abbrev>); 1 ex., “China Su-Tchuen chasseurs indigènes 1903” (<abbrev xmlns:xlink="http://www.w3.org/1999/xlink" xlink:title="Collection Lars Hendrich" id="ABBRID0EU5DI" xlink:type="simple">CLH</abbrev>); 2 exs., “China, Central Sichuan Baoguo Emet Co, 27.VII.-3.VIII.1994, Benes leg.” (<abbrev xmlns:xlink="http://www.w3.org/1999/xlink" xlink:title="Collection Lars Hendrich" id="ABBRID0EY5DI" xlink:type="simple">CLH</abbrev>); 4 exs., “Sechuan, Pingwu, <named-content xmlns:xlink="http://www.w3.org/1999/xlink" content-type="dwc:verbatimCoordinates" xlink:type="simple"><named-content content-type="geo-json" specific-use="{&#34;type&#34;:&#34;Point&#34;,&#34;coordinates&#34;:[104.266667,32.250000]}" id="NCID0E65DI" xlink:type="simple">32°15'N 104°16'E</named-content></named-content>, 3.- 9.VI.1997, E. Kucera leg.” (<abbrev xmlns:xlink="http://www.w3.org/1999/xlink" xlink:title="Collection Lars Hendrich" id="ABBRID0EE6DI" xlink:type="simple">CLH</abbrev>); 1 ex., “China, Shanghai”, “Coll. E. Csiki”, “Sandracottus fasciatus v. hunteri Crotch” (<abbrev xmlns:xlink="http://www.w3.org/1999/xlink" xlink:title="Természettudományi Múzeum" id="ABBRID0EI6DI" xlink:type="simple">TDMB</abbrev>). • <bold>Myanmar</bold>: 6 exs., “Taunggyi, Burma 2'27 Miss Northup” (<abbrev xmlns:xlink="http://www.w3.org/1999/xlink" xlink:title="United States National Museum of Natural History" id="ABBRID0EO6DI" xlink:type="simple">USNM</abbrev>); 1 ex., “Myanmar Catcin Cauri Birranta Fea Ag. Nov. 1886” (<abbrev xmlns:xlink="http://www.w3.org/1999/xlink" xlink:title="Muséum national d´Histoire naturelle, Paris" id="ABBRID0ES6DI" xlink:type="simple">MNHN</abbrev>); 1 ex., “Myanmar Sagaing Division, Alaungdaw Katthapa NP, Khaung Din stream, ca. 450 m, 11.V.2003, Boukal et al. leg. (119)” (<abbrev xmlns:xlink="http://www.w3.org/1999/xlink" xlink:title="Naturhistorisches Museum Wien" id="ABBRID0EW6DI" xlink:type="simple">NMW</abbrev>); 1 ex., “Myanmar Sagaing Division, Alaungdaw Katthapa NP, Khaung Din stream, ca. 360 m, 7.V.2003, Boukal et al. leg. (119)” (<abbrev xmlns:xlink="http://www.w3.org/1999/xlink" xlink:title="Naturhistorisches Museum Wien" id="ABBRID0E16DI" xlink:type="simple">NMW</abbrev>); 4 exs., “Myanmar, Sagaing Division, Chatthin Wildlife Sanctuary, <named-content xmlns:xlink="http://www.w3.org/1999/xlink" content-type="dwc:verbatimCoordinates" xlink:type="simple"><named-content content-type="geo-json" specific-use="{&#34;type&#34;:&#34;Point&#34;,&#34;coordinates&#34;:[95.646733,23.524683]}" id="NCID0ECAAK" xlink:type="simple">23°31.481 N 95°38.804 E</named-content></named-content>, ca. 260 m, 9.X.1998, Schillhammer leg. (9)”; 4 exs., “Myanmar Shan State, NE Mintaingbin Forest Camp [ca. 35 km N Aungban] above (150), pool, 22.VIII.2004, Shaverdo leg. (152)” (<abbrev xmlns:xlink="http://www.w3.org/1999/xlink" xlink:title="Naturhistorisches Museum Wien" id="ABBRID0EHAAK" xlink:type="simple">NMW</abbrev>); 6 exs., “Myanmar Shan State, NE Mintaingbin Forest Camp above (150), ca. 1200 m, puddles, 14.-20.VIII.2004, Shaverdo leg.” (<abbrev xmlns:xlink="http://www.w3.org/1999/xlink" xlink:title="Naturhistorisches Museum Wien" id="ABBRID0ELAAK" xlink:type="simple">NMW</abbrev>); 6 exs., “Myanmar Shan State, NE Mintaingbin Forest Camp above (150A), ca. 1200 m, pond, 14.-20.VIII.2004, Shaverdo leg.” (<abbrev xmlns:xlink="http://www.w3.org/1999/xlink" xlink:title="Naturhistorisches Museum Wien" id="ABBRID0EPAAK" xlink:type="simple">NMW</abbrev>); 1 ex., “Myanmar Shan State, Shwedaung Wildlife Sanctuary, <named-content xmlns:xlink="http://www.w3.org/1999/xlink" content-type="dwc:verbatimCoordinates" xlink:type="simple"><named-content content-type="geo-json" specific-use="{&#34;type&#34;:&#34;Point&#34;,&#34;coordinates&#34;:[96.225450,23.085483]}" id="NCID0EWAAK" xlink:type="simple">23°05.129 N 96°13.527 S</named-content></named-content>, 360 m, 19.VII.2002, M.Hlaing &amp; A.Moa leg.” (<abbrev xmlns:xlink="http://www.w3.org/1999/xlink" xlink:title="Naturhistorisches Museum Wien" id="ABBRID0E2AAK" xlink:type="simple">NMW</abbrev>); 9 exs., “Myanmar SW Shan-State, 70 km W Taungguyi, 10.-11.VI.1997, J. Rejsek leg.” (<abbrev xmlns:xlink="http://www.w3.org/1999/xlink" xlink:title="Collection Jaroslav Šťastný" id="ABBRID0E6AAK" xlink:type="simple">CJS</abbrev>, <abbrev xmlns:xlink="http://www.w3.org/1999/xlink" xlink:title="Národní muzeum, Praha" id="ABBRID0EDBAK" xlink:type="simple">NMPC</abbrev>); 1 ex., “SW Shan state, Inle lake Nyaungshwe, 7.-16.VI.1997, J. Rejsek” (<abbrev xmlns:xlink="http://www.w3.org/1999/xlink" xlink:title="Collection Jaroslav Šťastný" id="ABBRID0EHBAK" xlink:type="simple">CJS</abbrev>); 1 ex., “Myanmar Shan State Kalaw env. 1356 m N 20.63200” E 96.56197” 8.-20.6.2015 Walter Grosser lgt.” (<abbrev xmlns:xlink="http://www.w3.org/1999/xlink" xlink:title="Collection Lars Hendrich" id="ABBRID0ELBAK" xlink:type="simple">CLH</abbrev>); 10 exs., “Myanmar, Shan-State, near Kalaw, <named-content xmlns:xlink="http://www.w3.org/1999/xlink" content-type="dwc:verbatimCoordinates" xlink:type="simple"><named-content content-type="geo-json" specific-use="{&#34;type&#34;:&#34;Point&#34;,&#34;coordinates&#34;:[96.579444,20.613333]}" id="NCID0ESBAK" xlink:type="simple">20°36'48´´N 96°34'46´´E</named-content></named-content>, 1400 m, 15.XI.2003, M. Hornburg leg.” (<abbrev xmlns:xlink="http://www.w3.org/1999/xlink" xlink:title="Collection Lars Hendrich" id="ABBRID0EXBAK" xlink:type="simple">CLH</abbrev>). • <bold>Cambodia</bold>: 1 ex., “Cambodscha Schmidt” (<abbrev xmlns:xlink="http://www.w3.org/1999/xlink" xlink:title="Muséum national d´Histoire naturelle, Paris" id="ABBRID0E4BAK" xlink:type="simple">MNHN</abbrev>); 5 exs., “Pnom Penh V.de Salvara” (<abbrev xmlns:xlink="http://www.w3.org/1999/xlink" xlink:title="Muséum national d´Histoire naturelle, Paris" id="ABBRID0EBCAK" xlink:type="simple">MNHN</abbrev>); 1 ex., “Cambodia sept. or., Stung Treng 18.-22.IV.1998, 13°32'N 105°58'E, J. Mlíkovský leg.” (<abbrev xmlns:xlink="http://www.w3.org/1999/xlink" xlink:title="Národní muzeum, Praha" id="ABBRID0EFCAK" xlink:type="simple">NMPC</abbrev>). • <bold>Laos</bold>: 1 ex., “NE Laos Huaphanne Prov. Mt. Phu Pane, 1220–1900 m Ban Saluei v.env., 18.V.-2.VI.2012 <named-content xmlns:xlink="http://www.w3.org/1999/xlink" content-type="dwc:verbatimCoordinates" xlink:type="simple"><named-content content-type="geo-json" specific-use="{&#34;type&#34;:&#34;Point&#34;,&#34;coordinates&#34;:[103.983333,20.200000]}" id="NCID0EOCAK" xlink:type="simple">20°12'N 103°59'E</named-content></named-content>, St. Jakl + Lao collector leg. Coll. Hendrich” (<abbrev xmlns:xlink="http://www.w3.org/1999/xlink" xlink:title="Collection Lars Hendrich" id="ABBRID0ETCAK" xlink:type="simple">CLH</abbrev>);1 ex., “Khammouan Prov., Nakai env., 500–600 m, 22.V.-8.VI.2001, <named-content xmlns:xlink="http://www.w3.org/1999/xlink" content-type="dwc:verbatimCoordinates" xlink:type="simple"><named-content content-type="geo-json" specific-use="{&#34;type&#34;:&#34;Point&#34;,&#34;coordinates&#34;:[105.150000,17.716667]}" id="NCID0E1CAK" xlink:type="simple">17°43'N 105°09'E</named-content></named-content>, E. Jendek &amp; O. Šauša leg.” (<abbrev xmlns:xlink="http://www.w3.org/1999/xlink" xlink:title="Collection Hans Hebauer" id="ABBRID0E6CAK" xlink:type="simple">CHH</abbrev>); 8 exs., “Laos Attapeu prov., Ban Vang Tat Noi env. 900 m, <named-content xmlns:xlink="http://www.w3.org/1999/xlink" content-type="dwc:verbatimCoordinates" xlink:type="simple"><named-content content-type="geo-json" specific-use="{&#34;type&#34;:&#34;Point&#34;,&#34;coordinates&#34;:[107.400000,20.066667]}" id="NCID0EGDAK" xlink:type="simple">15°03-04'N / 107°24'E</named-content></named-content>, 10.-25.V.2011”, “NHMB Basel 2011 Expedition, M. Brancucci, M. Geiser, D. Hauck, Z. Kraus, A. Phantala &amp; E. Vongphachan” (<abbrev xmlns:xlink="http://www.w3.org/1999/xlink" xlink:title="Collection Lars Hendrich" id="ABBRID0ELDAK" xlink:type="simple">CLH</abbrev>, <abbrev xmlns:xlink="http://www.w3.org/1999/xlink" xlink:title="Naturhistorisches Museum Basel" id="ABBRID0EPDAK" xlink:type="simple">NMB</abbrev>); 2 exs., “Laos Svannakhet prov., Phou Xang He NBCA, ca. 5 km SW Ban Pa Phaknau, 250–400 m <named-content xmlns:xlink="http://www.w3.org/1999/xlink" content-type="dwc:verbatimCoordinates" xlink:type="simple"><named-content content-type="geo-json" specific-use="{&#34;type&#34;:&#34;Point&#34;,&#34;coordinates&#34;:[105.633333,17.000000]}" id="NCID0EWDAK" xlink:type="simple">17°00'N / 105°38'E</named-content></named-content>, 31.V.-6.VI.2011”, “NHMB Basel 2011 Expedition, M. Brancucci, M. Geiser, D. Hauck, Z. Kraus, A. Phantala &amp; E. Vongphachan” (<abbrev xmlns:xlink="http://www.w3.org/1999/xlink" xlink:title="Naturhistorisches Museum Basel" id="ABBRID0E2DAK" xlink:type="simple">NMB</abbrev>); 2 exs., “Laos Bolikhamsay prov., Nam Kading NPA research training center near Ban Phon Kham, <named-content xmlns:xlink="http://www.w3.org/1999/xlink" content-type="dwc:verbatimCoordinates" xlink:type="simple"><named-content content-type="geo-json" specific-use="{&#34;type&#34;:&#34;Point&#34;,&#34;coordinates&#34;:[104.133333,18.333333]}" id="NCID0ECEAK" xlink:type="simple">18°20'N / 104°08'E</named-content></named-content>, 250 m, 23.-29.V.2011”, “NHMB Basel 2011 Expedition, M. Brancucci, M. Geiser, D. Hauck, Z. Kraus, A. Phantala &amp; E. Vongphachan” (<abbrev xmlns:xlink="http://www.w3.org/1999/xlink" xlink:title="Naturhistorisches Museum Basel" id="ABBRID0EHEAK" xlink:type="simple">NMB</abbrev>); 2 exs., “Xayaboury Prov., Xayaboury env., <named-content xmlns:xlink="http://www.w3.org/1999/xlink" content-type="dwc:verbatimCoordinates" xlink:type="simple"><named-content content-type="geo-json" specific-use="{&#34;type&#34;:&#34;Point&#34;,&#34;coordinates&#34;:[101.700000,19.216667]}" id="NCID0EOEAK" xlink:type="simple">19°13'N, 101°42E</named-content></named-content>, 300 m, 27.-30.VI.2010, leg. D. Hauck” (<abbrev xmlns:xlink="http://www.w3.org/1999/xlink" xlink:title="Naturhistorisches Museum Basel" id="ABBRID0ETEAK" xlink:type="simple">NMB</abbrev>); 1 ex., “Laos Umg. Vientiane III.-VI.1963” (<abbrev xmlns:xlink="http://www.w3.org/1999/xlink" xlink:title="Naturhistorisches Museum Basel" id="ABBRID0EXEAK" xlink:type="simple">NMB</abbrev>); 20 exs., “ATTAPEU prov., Annam Highlands Mts., Dong Amphan NBCA, ca. 1160 m, NONG FA [crater lake] env., <named-content xmlns:xlink="http://www.w3.org/1999/xlink" content-type="dwc:verbatimCoordinates" xlink:type="simple"><named-content content-type="geo-json" specific-use="{&#34;type&#34;:&#34;Point&#34;,&#34;coordinates&#34;:[107.426667,15.098333]}" id="NCID0E5EAK" xlink:type="simple">15°05.9'N, 107°25.6'E</named-content></named-content>, 30.iv-6.V.2010, J. Hájek leg.” (<abbrev xmlns:xlink="http://www.w3.org/1999/xlink" xlink:title="Národní muzeum, Praha" id="ABBRID0EDFAK" xlink:type="simple">NMPC</abbrev>); 1 ex., “Pak Lag, 13.VIII.1918 V.de Salvara leg.” (<abbrev xmlns:xlink="http://www.w3.org/1999/xlink" xlink:title="Muséum national d´Histoire naturelle, Paris" id="ABBRID0EHFAK" xlink:type="simple">MNHN</abbrev>); 1 ex., “Luang Prabang I.1917 V.de Salvara” (<abbrev xmlns:xlink="http://www.w3.org/1999/xlink" xlink:title="Muséum national d´Histoire naturelle, Paris" id="ABBRID0ELFAK" xlink:type="simple">MNHN</abbrev>); 3 exs., “Ban Mong 15.XII.1917 V.de Salvara” (<abbrev xmlns:xlink="http://www.w3.org/1999/xlink" xlink:title="Muséum national d´Histoire naturelle, Paris" id="ABBRID0EPFAK" xlink:type="simple">MNHN</abbrev>); 2 exs., “Phongsaly Prov., Phongsaly env., 1500 m, <named-content xmlns:xlink="http://www.w3.org/1999/xlink" content-type="dwc:verbatimCoordinates" xlink:type="simple"><named-content content-type="geo-json" specific-use="{&#34;type&#34;:&#34;Point&#34;,&#34;coordinates&#34;:[102.100000,21.683333]}" id="NCID0EWFAK" xlink:type="simple">21°41'N 102°06'E</named-content></named-content>, 28.V.-20.VI.2003, M. Brancucci leg.” (<abbrev xmlns:xlink="http://www.w3.org/1999/xlink" xlink:title="Naturhistorisches Museum Basel" id="ABBRID0E2FAK" xlink:type="simple">NMB</abbrev>); 4 exs., “Phongsaly Prov. Ban Hatsa, 550 m, <named-content xmlns:xlink="http://www.w3.org/1999/xlink" content-type="dwc:verbatimCoordinates" xlink:type="simple"><named-content content-type="geo-json" specific-use="{&#34;type&#34;:&#34;Point&#34;,&#34;coordinates&#34;:[102.200000,21.733333]}" id="NCID0ECGAK" xlink:type="simple">21°44'N 102°12'E</named-content></named-content>, 9.V.+17.VI.2004, M. Brancucci leg.” (<abbrev xmlns:xlink="http://www.w3.org/1999/xlink" xlink:title="Naturhistorisches Museum Basel" id="ABBRID0EHGAK" xlink:type="simple">NMB</abbrev>); 8 exs., “Phongsaly Prov., Ban Sano Mai, 1150 m, <named-content xmlns:xlink="http://www.w3.org/1999/xlink" content-type="dwc:verbatimCoordinates" xlink:type="simple"><named-content content-type="geo-json" specific-use="{&#34;type&#34;:&#34;Point&#34;,&#34;coordinates&#34;:[102.200000,21.733333]}" id="NCID0EOGAK" xlink:type="simple">21°44'N 102°12'E</named-content></named-content>, 19.V.-26.V.2004, M. Brancucci leg.” (<abbrev xmlns:xlink="http://www.w3.org/1999/xlink" xlink:title="Naturhistorisches Museum Basel" id="ABBRID0ETGAK" xlink:type="simple">NMB</abbrev>); 3 exs., “NE Laos, Houa Phan prov., <named-content xmlns:xlink="http://www.w3.org/1999/xlink" content-type="dwc:verbatimCoordinates" xlink:type="simple"><named-content content-type="geo-json" specific-use="{&#34;type&#34;:&#34;Point&#34;,&#34;coordinates&#34;:[104.000000,20.216667]}" id="NCID0E1GAK" xlink:type="simple">20°13'N 104°00'E</named-content></named-content>, Phou Pane Mt., 1.-16.VI.2009, 1350–1500 m, M. Brancucci leg.” (<abbrev xmlns:xlink="http://www.w3.org/1999/xlink" xlink:title="Naturhistorisches Museum Basel" id="ABBRID0E6GAK" xlink:type="simple">NMB</abbrev>); 2 exs., “Xieng Khouang prov., <named-content xmlns:xlink="http://www.w3.org/1999/xlink" content-type="dwc:verbatimCoordinates" xlink:type="simple"><named-content content-type="geo-json" specific-use="{&#34;type&#34;:&#34;Point&#34;,&#34;coordinates&#34;:[103.400000,19.050000]}" id="NCID0EGHAK" xlink:type="simple">19°03'N 103°24'E</named-content></named-content>, Ban Thaviang env., muddy puddle, 500–600 m, 19.V.2010, M. Geiser leg.” (<abbrev xmlns:xlink="http://www.w3.org/1999/xlink" xlink:title="Naturhistorisches Museum Basel" id="ABBRID0ELHAK" xlink:type="simple">NMB</abbrev>); 1 ex., “N-Laos, Louangphrabang Prov., <named-content xmlns:xlink="http://www.w3.org/1999/xlink" content-type="dwc:verbatimCoordinates" xlink:type="simple"><named-content content-type="geo-json" specific-use="{&#34;type&#34;:&#34;Point&#34;,&#34;coordinates&#34;:[102.150000,19.883333]}" id="NCID0ESHAK" xlink:type="simple">19°53'N 102°09'E</named-content></named-content>, Khan river, 300 m, V.Kuban leg.” (<abbrev xmlns:xlink="http://www.w3.org/1999/xlink" xlink:title="Naturhistorisches Museum Basel" id="ABBRID0EXHAK" xlink:type="simple">NMB</abbrev>); 1 ex., “N-Laos, Louangphrabang Prov., <named-content xmlns:xlink="http://www.w3.org/1999/xlink" content-type="dwc:verbatimCoordinates" xlink:type="simple"><named-content content-type="geo-json" specific-use="{&#34;type&#34;:&#34;Point&#34;,&#34;coordinates&#34;:[101.316667,21.150000]}" id="NCID0E5HAK" xlink:type="simple">21°09'N 101°19'E</named-content></named-content>, Namtha, 900–1200 m, 5.-31.V.1997, V.Kuban leg.” (<abbrev xmlns:xlink="http://www.w3.org/1999/xlink" xlink:title="Naturhistorisches Museum Basel" id="ABBRID0EDIAK" xlink:type="simple">NMB</abbrev>); 1 ex., “Boloikhamxai Prov., 70 km NEE Vientiane, 150 m, <named-content xmlns:xlink="http://www.w3.org/1999/xlink" content-type="dwc:verbatimCoordinates" xlink:type="simple"><named-content content-type="geo-json" specific-use="{&#34;type&#34;:&#34;Point&#34;,&#34;coordinates&#34;:[103.183333,18.266667]}" id="NCID0EKIAK" xlink:type="simple">18°16'N 103°11'E</named-content></named-content>, 27.-30.IV.1997, V.Kuban leg.” (<abbrev xmlns:xlink="http://www.w3.org/1999/xlink" xlink:title="Naturhistorisches Museum Basel" id="ABBRID0EPIAK" xlink:type="simple">NMB</abbrev>); 1 ex., “Vientiane Prov., Lao Pako env. 55 km NE Vientiane, 1.-4.V.2004, J. Bezděek leg.” (<abbrev xmlns:xlink="http://www.w3.org/1999/xlink" xlink:title="Národní muzeum, Praha" id="ABBRID0ETIAK" xlink:type="simple">NMPC</abbrev>); 1 ex., “C-Laos, Bolikhamsai Province, Ban Nape – Kaew Nua Pass, 18.IV-1.V.1998, alt. 600 m,<named-content xmlns:xlink="http://www.w3.org/1999/xlink" content-type="dwc:verbatimCoordinates" xlink:type="simple"><named-content content-type="geo-json" specific-use="{&#34;type&#34;:&#34;Point&#34;,&#34;coordinates&#34;:[105.151667,18.371667]}" id="NCID0E1IAK" xlink:type="simple"> 18°22.3 N 105°09.1 E</named-content></named-content>, M. Strba &amp; R. Hergovits leg.” (<abbrev xmlns:xlink="http://www.w3.org/1999/xlink" xlink:title="Collection Lars Hendrich" id="ABBRID0E6IAK" xlink:type="simple">CLH</abbrev>); 1 ex., “N Laos, Vientiane Prov.,Vang Vieng, 300 m, <named-content xmlns:xlink="http://www.w3.org/1999/xlink" content-type="dwc:verbatimCoordinates" xlink:type="simple"><named-content content-type="geo-json" specific-use="{&#34;type&#34;:&#34;Point&#34;,&#34;coordinates&#34;:[102.448611,18.923056]}" id="NCID0EGJAK" xlink:type="simple">18°55'23'N 102°26'55'E</named-content></named-content>, 1.-15.V. &amp; 1.-6.VII.2001, J.Koubac leg.” (<abbrev xmlns:xlink="http://www.w3.org/1999/xlink" xlink:title="Naturhistorisches Museum Basel" id="ABBRID0ELJAK" xlink:type="simple">NMB</abbrev>); 1 ex., “CE Laos, Boli Khan Xai prov., <named-content xmlns:xlink="http://www.w3.org/1999/xlink" content-type="dwc:verbatimCoordinates" xlink:type="simple"><named-content content-type="geo-json" specific-use="{&#34;type&#34;:&#34;Point&#34;,&#34;coordinates&#34;:[105.133333,18.350000]}" id="NCID0ESJAK" xlink:type="simple">18°21'N 105°08'E</named-content></named-content>, 8 km NE Ban Nape, 600 m, 1.-18.V.2001, V. Kuban leg.” (<abbrev xmlns:xlink="http://www.w3.org/1999/xlink" xlink:title="Naturhistorisches Museum Basel" id="ABBRID0EXJAK" xlink:type="simple">NMB</abbrev>); 20 exs., “Annam Laos”, “<tp:taxon-name><tp:taxon-name-part taxon-name-part-type="genus" reg="Sandracottus">Sandracottus</tp:taxon-name-part><tp:taxon-name-part taxon-name-part-type="species" reg="mixtus">mixtus</tp:taxon-name-part><tp:taxon-name-part taxon-name-part-type="infraspecific-rank">ab.</tp:taxon-name-part><tp:taxon-name-part taxon-name-part-type="aberration" reg="crucialis">crucialis</tp:taxon-name-part></tp:taxon-name> Rég. Dr. Guignot det. 1956” (<abbrev xmlns:xlink="http://www.w3.org/1999/xlink" xlink:title="Természettudományi Múzeum" id="ABBRID0EMKAK" xlink:type="simple">TDMB</abbrev>). • <bold>Thailand</bold>: 2 exs., “Siam Kra Ding 12 III 56 RE Elbel” (<abbrev xmlns:xlink="http://www.w3.org/1999/xlink" xlink:title="United States National Museum of Natural History" id="ABBRID0ESKAK" xlink:type="simple">USNM</abbrev>); 7 exs., “Siam 17 V 53 RE Elbel”, “Pek-chong Sikiu-kerat Nong Min” (<abbrev xmlns:xlink="http://www.w3.org/1999/xlink" xlink:title="United States National Museum of Natural History" id="ABBRID0EWKAK" xlink:type="simple">USNM</abbrev>); 7 exs., “Thailand 27 VI 54 REElbel”, “Sakon Nakhon, Muang Sakon Nakhon, Phu Phan” (<abbrev xmlns:xlink="http://www.w3.org/1999/xlink" xlink:title="United States National Museum of Natural History" id="ABBRID0E1KAK" xlink:type="simple">USNM</abbrev>); 24 exs., “Nakhon Ratchasima Province, Sakaerat Biosphere Reserve, King Cobra Cave, Thailand Coords: <named-content xmlns:xlink="http://www.w3.org/1999/xlink" content-type="dwc:verbatimCoordinates" xlink:type="simple"><named-content content-type="geo-json" specific-use="{&#34;type&#34;:&#34;Point&#34;,&#34;coordinates&#34;:[101.932017,14.508933]}" id="NCID0EBLAK" xlink:type="simple">14° 30.536’ N, 101° 55.921’ E</named-content></named-content>, 362 m a.s.l., 27 Oct 2013, W. Atthakor leg., Sakaerat Expedition, lead by Professor Somsak Panha of Chulalongkorn University” (<abbrev xmlns:xlink="http://www.w3.org/1999/xlink" xlink:title="Collection Srinakharinwirot University" id="ABBRID0EGLAK" xlink:type="simple">CSUT</abbrev>); 6 exs., “THAILAND Kanchanaburi Prov. Sai Yok N.P. – Pools on road, 23.VII.1996 leg. P. Mazzoldi“ (<abbrev xmlns:xlink="http://www.w3.org/1999/xlink" xlink:title="Collection Paolo Mazzoldi" id="ABBRID0EKLAK" xlink:type="simple">CPM</abbrev>); 17 exs., “Thailand, Mukdahan LL 2000, Phu Pha Thoep N.P. Small pools on dry stream bed, Mazzoldi P. leg. (23)” (<abbrev xmlns:xlink="http://www.w3.org/1999/xlink" xlink:title="Collection Paolo Mazzoldi" id="ABBRID0EOLAK" xlink:type="simple">CPM</abbrev>); 1 ex., “Chiang Mai prov. 35 km NW of Muang Ngai, <named-content xmlns:xlink="http://www.w3.org/1999/xlink" content-type="dwc:verbatimCoordinates" xlink:type="simple"><named-content content-type="geo-json" specific-use="{&#34;type&#34;:&#34;Point&#34;,&#34;coordinates&#34;:[98.700000,18.666667]}" id="NCID0EVLAK" xlink:type="simple">18° 40’ N 98° 42’ E</named-content></named-content>, 10.I.2006, S. Bečvář S. &amp; R. Fouque leg.” (<abbrev xmlns:xlink="http://www.w3.org/1999/xlink" xlink:title="Collection Jaroslav Šťastný" id="ABBRID0E1LAK" xlink:type="simple">CJS</abbrev>); 2 exs., “NE Thain Nan district, Ban Pha Khap, 15.-20.V.1992, Pacholatko leg.” (<abbrev xmlns:xlink="http://www.w3.org/1999/xlink" xlink:title="Naturhistorisches Museum Wien" id="ABBRID0E5LAK" xlink:type="simple">NMW</abbrev>); 2 exs., “NW-Thailand, Chiang Mai, Soppong-Pai, 1800 m, 1.-8.V.1993, Pacholatko &amp; Dembicky leg.” (<abbrev xmlns:xlink="http://www.w3.org/1999/xlink" xlink:title="Naturhistorisches Museum Wien" id="ABBRID0ECMAK" xlink:type="simple">NMW</abbrev>); 4 exs., “NW-Thailand, Chiang Mai (Zoo), 9.-16.V.1988, at light, Malicky leg.” (<abbrev xmlns:xlink="http://www.w3.org/1999/xlink" xlink:title="Naturhistorisches Museum Wien" id="ABBRID0EGMAK" xlink:type="simple">NMW</abbrev>); 1 ex., “NW-Thailand, Chiang Mai, 10.-17.V.1989, Malicky leg.” (<abbrev xmlns:xlink="http://www.w3.org/1999/xlink" xlink:title="Naturhistorisches Museum Wien" id="ABBRID0EKMAK" xlink:type="simple">NMW</abbrev>); 2 exs., “Pang, 300 m, <named-content xmlns:xlink="http://www.w3.org/1999/xlink" content-type="dwc:verbatimCoordinates" xlink:type="simple"><named-content content-type="geo-json" specific-use="{&#34;type&#34;:&#34;Point&#34;,&#34;coordinates&#34;:[99.200000,19.916667]}" id="NCID0ERMAK" xlink:type="simple">19°55'N 99°12'E</named-content></named-content>, D.Král leg.” (<abbrev xmlns:xlink="http://www.w3.org/1999/xlink" xlink:title="Naturhistorisches Museum Basel" id="ABBRID0EWMAK" xlink:type="simple">NMB</abbrev>); 4 exs., “NW-Thailand, Mae Hong Son, Ban Huai Po, 1500 m, 8.-17.V.1992, S.Bily leg.” (<abbrev xmlns:xlink="http://www.w3.org/1999/xlink" xlink:title="Naturhistorisches Museum Basel" id="ABBRID0E1MAK" xlink:type="simple">NMB</abbrev>); 16 exs., “NW-Thailand, Mae Hong Son, Ban Huai Po, 1600–2000 m, 9.-16.V.1991, J.Horák leg.” (<abbrev xmlns:xlink="http://www.w3.org/1999/xlink" xlink:title="Naturhistorisches Museum Basel" id="ABBRID0E5MAK" xlink:type="simple">NMB</abbrev>, <abbrev xmlns:xlink="http://www.w3.org/1999/xlink" xlink:title="Naturhistorisches Museum Wien" id="ABBRID0ECNAK" xlink:type="simple">NMW</abbrev>); 1 ex., “NW-Thailand, Mae Hong Son, Ban Huai Po, 1700 m, 24.-30.VI.1993, Schneider leg.” (<abbrev xmlns:xlink="http://www.w3.org/1999/xlink" xlink:title="Naturhistorisches Museum Wien" id="ABBRID0EGNAK" xlink:type="simple">NMW</abbrev>); 1 ex., “NW-Thailand, Mae Hong Son, Ban Huai Po, 1600–2000 m, 9.-16.V.1991, Pacholatko leg.” (<abbrev xmlns:xlink="http://www.w3.org/1999/xlink" xlink:title="Naturhistorisches Museum Basel" id="ABBRID0EKNAK" xlink:type="simple">NMB</abbrev>); 1 ex., “Lansang n.g., Thanon Thong Chai, 500 m, 18.-24.IV.1991, <named-content xmlns:xlink="http://www.w3.org/1999/xlink" content-type="dwc:verbatimCoordinates" xlink:type="simple"><named-content content-type="geo-json" specific-use="{&#34;type&#34;:&#34;Point&#34;,&#34;coordinates&#34;:[98.950000,16.800000]}" id="NCID0ERNAK" xlink:type="simple">16°48'N 98°57'E</named-content></named-content>, D.Kral &amp; V.Kuban leg.” (<abbrev xmlns:xlink="http://www.w3.org/1999/xlink" xlink:title="Naturhistorisches Museum Basel" id="ABBRID0EWNAK" xlink:type="simple">NMB</abbrev>); 1 ex., “Thanon Thong Chai, Chiangdao, <named-content xmlns:xlink="http://www.w3.org/1999/xlink" content-type="dwc:verbatimCoordinates" xlink:type="simple"><named-content content-type="geo-json" specific-use="{&#34;type&#34;:&#34;Point&#34;,&#34;coordinates&#34;:[98.916667,19.400000]}" id="NCID0E4NAK" xlink:type="simple">19°24'N 98°55'E</named-content></named-content>, 600 m, 10.-16.V.1991, D.Kral &amp; V.Kuban leg.” (<abbrev xmlns:xlink="http://www.w3.org/1999/xlink" xlink:title="Naturhistorisches Museum Basel" id="ABBRID0ECOAK" xlink:type="simple">NMB</abbrev>); 1 ex., “Lansang NP, 18.-24.IV.1991, 500 m, <named-content xmlns:xlink="http://www.w3.org/1999/xlink" content-type="dwc:verbatimCoordinates" xlink:type="simple"><named-content content-type="geo-json" specific-use="{&#34;type&#34;:&#34;Point&#34;,&#34;coordinates&#34;:[98.950000,16.800000]}" id="NCID0EJOAK" xlink:type="simple">16°48'N 98°57'E</named-content></named-content>, D. Král leg.” (<abbrev xmlns:xlink="http://www.w3.org/1999/xlink" xlink:title="Národní muzeum, Praha" id="ABBRID0EOOAK" xlink:type="simple">NMPC</abbrev>); 1 ex., “Siam”, “Gebrüder W. Müller Vermächt. 1909” (<abbrev xmlns:xlink="http://www.w3.org/1999/xlink" xlink:title="Staatliches Museum für Tierkunde" id="ABBRID0ESOAK" xlink:type="simple">SMTD</abbrev>). • <bold>Malaysia</bold>: 1 ex., “West Malaysia, Kuala Lipis, small forest pool in rubber plantation, 15.IV.1997, Balke &amp; Hendrich leg.” (<abbrev xmlns:xlink="http://www.w3.org/1999/xlink" xlink:title="Collection Lars Hendrich" id="ABBRID0EYOAK" xlink:type="simple">CLH</abbrev>); 3 exs., “Kedah Peak, 3200 feet, XII.1915”, “ex. F.M.S. Museum B.M. 1955-354” (<abbrev xmlns:xlink="http://www.w3.org/1999/xlink" xlink:title="Natural History Museum, London" id="ABBRID0E3OAK" xlink:type="simple">NHMUK</abbrev>); 2 exs., “West Malaysia, Penang, Botanical Garden, 27.I.1992, M.Jäch leg.” (9) (<abbrev xmlns:xlink="http://www.w3.org/1999/xlink" xlink:title="Naturhistorisches Museum Wien" id="ABBRID0EAPAK" xlink:type="simple">NMW</abbrev>). • <bold>Vietnam</bold>: 1 ex., “Vietnam 19.05.2007 Quang Tri Da Krong NP near headquarter lux Csorba leg.” (<abbrev xmlns:xlink="http://www.w3.org/1999/xlink" xlink:title="Collection Hans Fery" id="ABBRID0EGPAK" xlink:type="simple">CHF</abbrev>); 2 exs., “Vietnam N, Quang Binh prov. 1 km N of Cha Lo, 400 m Vitenam-Laos border area <named-content xmlns:xlink="http://www.w3.org/1999/xlink" content-type="dwc:verbatimCoordinates" xlink:type="simple"><named-content content-type="geo-json" specific-use="{&#34;type&#34;:&#34;Point&#34;,&#34;coordinates&#34;:[105.762500,17.689444]}" id="NCID0ENPAK" xlink:type="simple">17°41'22´´N 105° 45'45´´E</named-content></named-content>, L. Dembicky leg., 11.-24.iv.2010” (<abbrev xmlns:xlink="http://www.w3.org/1999/xlink" xlink:title="Naturhistorisches Museum Basel" id="ABBRID0ESPAK" xlink:type="simple">NMB</abbrev>); 4 exs., “Pa-kha 4914”, “Indochine Coll. Dussault” (<abbrev xmlns:xlink="http://www.w3.org/1999/xlink" xlink:title="Naturhistorisches Museum Basel" id="ABBRID0EWPAK" xlink:type="simple">NMB</abbrev>); 5 exs., “N Vietnam, Sa Pa, 1530 m, 25.-9.VI.1991, J. Strnad leg.” (<abbrev xmlns:xlink="http://www.w3.org/1999/xlink" xlink:title="Naturhistorisches Museum Basel" id="ABBRID0E1PAK" xlink:type="simple">NMB</abbrev>); 1 ex., “S Vietnam, Saigon, jardin botanique [botanical garden], octobre 1870, A. Krempf leg.” (<abbrev xmlns:xlink="http://www.w3.org/1999/xlink" xlink:title="Muséum national d´Histoire naturelle, Paris" id="ABBRID0E5PAK" xlink:type="simple">MNHN</abbrev>); 3 exs., “Cuc Phuong (170 m) Ninh Bin Prov. (N-Vietnam) 10. vii.1997, S. Nomura leg.” (<abbrev xmlns:xlink="http://www.w3.org/1999/xlink" xlink:title="National Museum of Nature and Science" id="ABBRID0ECQAK" xlink:type="simple">NMST</abbrev>); 1 ex., “Tonkin Occ. Rég. De Hoa Binh R.P. A de Cooman 1919” (<abbrev xmlns:xlink="http://www.w3.org/1999/xlink" xlink:title="Muséum national d´Histoire naturelle, Paris" id="ABBRID0EGQAK" xlink:type="simple">MNHN</abbrev>); 1 ex., “Sikkim, Kurseong, R.P. Bretaudeau 1894” (<abbrev xmlns:xlink="http://www.w3.org/1999/xlink" xlink:title="Muséum national d´Histoire naturelle, Paris" id="ABBRID0EKQAK" xlink:type="simple">MNHN</abbrev>); 1 ex., “Chasseurs indigènes de ta-Tsién-Loù R.P. Dejean, 1901” (<abbrev xmlns:xlink="http://www.w3.org/1999/xlink" xlink:title="Muséum national d´Histoire naturelle, Paris" id="ABBRID0EOQAK" xlink:type="simple">MNHN</abbrev>); 4 exs., “Tonkin Backan P. Lemée 1907-08” (<abbrev xmlns:xlink="http://www.w3.org/1999/xlink" xlink:title="Muséum national d´Histoire naturelle, Paris" id="ABBRID0ESQAK" xlink:type="simple">MNHN</abbrev>); 8 exs., “Tonkin Backan P. Lemée, 1908” (<abbrev xmlns:xlink="http://www.w3.org/1999/xlink" xlink:title="Muséum national d´Histoire naturelle, Paris" id="ABBRID0EWQAK" xlink:type="simple">MNHN</abbrev>); 1 ex., “Tonkin Occ., Env. de Hoa Binh, R.P. A. de Coomann, 1919” (<abbrev xmlns:xlink="http://www.w3.org/1999/xlink" xlink:title="Muséum national d´Histoire naturelle, Paris" id="ABBRID0E1QAK" xlink:type="simple">MNHN</abbrev>); 5 exs., “S-Vietnam, 12 km N Dalat, Lang Bian, 28.-30.IV.1994, Pacholatko &amp; Dembicky leg.” (<abbrev xmlns:xlink="http://www.w3.org/1999/xlink" xlink:title="Naturhistorisches Museum Wien" id="ABBRID0E5QAK" xlink:type="simple">NMW</abbrev>); 1 ex., “S Vietnam, 16 km N Dalat-Ankroat, 1400 m, <named-content xmlns:xlink="http://www.w3.org/1999/xlink" content-type="dwc:verbatimCoordinates" xlink:type="simple"><named-content content-type="geo-json" specific-use="{&#34;type&#34;:&#34;Point&#34;,&#34;coordinates&#34;:[108.400000,12.083333]}" id="NCID0EFRAK" xlink:type="simple">12°05 N 108°24 E</named-content></named-content>, 15.IV.1995, Pacholatko &amp; Dembicky leg.” (<abbrev xmlns:xlink="http://www.w3.org/1999/xlink" xlink:title="Naturhistorisches Museum Wien" id="ABBRID0EKRAK" xlink:type="simple">NMW</abbrev>); 1 ex., “Tonkin, Chaba, 27.VII.1917, Jeanvoine leg.” (<abbrev xmlns:xlink="http://www.w3.org/1999/xlink" xlink:title="Muséum national d´Histoire naturelle, Paris" id="ABBRID0EORAK" xlink:type="simple">MNHN</abbrev>); 8 exs., “Hoa Binh Tonkin A.deCooman leg.” (<abbrev xmlns:xlink="http://www.w3.org/1999/xlink" xlink:title="Muséum national d´Histoire naturelle, Paris" id="ABBRID0ESRAK" xlink:type="simple">MNHN</abbrev>); 10 exs., “Lac Tho Tonkin, A.deCooman leg.” (<abbrev xmlns:xlink="http://www.w3.org/1999/xlink" xlink:title="Muséum national d´Histoire naturelle, Paris" id="ABBRID0EWRAK" xlink:type="simple">MNHN</abbrev>); 1 ex., “Hanoi 29.III.1917 V.de Salvara” (<abbrev xmlns:xlink="http://www.w3.org/1999/xlink" xlink:title="Muséum national d´Histoire naturelle, Paris" id="ABBRID0E1RAK" xlink:type="simple">MNHN</abbrev>); 1 ex., “Hoa Binh I.1917 V.deSalvara” (<abbrev xmlns:xlink="http://www.w3.org/1999/xlink" xlink:title="Muséum national d´Histoire naturelle, Paris" id="ABBRID0E5RAK" xlink:type="simple">MNHN</abbrev>); 1 ex., “N-Vietnam, Shonla [Son La], 9.X.1991, Murzin leg.” (<abbrev xmlns:xlink="http://www.w3.org/1999/xlink" xlink:title="Naturhistorisches Museum Wien" id="ABBRID0ECSAK" xlink:type="simple">NMW</abbrev>); 1 ex., “N-Vietnam, Ma Da, 27.XII.1990, Murzin leg.” (<abbrev xmlns:xlink="http://www.w3.org/1999/xlink" xlink:title="Naturhistorisches Museum Wien" id="ABBRID0EGSAK" xlink:type="simple">NMW</abbrev>); 1 ex., “Hoang Lien Son Prov., Sa Pa, 11.-19.VI.1990, M. Dvorák leg.” (<abbrev xmlns:xlink="http://www.w3.org/1999/xlink" xlink:title="Národní muzeum, Praha" id="ABBRID0EKSAK" xlink:type="simple">NMPC</abbrev>); 2 exs., “S Vietnam, Lao Cai Prov., Sa Pa district, <named-content xmlns:xlink="http://www.w3.org/1999/xlink" content-type="dwc:verbatimCoordinates" xlink:type="simple"><named-content content-type="geo-json" specific-use="{&#34;type&#34;:&#34;Point&#34;,&#34;coordinates&#34;:[103.795889,22.346694]}" id="NCID0ERSAK" xlink:type="simple">22°20'48.1´´N, 103°47'45.2´´E</named-content></named-content>, 1690 m, at light, 24.-25.VIII.1998, leg. A. Kun” (<abbrev xmlns:xlink="http://www.w3.org/1999/xlink" xlink:title="Természettudományi Múzeum" id="ABBRID0EWSAK" xlink:type="simple">TDMB</abbrev>); 1 ex., “S Vietnam, Sa-Pa, Hoang Lien Son, 11.-19. VI.1990, Mir. Dvořák leg.” (<abbrev xmlns:xlink="http://www.w3.org/1999/xlink" xlink:title="Collection Jaroslav Šťastný" id="ABBRID0E1SAK" xlink:type="simple">CJS</abbrev>); 1 ex., “N-Vietnam, Tam Dao, V.-VI.1990, Pich Richard leg.” (<abbrev xmlns:xlink="http://www.w3.org/1999/xlink" xlink:title="Naturhistorisches Museum Basel" id="ABBRID0E5SAK" xlink:type="simple">NMB</abbrev>); 1 ex., “N-Vietnam, Tam Dao, 20.-28.VI.1990, S.Brantlova leg.” (<abbrev xmlns:xlink="http://www.w3.org/1999/xlink" xlink:title="Naturhistorisches Museum Basel" id="ABBRID0ECTAK" xlink:type="simple">NMB</abbrev>); 1 ex., “Tam Dao, 8.V.1990, M.Dudycha leg.” (<abbrev xmlns:xlink="http://www.w3.org/1999/xlink" xlink:title="Collection Jaroslav Šťastný" id="ABBRID0EGTAK" xlink:type="simple">CJS</abbrev>). • <bold>Indonesia</bold>: 1 ex., “Java” (<abbrev xmlns:xlink="http://www.w3.org/1999/xlink" xlink:title="Naturhistorisches Museum Basel" id="ABBRID0EMTAK" xlink:type="simple">NMB</abbrev>); 1 ex., “Java Cote Sud Salatri” (<abbrev xmlns:xlink="http://www.w3.org/1999/xlink" xlink:title="Muséum national d´Histoire naturelle, Paris" id="ABBRID0EQTAK" xlink:type="simple">MNHN</abbrev>); 1 ex., “Java”, “Zimmermann det.” (<abbrev xmlns:xlink="http://www.w3.org/1999/xlink" xlink:title="Deutsches Entomologisches Institut" id="ABBRID0EUTAK" xlink:type="simple">DEI</abbrev>); 9 exs., “Java”, “Prov. Pasuruan, Kalipari, 300–500 met., W. Doherty, 1891” (<abbrev xmlns:xlink="http://www.w3.org/1999/xlink" xlink:title="Muséum national d´Histoire naturelle, Paris" id="ABBRID0EYTAK" xlink:type="simple">MNHN</abbrev>); 3 exs., “Java occidental, Mons. Tjikorai, 4000 1852”, “H. Fruhstorfer” (<abbrev xmlns:xlink="http://www.w3.org/1999/xlink" xlink:title="Muséum national d´Histoire naturelle, Paris" id="ABBRID0E3TAK" xlink:type="simple">MNHN</abbrev>); 2 exs., “Java occ. Toegoë 1902” (<abbrev xmlns:xlink="http://www.w3.org/1999/xlink" xlink:title="Muséum national d´Histoire naturelle, Paris" id="ABBRID0EAUAK" xlink:type="simple">MNHN</abbrev>); 1 ex., “Jav. Occ. G. Lamboreth, 1902” (<abbrev xmlns:xlink="http://www.w3.org/1999/xlink" xlink:title="Muséum national d´Histoire naturelle, Paris" id="ABBRID0EEUAK" xlink:type="simple">MNHN</abbrev>); 1 ex., “Java Occ., Preanger [Parahyangan or Priangan] Tac Prau Ex. Musaeo van Lansberge” (<abbrev xmlns:xlink="http://www.w3.org/1999/xlink" xlink:title="Muséum national d´Histoire naturelle, Paris" id="ABBRID0EIUAK" xlink:type="simple">MNHN</abbrev>); 1 ex., “Java Mts Kawie J.B. Lediou 1898” (<abbrev xmlns:xlink="http://www.w3.org/1999/xlink" xlink:title="Muséum national d´Histoire naturelle, Paris" id="ABBRID0EMUAK" xlink:type="simple">MNHN</abbrev>); 2 exs., “Java Ex Museo Thorey” (<abbrev xmlns:xlink="http://www.w3.org/1999/xlink" xlink:title="Muséum national d´Histoire naturelle, Paris" id="ABBRID0EQUAK" xlink:type="simple">MNHN</abbrev>); 1 ex., “Java Occ, G. Lambreth, 1908“ (<abbrev xmlns:xlink="http://www.w3.org/1999/xlink" xlink:title="Muséum national d´Histoire naturelle, Paris" id="ABBRID0EUUAK" xlink:type="simple">MNHN</abbrev>); 2 exs., “Java Schaum” (<abbrev xmlns:xlink="http://www.w3.org/1999/xlink" xlink:title="Muséum national d´Histoire naturelle, Paris" id="ABBRID0EYUAK" xlink:type="simple">MNHN</abbrev>); 1 ex., “Java Coll. Le Moult” (<abbrev xmlns:xlink="http://www.w3.org/1999/xlink" xlink:title="Muséum national d´Histoire naturelle, Paris" id="ABBRID0E3UAK" xlink:type="simple">MNHN</abbrev>); 6 exs., “E Java 50 km S Surabaya, Tretes, Kekek Bodo WF, 20.IX.1995, Schillhammer leg. (1)” (<abbrev xmlns:xlink="http://www.w3.org/1999/xlink" xlink:title="Naturhistorisches Museum Wien" id="ABBRID0EAVAK" xlink:type="simple">NMW</abbrev>); 1 ex., “Java Japara I.1933” (<abbrev xmlns:xlink="http://www.w3.org/1999/xlink" xlink:title="Muséum national d´Histoire naturelle, Paris" id="ABBRID0EEVAK" xlink:type="simple">MNHN</abbrev>); 1 ex., “Karanggandoel Banjoemas K. Benner 1922 Muzeum Buitenzorg” (<abbrev xmlns:xlink="http://www.w3.org/1999/xlink" xlink:title="Deutsches Entomologisches Institut" id="ABBRID0EIVAK" xlink:type="simple">DEI</abbrev>); 1 ex., “Java” (<abbrev xmlns:xlink="http://www.w3.org/1999/xlink" xlink:title="Naturhistorisches Museum Wien" id="ABBRID0EMVAK" xlink:type="simple">NMW</abbrev>); 1 ex., “E Java, Bajoekidoel b. Banjoawangi 1930 Lucht leg.” (<abbrev xmlns:xlink="http://www.w3.org/1999/xlink" xlink:title="Muséum national d´Histoire naturelle, Paris" id="ABBRID0EQVAK" xlink:type="simple">MNHN</abbrev>); 1 ex., “Java Coll. Boucard” (<abbrev xmlns:xlink="http://www.w3.org/1999/xlink" xlink:title="Muséum national d´Histoire naturelle, Paris" id="ABBRID0EUVAK" xlink:type="simple">MNHN</abbrev>); 2 exs., “NE Java Baluran NP 600 m 16.-19.IV.1996 R.Zajicek leg.” (<abbrev xmlns:xlink="http://www.w3.org/1999/xlink" xlink:title="Naturhistorisches Museum Basel" id="ABBRID0EYVAK" xlink:type="simple">NMB</abbrev>); 2 exs., “Java Gebrüder W. Müller, Vermächt. 1909“ (<abbrev xmlns:xlink="http://www.w3.org/1999/xlink" xlink:title="Staatliches Museum für Tierkunde" id="ABBRID0E3VAK" xlink:type="simple">SMTD</abbrev>); 1 ex., “East Java Pare 10.III.1949 W.J.M.Vestjens leg.” (<abbrev xmlns:xlink="http://www.w3.org/1999/xlink" xlink:title="Australian National Insect Collection" id="ABBRID0EAWAK" xlink:type="simple">ANIC</abbrev>); 1 ex., “Bali, Bedugul 3 km NE Candi Kuning, 1320 m, 11.VII.1991, Balke &amp; Hendrich leg. (BA 8)” (<abbrev xmlns:xlink="http://www.w3.org/1999/xlink" xlink:title="Collection Lars Hendrich" id="ABBRID0EEWAK" xlink:type="simple">CLH</abbrev>); 1 ex., “Holländisch Indien”, “Zimmermann det.” (<abbrev xmlns:xlink="http://www.w3.org/1999/xlink" xlink:title="Deutsches Entomologisches Institut" id="ABBRID0EIWAK" xlink:type="simple">DEI</abbrev>); 1 ex., “Sumatra”, “<tp:taxon-name><tp:taxon-name-part taxon-name-part-type="genus" reg="Sandracottus">Sandracottus</tp:taxon-name-part><tp:taxon-name-part taxon-name-part-type="species" reg="hunteri">hunteri</tp:taxon-name-part></tp:taxon-name> Zimmermann det.” (<abbrev xmlns:xlink="http://www.w3.org/1999/xlink" xlink:title="Zoologische Staatssammlung, München" id="ABBRID0EWWAK" xlink:type="simple">ZSM</abbrev>); 1 ex., “Sumatra, Balighe, X.90-III.91, E. Modiglioni” (<abbrev xmlns:xlink="http://www.w3.org/1999/xlink" xlink:title="Muséum national d´Histoire naturelle, Paris" id="ABBRID0E1WAK" xlink:type="simple">MNHN</abbrev>); 1 ex., “Sumatra, Fort de Kock II.1925, native collector” (<abbrev xmlns:xlink="http://www.w3.org/1999/xlink" xlink:title="Muséum national d´Histoire naturelle, Paris" id="ABBRID0E5WAK" xlink:type="simple">MNHN</abbrev>); 1 ex., “Sumatra 1873” (<abbrev xmlns:xlink="http://www.w3.org/1999/xlink" xlink:title="Muséum national d´Histoire naturelle, Paris" id="ABBRID0ECXAK" xlink:type="simple">MNHN</abbrev>); 1 ex., “Sumatra Medan” (<abbrev xmlns:xlink="http://www.w3.org/1999/xlink" xlink:title="Muséum national d´Histoire naturelle, Paris" id="ABBRID0EGXAK" xlink:type="simple">MNHN</abbrev>); 4 exs., “Sumatra, Dolog Merangir, 8.V.-10.VI.1983, E.W.Diehl leg.” (<abbrev xmlns:xlink="http://www.w3.org/1999/xlink" xlink:title="Naturhistorisches Museum Basel" id="ABBRID0EKXAK" xlink:type="simple">NMB</abbrev>); 1 ex., “Sumatra, Dolog Merangir, 10.-12.V.1981, E.W.Diehl leg.” (<abbrev xmlns:xlink="http://www.w3.org/1999/xlink" xlink:title="Naturhistorisches Museum Basel" id="ABBRID0EOXAK" xlink:type="simple">NMB</abbrev>); 3 exs., “NE Sumatra, Medan, Dr. Marx leg.” (<abbrev xmlns:xlink="http://www.w3.org/1999/xlink" xlink:title="Zoologische Staatssammlung, München" id="ABBRID0ESXAK" xlink:type="simple">ZSM</abbrev>); 4 exs., “Sumatra O.K Medan 19.9.1921 J.B. Corporaal”, “Museum Paris 1902 J.B. Corporaal” (<abbrev xmlns:xlink="http://www.w3.org/1999/xlink" xlink:title="Naturhistorisches Museum Basel" id="ABBRID0EWXAK" xlink:type="simple">NMB</abbrev>); 3 exs., “Sumatra Medan J.B. Corporaal”, “Coll. A. Zimmermann” (<abbrev xmlns:xlink="http://www.w3.org/1999/xlink" xlink:title="Zoologische Staatssammlung, München" id="ABBRID0E1XAK" xlink:type="simple">ZSM</abbrev>); 1 ex., “Sumatra Palembang” (<abbrev xmlns:xlink="http://www.w3.org/1999/xlink" xlink:title="Zoologische Staatssammlung, München" id="ABBRID0E5XAK" xlink:type="simple">ZSM</abbrev>); 1 ex., “Sumatra, coll. Martin” (<abbrev xmlns:xlink="http://www.w3.org/1999/xlink" xlink:title="Zoologische Staatssammlung, München" id="ABBRID0ECYAK" xlink:type="simple">ZSM</abbrev>); 3 exs., “Sumatra Padang Fandjang, 800 m, 1.trim. 1896, Kannegieter“ (<abbrev xmlns:xlink="http://www.w3.org/1999/xlink" xlink:title="Zoologische Staatssammlung, München" id="ABBRID0EGYAK" xlink:type="simple">ZSM</abbrev>); 2 exs., “Höllandisch Indien” [Indonesia] (<abbrev xmlns:xlink="http://www.w3.org/1999/xlink" xlink:title="Zoologische Staatssammlung, München" id="ABBRID0EKYAK" xlink:type="simple">ZSM</abbrev>); 4 exs., “Sumatra Palembang, Knappert leg.” (<abbrev xmlns:xlink="http://www.w3.org/1999/xlink" xlink:title="Naturhistorisches Museum Wien" id="ABBRID0EOYAK" xlink:type="simple">NMW</abbrev>); 1 ex., “Sumatra Monte Battak [Bukit Batak] ex. coll. Fruhstorfer” (<abbrev xmlns:xlink="http://www.w3.org/1999/xlink" xlink:title="Muséum national d´Histoire naturelle, Paris" id="ABBRID0ESYAK" xlink:type="simple">MNHN</abbrev>).</p></tp:treatment-sec><tp:treatment-sec sec-type="remarks" id="SECID0EWYAK"><title>Remarks.</title><p>Specimens with an absent subapical transverse band were described as <tp:taxon-name><tp:taxon-name-part taxon-name-part-type="genus" reg="Sandracottus"/><tp:taxon-name-part taxon-name-part-type="species" reg="mixtus"/><tp:taxon-name-part taxon-name-part-type="infraspecific-rank">var.</tp:taxon-name-part><tp:taxon-name-part taxon-name-part-type="variety" reg="crucialis">crucialis</tp:taxon-name-part></tp:taxon-name> Régimbart, 1899. <xref ref-type="bibr" rid="B52">Vazirani (1969)</xref> described his <italic><tp:taxon-name><tp:taxon-name-part taxon-name-part-type="genus" reg="Sandracottus">S.</tp:taxon-name-part><tp:taxon-name-part taxon-name-part-type="species" reg="manipurensis">manipurensis</tp:taxon-name-part></tp:taxon-name></italic> from Assam based on specimens with more extensive black markings of the elytra. When studying the only male paratype of <italic><tp:taxon-name><tp:taxon-name-part taxon-name-part-type="genus" reg="Sandracottus">S.</tp:taxon-name-part><tp:taxon-name-part taxon-name-part-type="species" reg="manipurensis">manipurensis</tp:taxon-name-part></tp:taxon-name></italic> available to us, we were not able to detect any morphological differences in the structure of the median lobes of <italic><tp:taxon-name><tp:taxon-name-part taxon-name-part-type="genus" reg="Sandracottus">S.</tp:taxon-name-part><tp:taxon-name-part taxon-name-part-type="species" reg="manipurensis">manipurensis</tp:taxon-name-part></tp:taxon-name></italic> and <italic><tp:taxon-name><tp:taxon-name-part taxon-name-part-type="genus" reg="Sandracottus">S.</tp:taxon-name-part><tp:taxon-name-part taxon-name-part-type="species" reg="hunteri">hunteri</tp:taxon-name-part></tp:taxon-name></italic>. The colour pattern of the elytra of the paratype can also be found within the range of variation in <italic><tp:taxon-name><tp:taxon-name-part taxon-name-part-type="genus" reg="Sandracottus">S.</tp:taxon-name-part><tp:taxon-name-part taxon-name-part-type="species" reg="hunteri">hunteri</tp:taxon-name-part></tp:taxon-name></italic>. We therefore consider <italic><tp:taxon-name><tp:taxon-name-part taxon-name-part-type="genus" reg="Sandracottus">S.</tp:taxon-name-part><tp:taxon-name-part taxon-name-part-type="species" reg="manipurensis">manipurensis</tp:taxon-name-part></tp:taxon-name></italic> synonymous with <italic><tp:taxon-name><tp:taxon-name-part taxon-name-part-type="genus" reg="Sandracottus">S.</tp:taxon-name-part><tp:taxon-name-part taxon-name-part-type="species" reg="hunteri">hunteri</tp:taxon-name-part></tp:taxon-name></italic>.</p></tp:treatment-sec><tp:treatment-sec sec-type="redescription" id="SECID0E32AK"><title>Redescription.</title><p>Body broad oval, shiny, testaceous with black markings. Ventral side completely dark brown to black, legs ferrugineus brown to testaceous.</p><p>Head testaceous with posterior part and eye margin black, shiny (Fig. <xref ref-type="fig" rid="F2">7</xref>). Surface sculpture consisting of very small dense punctures and of larger, much sparser ones, particularly numerous on frons. Clypeal grooves, punctures alongside eyes and transverse depression beside eyes distinctly impressed, punctures large and coalescent. Antennae testaceous; antennomeres slender, antennomere V 3.5× as long as broad.</p><p>Pronotum testaceous with median black marking reaching from posterior to anterior margins (Figs <xref ref-type="fig" rid="F2">7</xref>, <xref ref-type="fig" rid="F19">53</xref>); broad on posterior, distinctly narrower on anterior margin. Surface shagreened with dense punctation; punctures medium-sized. Anterior and lateral puncture lines with dense coalescent punctures, becoming sparse towards middle, and lacking in middle of anterior margin. Posterior puncture line distinctly visible only at sides, towards middle punctures become superficial and transformed into long wrinkles.</p><p>Elytra testaceous to ferrugineus brown with black markings consisting of three transverse bands: broad antemedian, subapical, and apical; suture with narrow black frame, and puncture lines marked by black spots (Figs <xref ref-type="fig" rid="F3">9</xref>, <xref ref-type="fig" rid="F19">53</xref>). Epipleura testaceous to ferrugineus brown. Surface very slightly and superficially shagreened and covered with double punctation; denser smaller punctures and much sparser larger ones. Puncture lines with isolated groups of five or six medium-sized punctures; discal row almost complete and strongly impressed. Sutural puncture line marked only by few punctures along suture.</p><p>Ventral side dark brown. Legs, particularly fore and mid legs testaceous, hind legs ferrugineus brown to dark brown (Figs <xref ref-type="fig" rid="F3">9</xref>, <xref ref-type="fig" rid="F19">53</xref>). Prosternal process short and broad, 1.7× longer than broad, rounded apically, and finely but distinctly sculptured. Posterior border triangular, narrowly ended. Whole surface very superficially shagreened and finely punctured. Metatibia with numerous and dense small punctures on basal half. Ventrites II–VI shagreened, longitudinally wrinkled on lateral parts, densely covered with very small punctures and larger sparser ones. Posterior margins rounded, bordered with some large and coalescent punctures along margin.</p><p>Measurements: <abbrev xmlns:xlink="http://www.w3.org/1999/xlink" xlink:title="total length" id="ABBRID0EH4AK" xlink:type="simple">TL</abbrev> = 12.5–15.0 mm, <abbrev xmlns:xlink="http://www.w3.org/1999/xlink" xlink:title="total length minus head length" id="ABBRID0EL4AK" xlink:type="simple">TL-h</abbrev> = 11.4–14.0 mm, <abbrev xmlns:xlink="http://www.w3.org/1999/xlink" xlink:title="maximum width" id="ABBRID0EP4AK" xlink:type="simple">TW</abbrev> = 8.3–8.8 mm.</p><p>♂. Protarsomeres I–III strongly enlarged with three larger suckers and numerous smaller one. Mesotarsomeres I–III with two rows of small suckers. Median lobe of aedeagus, in ventral view, broad, nearly parallel-sided on whole length, lobes narrowly rounded at apex (Fig. <xref ref-type="fig" rid="F5">18a</xref>). Parameres slightly longer than median lobe, broad and pointed at apex (Fig. <xref ref-type="fig" rid="F5">18b</xref>).</p><p>♀. Similar to male, tarsi not enlarged. Microsculpture of ventrite VI as in male.</p></tp:treatment-sec><tp:treatment-sec sec-type="Differential diagnosis" id="SECID0E54AK"><title>Differential diagnosis.</title><p>The species is clearly distinguished from most other Indomalayan species of the genus by its characteristic colouration. From the dorsal colouration <italic><tp:taxon-name><tp:taxon-name-part taxon-name-part-type="genus" reg="Sandracottus">S.</tp:taxon-name-part><tp:taxon-name-part taxon-name-part-type="species" reg="hunteri">hunteri</tp:taxon-name-part></tp:taxon-name></italic> is near to <italic><tp:taxon-name><tp:taxon-name-part taxon-name-part-type="genus" reg="Sandracottus">S.</tp:taxon-name-part><tp:taxon-name-part taxon-name-part-type="species" reg="chevrolati">chevrolati</tp:taxon-name-part></tp:taxon-name></italic> from the Lesser Sunda Islands which is generally smaller and more elongated. Furthermore, both species can be separated by the shapes of their median lobes.</p></tp:treatment-sec><tp:treatment-sec sec-type="distribution" id="SECID0E15AK"><title>Distribution.</title><p>The most widespread and common species of the genus. India: Andhra Pradesh, Nagaland, Tamil Nadu, Uttarakhand, Uttar Pradesh, West Bengal, and Andaman and Nicobar Islands (<xref ref-type="bibr" rid="B18">Ghosh and Nilsson 2012</xref>; <xref ref-type="bibr" rid="B16">Ghosh and Gupta 2012</xref>); Nepal, China (<xref ref-type="bibr" rid="B28">Jäch et al. 2012</xref>), South Korea (Jeju-do Island) (<xref ref-type="bibr" rid="B40">Park et al. 2009</xref>; <xref ref-type="bibr" rid="B34">Lee et al. 2014</xref>), Japan (old record from Higo Province, <xref ref-type="bibr" rid="B46">Sharp 1884</xref>), Myanmar, Cambodia, Laos, Vietnam, West Malaysia, Indonesia (Sumatra, Java, Bali) (Fig. <xref ref-type="fig" rid="F14">30</xref>). The recent Indian records from the states Kerala, Karnataka, Maharashtra, and Tamil Nadu seems doubtful as the photograph in <xref ref-type="bibr" rid="B12">Deb and Subramanian (2023)</xref> clearly shows <italic><tp:taxon-name><tp:taxon-name-part taxon-name-part-type="genus" reg="Sandracottus">S.</tp:taxon-name-part><tp:taxon-name-part taxon-name-part-type="species" reg="festivus">festivus</tp:taxon-name-part></tp:taxon-name></italic> and its median lobe, not <italic><tp:taxon-name><tp:taxon-name-part taxon-name-part-type="genus" reg="Sandracottus">S.</tp:taxon-name-part><tp:taxon-name-part taxon-name-part-type="species" reg="hunteri">hunteri</tp:taxon-name-part></tp:taxon-name></italic>. Specimens were collected from near sea level to 2900 m a.s.l.</p><fig id="F14" position="float" orientation="portrait"><object-id xmlns:xlink="http://www.w3.org/1999/xlink" content-type="doi" xlink:type="simple">10.3897/zookeys.1223.138220.figure30</object-id><object-id xmlns:xlink="http://www.w3.org/1999/xlink" content-type="arpha" xlink:type="simple">0F898622-DD69-55A8-BDDF-249C0F64B738</object-id><label>Figure 30.</label><caption><p>Distribution of <italic><tp:taxon-name><tp:taxon-name-part taxon-name-part-type="genus" reg="Sandracottus">Sandracottus</tp:taxon-name-part><tp:taxon-name-part taxon-name-part-type="species" reg="hunteri">hunteri</tp:taxon-name-part></tp:taxon-name></italic>, the most widespread species of the genus.</p></caption><graphic xmlns:xlink="http://www.w3.org/1999/xlink" xlink:href="zookeys-1223-087_article-138220__-g014.jpg" position="float" orientation="portrait" xlink:type="simple" id="oo_1214421.jpg"><uri content-type="original_file" xlink:type="simple">https://binary.pensoft.net/fig/1214421</uri></graphic></fig></tp:treatment-sec><tp:treatment-sec sec-type="habitat" id="SECID0EOBBK"><title>Habitat.</title><p><italic><tp:taxon-name><tp:taxon-name-part taxon-name-part-type="genus" reg="Sandracottus">Sandracottus</tp:taxon-name-part><tp:taxon-name-part taxon-name-part-type="species" reg="hunteri">hunteri</tp:taxon-name-part></tp:taxon-name></italic> inhabits a broad variety of pools, puddles, ditches, and swamps of different sizes, shaded and exposed (<xref ref-type="bibr" rid="B1">Alarie et al. 2023</xref>). In Laos numerous specimens were collected by local collectors in pools in the littoral zone of a lake (Figs <xref ref-type="fig" rid="F16">37</xref>, <xref ref-type="fig" rid="F16">38</xref>). In Thailand, near Salawin NP, <italic><tp:taxon-name><tp:taxon-name-part taxon-name-part-type="genus" reg="Sandracottus">S.</tp:taxon-name-part><tp:taxon-name-part taxon-name-part-type="species" reg="hunteri">hunteri</tp:taxon-name-part></tp:taxon-name></italic> was found in open and muddy puddles made by elephants (Fig. <xref ref-type="fig" rid="F16">40</xref>) and near the King Cobra Cave at Sakaerat Biosphere Reserve, in a large rest pool of a rocky stream bed enriched with decaying leaves and twigs (Fig. <xref ref-type="fig" rid="F16">41</xref>). In Myanmar <italic><tp:taxon-name><tp:taxon-name-part taxon-name-part-type="genus" reg="Sandracottus">S.</tp:taxon-name-part><tp:taxon-name-part taxon-name-part-type="species" reg="hunteri">hunteri</tp:taxon-name-part></tp:taxon-name></italic> was collected from roadside pools on a muddy limestone bed with decomposing leaves (<xref ref-type="bibr" rid="B1">Alarie et al. 2023</xref>). <italic><tp:taxon-name><tp:taxon-name-part taxon-name-part-type="genus" reg="Sandracottus">Sandracottus</tp:taxon-name-part><tp:taxon-name-part taxon-name-part-type="species" reg="hunteri">hunteri</tp:taxon-name-part></tp:taxon-name></italic> also occurs in cultivated areas and is not restricted to forested sites. On Bali the species was collected several times in smaller pools of intermittent streams with decomposing leaves (<xref ref-type="bibr" rid="B51">Suprayitno et al. 2017</xref>). The species was attracted to light. All instar larvae were recently described by <xref ref-type="bibr" rid="B1">Alarie et al. (2023)</xref>.</p><fig id="F15" position="float" orientation="portrait"><object-id xmlns:xlink="http://www.w3.org/1999/xlink" content-type="doi" xlink:type="simple">10.3897/zookeys.1223.138220.figures31-36</object-id><object-id xmlns:xlink="http://www.w3.org/1999/xlink" content-type="arpha" xlink:type="simple">B82B0781-8A96-5725-A09A-657C13885B03</object-id><label>Figures 31–36.</label><caption><p>Habitats of <italic><tp:taxon-name><tp:taxon-name-part taxon-name-part-type="genus" reg="Sandracottus">Sandracottus</tp:taxon-name-part></tp:taxon-name></italic><bold>31</bold> Australia, Northern Territory, 50 km S Adelaide River, creek at Scenic Route (NT 9) and <bold>32</bold> South Queensland, Winfield, Winfield Road, rest pool (QLD 54), habitats of <italic><tp:taxon-name><tp:taxon-name-part taxon-name-part-type="genus" reg="Sandracottus">S.</tp:taxon-name-part><tp:taxon-name-part taxon-name-part-type="species" reg="bakewellii">bakewellii</tp:taxon-name-part><tp:taxon-name-part taxon-name-part-type="subspecies" reg="bakewellii">bakewellii</tp:taxon-name-part></tp:taxon-name></italic> (photos: L. Hendrich) <bold>33</bold> Northern Territory, Ormiston Gorge, habitat of <italic><tp:taxon-name><tp:taxon-name-part taxon-name-part-type="genus" reg="Sandracottus">S.</tp:taxon-name-part><tp:taxon-name-part taxon-name-part-type="species" reg="bakewellii">bakewellii</tp:taxon-name-part><tp:taxon-name-part taxon-name-part-type="subspecies" reg="guttatus">guttatus</tp:taxon-name-part></tp:taxon-name></italic> (photo: M. Baehr) <bold>34</bold> Pakistan, Sistan va Baluchestan Prov., Pir Sohrab env., rest pool in wadi, habitat of <italic><tp:taxon-name><tp:taxon-name-part taxon-name-part-type="genus" reg="Sandracottus">S.</tp:taxon-name-part><tp:taxon-name-part taxon-name-part-type="species" reg="dejeanii">dejeanii</tp:taxon-name-part></tp:taxon-name></italic> (photo: J. Hájek) <bold>35</bold> India, southern Madhya Pradesh, Hoshangabad District, Pagara–Pachmarhi road, ca 5 km NNE Panchmarhi, Panar Pani, habitat of <italic><tp:taxon-name><tp:taxon-name-part taxon-name-part-type="genus" reg="Sandracottus">S.</tp:taxon-name-part><tp:taxon-name-part taxon-name-part-type="species" reg="dejeanii">dejeanii</tp:taxon-name-part></tp:taxon-name></italic> and <italic><tp:taxon-name><tp:taxon-name-part taxon-name-part-type="genus" reg="Sandracottus">S.</tp:taxon-name-part><tp:taxon-name-part taxon-name-part-type="species" reg="festivus">festivus</tp:taxon-name-part></tp:taxon-name></italic> (photo: M. Jäch) <bold>36</bold> Indonesia, Irian Jaya, Nabire, Nabire-Ilaga track, km 62, habitat of <italic><tp:taxon-name><tp:taxon-name-part taxon-name-part-type="genus" reg="Sandracottus">S.</tp:taxon-name-part><tp:taxon-name-part taxon-name-part-type="species" reg="femoralis">femoralis</tp:taxon-name-part></tp:taxon-name></italic> (photo: L. Hendrich).</p></caption><graphic xmlns:xlink="http://www.w3.org/1999/xlink" xlink:href="zookeys-1223-087_article-138220__-g015.jpg" position="float" orientation="portrait" xlink:type="simple" id="oo_1214422.jpg"><uri content-type="original_file" xlink:type="simple">https://binary.pensoft.net/fig/1214422</uri></graphic></fig><fig id="F16" position="float" orientation="portrait"><object-id xmlns:xlink="http://www.w3.org/1999/xlink" content-type="doi" xlink:type="simple">10.3897/zookeys.1223.138220.figures37-42</object-id><object-id xmlns:xlink="http://www.w3.org/1999/xlink" content-type="arpha" xlink:type="simple">5BA293F0-3733-54B9-9303-AD67A2BBC9E8</object-id><label>Figures 37–42.</label><caption><p>Habitats of <italic><tp:taxon-name><tp:taxon-name-part taxon-name-part-type="genus" reg="Sandracottus">Sandracottus</tp:taxon-name-part></tp:taxon-name></italic><bold>37, 38</bold> Laos, Attapeu prov., Annam Highlands Mts., Dong Amphan NBCA, Nong Fa [puddles near lake shore] and lake, habitat of <italic><tp:taxon-name><tp:taxon-name-part taxon-name-part-type="genus" reg="Sandracottus">S.</tp:taxon-name-part><tp:taxon-name-part taxon-name-part-type="species" reg="hunteri">hunteri</tp:taxon-name-part></tp:taxon-name></italic><bold>39</bold> Laos, Katamtok, rest pools along a rocky river bed, habitat of <italic><tp:taxon-name><tp:taxon-name-part taxon-name-part-type="genus" reg="Sandracottus">S.</tp:taxon-name-part><tp:taxon-name-part taxon-name-part-type="species" reg="maculatus">maculatus</tp:taxon-name-part></tp:taxon-name></italic> (photos: J. Hájek) <bold>40</bold> Thailand, near Salawin NP, open and muddy puddle made by elephants (photo: J. Šťastný), and <bold>41</bold> Sakaerat Biosphere Reserve, rocky pool in an otherwise dry stream bed, habitats of <italic><tp:taxon-name><tp:taxon-name-part taxon-name-part-type="genus" reg="Sandracottus">S.</tp:taxon-name-part><tp:taxon-name-part taxon-name-part-type="species" reg="hunteri">hunteri</tp:taxon-name-part></tp:taxon-name></italic> and <italic><tp:taxon-name><tp:taxon-name-part taxon-name-part-type="genus" reg="Sandracottus">S.</tp:taxon-name-part><tp:taxon-name-part taxon-name-part-type="species" reg="maculatus">maculatus</tp:taxon-name-part></tp:taxon-name></italic> (photo: W. Atthakor) <bold>42</bold> Philippines, Luzon, Pampanga Prov., Bano San Juan, Mt. Arayat NP, spring creek, habitat of <italic><tp:taxon-name><tp:taxon-name-part taxon-name-part-type="genus" reg="Sandracottus">S.</tp:taxon-name-part><tp:taxon-name-part taxon-name-part-type="species" reg="insignis">insignis</tp:taxon-name-part></tp:taxon-name></italic> (photo: H. Freitag).</p></caption><graphic xmlns:xlink="http://www.w3.org/1999/xlink" xlink:href="zookeys-1223-087_article-138220__-g016.jpg" position="float" orientation="portrait" xlink:type="simple" id="oo_1214423.jpg"><uri content-type="original_file" xlink:type="simple">https://binary.pensoft.net/fig/1214423</uri></graphic></fig></tp:treatment-sec><tp:treatment-sec><!--Section generated to contain objects referenced in tp:taxon-treatment.--><fig id="F2" position="float" orientation="portrait"><object-id xmlns:xlink="http://www.w3.org/1999/xlink" content-type="doi" xlink:type="simple">10.3897/zookeys.1223.138220.figures4-7</object-id><object-id xmlns:xlink="http://www.w3.org/1999/xlink" content-type="arpha" xlink:type="simple">A230FE5D-E01E-58BC-8A26-EEFB8B6AB7A3</object-id><label>Figures 4–7.</label><caption><p>Habitus of <bold>4</bold><italic><tp:taxon-name><tp:taxon-name-part taxon-name-part-type="genus" reg="Sandracottus">Sandracottus</tp:taxon-name-part><tp:taxon-name-part taxon-name-part-type="species" reg="dejeanii">dejeanii</tp:taxon-name-part></tp:taxon-name></italic> (South India) <bold>5</bold><italic><tp:taxon-name><tp:taxon-name-part taxon-name-part-type="genus" reg="Sandracottus">S.</tp:taxon-name-part><tp:taxon-name-part taxon-name-part-type="species" reg="festivus">festivus</tp:taxon-name-part></tp:taxon-name></italic> (Sri Lanka) <bold>6</bold><italic><tp:taxon-name><tp:taxon-name-part taxon-name-part-type="genus" reg="Sandracottus">S.</tp:taxon-name-part><tp:taxon-name-part taxon-name-part-type="species" reg="femoralis">femoralis</tp:taxon-name-part></tp:taxon-name></italic> (Papua New Guinea, Rigo) <bold>7</bold><italic><tp:taxon-name><tp:taxon-name-part taxon-name-part-type="genus" reg="Sandracottus">S.</tp:taxon-name-part><tp:taxon-name-part taxon-name-part-type="species" reg="hunteri">hunteri</tp:taxon-name-part></tp:taxon-name></italic> (Thailand).</p></caption><graphic xmlns:xlink="http://www.w3.org/1999/xlink" xlink:href="zookeys-1223-087_article-138220__-g002.jpg" position="float" orientation="portrait" xlink:type="simple" id="oo_1214409.jpg"><uri content-type="original_file" xlink:type="simple">https://binary.pensoft.net/fig/1214409</uri></graphic></fig><fig id="F5" position="float" orientation="portrait"><object-id xmlns:xlink="http://www.w3.org/1999/xlink" content-type="doi" xlink:type="simple">10.3897/zookeys.1223.138220.figures16-19</object-id><object-id xmlns:xlink="http://www.w3.org/1999/xlink" content-type="arpha" xlink:type="simple">EF33FBC7-83B1-5DFB-BBA8-0364A2D99356</object-id><label>Figures 16–19.</label><caption><p>Median lobe of aedeagus in ventral view (a), and right paramere in lateral view (b): <bold>16</bold><italic><tp:taxon-name><tp:taxon-name-part taxon-name-part-type="genus" reg="Sandracottus">Sandracottus</tp:taxon-name-part><tp:taxon-name-part taxon-name-part-type="species" reg="festivus">festivus</tp:taxon-name-part></tp:taxon-name></italic><bold>17</bold><italic><tp:taxon-name><tp:taxon-name-part taxon-name-part-type="genus" reg="Sandracottus">S.</tp:taxon-name-part><tp:taxon-name-part taxon-name-part-type="species" reg="femoralis">femoralis</tp:taxon-name-part></tp:taxon-name></italic><bold>18</bold><italic><tp:taxon-name><tp:taxon-name-part taxon-name-part-type="genus" reg="Sandracottus">S.</tp:taxon-name-part><tp:taxon-name-part taxon-name-part-type="species" reg="hunteri">hunteri</tp:taxon-name-part></tp:taxon-name></italic> and <bold>19</bold><italic><tp:taxon-name><tp:taxon-name-part taxon-name-part-type="genus" reg="Sandracottus">S.</tp:taxon-name-part><tp:taxon-name-part taxon-name-part-type="species" reg="insignis">insignis</tp:taxon-name-part></tp:taxon-name></italic>.</p></caption><graphic xmlns:xlink="http://www.w3.org/1999/xlink" xlink:href="zookeys-1223-087_article-138220__-g005.jpg" position="float" orientation="portrait" xlink:type="simple" id="oo_1214412.jpg"><uri content-type="original_file" xlink:type="simple">https://binary.pensoft.net/fig/1214412</uri></graphic></fig><fig id="F19" position="float" orientation="portrait"><object-id xmlns:xlink="http://www.w3.org/1999/xlink" content-type="doi" xlink:type="simple">10.3897/zookeys.1223.138220.figures50-53</object-id><object-id xmlns:xlink="http://www.w3.org/1999/xlink" content-type="arpha" xlink:type="simple">30326CF4-D049-537D-95DD-13D0C72E3B22</object-id><label>Figures 50–53.</label><caption><p>Habitus of <bold>50</bold><italic><tp:taxon-name><tp:taxon-name-part taxon-name-part-type="genus" reg="Sandracottus">Sandracottus</tp:taxon-name-part><tp:taxon-name-part taxon-name-part-type="species" reg="dejeanii">dejeanii</tp:taxon-name-part></tp:taxon-name></italic> (India, Himachal Pradesh, Kangra Valley, Dharamsala) <bold>51</bold><italic><tp:taxon-name><tp:taxon-name-part taxon-name-part-type="genus" reg="Sandracottus">S.</tp:taxon-name-part><tp:taxon-name-part taxon-name-part-type="species" reg="festivus">festivus</tp:taxon-name-part></tp:taxon-name></italic> (Sri Lanka, Ratnapura, Sincharaja <bold>52</bold><italic><tp:taxon-name><tp:taxon-name-part taxon-name-part-type="genus" reg="Sandracottus">S.</tp:taxon-name-part><tp:taxon-name-part taxon-name-part-type="species" reg="femoralis">femoralis</tp:taxon-name-part></tp:taxon-name></italic> (Indonesia, West Papua, Kapupaten Paniai, Nabire) <bold>53</bold><italic><tp:taxon-name><tp:taxon-name-part taxon-name-part-type="genus" reg="Sandracottus">S.</tp:taxon-name-part><tp:taxon-name-part taxon-name-part-type="species" reg="hunteri">hunteri</tp:taxon-name-part></tp:taxon-name></italic> (China, Central Sichuan).</p></caption><graphic xmlns:xlink="http://www.w3.org/1999/xlink" xlink:href="zookeys-1223-087_article-138220__-g019.jpg" position="float" orientation="portrait" xlink:type="simple" id="oo_1214426.jpg"><uri content-type="original_file" xlink:type="simple">https://binary.pensoft.net/fig/1214426</uri></graphic></fig><fig id="F3" position="float" orientation="portrait"><object-id xmlns:xlink="http://www.w3.org/1999/xlink" content-type="doi" xlink:type="simple">10.3897/zookeys.1223.138220.figures8-11</object-id><object-id xmlns:xlink="http://www.w3.org/1999/xlink" content-type="arpha" xlink:type="simple">56725185-A1CF-5C62-AB04-DFD21F1140FD</object-id><label>Figures 8–11.</label><caption><p>Habitus of <bold>8</bold><italic><tp:taxon-name><tp:taxon-name-part taxon-name-part-type="genus" reg="Sandracottus">Sandracottus</tp:taxon-name-part><tp:taxon-name-part taxon-name-part-type="species" reg="insignis">insignis</tp:taxon-name-part></tp:taxon-name></italic> (Luzon, Philippines) <bold>9</bold><italic><tp:taxon-name><tp:taxon-name-part taxon-name-part-type="genus" reg="Sandracottus">S.</tp:taxon-name-part><tp:taxon-name-part taxon-name-part-type="species" reg="jaechi">jaechi</tp:taxon-name-part></tp:taxon-name></italic> (paratype from Nuwara Eliya, Sri Lanka) <bold>10</bold><italic><tp:taxon-name><tp:taxon-name-part taxon-name-part-type="genus" reg="Sandracottus">S.</tp:taxon-name-part><tp:taxon-name-part taxon-name-part-type="species" reg="maculatus">maculatus</tp:taxon-name-part></tp:taxon-name></italic> (Thailand) <bold>11</bold><italic><tp:taxon-name><tp:taxon-name-part taxon-name-part-type="genus" reg="Sandracottus">S.</tp:taxon-name-part><tp:taxon-name-part taxon-name-part-type="species" reg="rotundus">rotundus</tp:taxon-name-part></tp:taxon-name></italic> (Sulawesi, Togian Islands).</p></caption><graphic xmlns:xlink="http://www.w3.org/1999/xlink" xlink:href="zookeys-1223-087_article-138220__-g003.jpg" position="float" orientation="portrait" xlink:type="simple" id="oo_1214410.jpg"><uri content-type="original_file" xlink:type="simple">https://binary.pensoft.net/fig/1214410</uri></graphic></fig></tp:treatment-sec><ref-list><ref id="B42"><mixed-citation xmlns:xlink="http://www.w3.org/1999/xlink" xlink:type="simple"><person-group><name name-style="western"><surname>Régimbart</surname><given-names>M</given-names></name></person-group> (<year>1899</year>) <article-title>Révision des <tp:taxon-name><tp:taxon-name-part taxon-name-part-type="family">Dytiscidae</tp:taxon-name-part></tp:taxon-name> de la région Indo-Sino-Malaise.</article-title><source>Annales de la Société Entomologique de France</source><volume>68</volume>: <fpage>186</fpage>–<lpage>367</lpage>. <ext-link xlink:href="10.1080/21686351.1899.12279737" ext-link-type="doi" xlink:type="simple">https://doi.org/10.1080/21686351.1899.12279737</ext-link></mixed-citation></ref><ref id="B60"><mixed-citation xmlns:xlink="http://www.w3.org/1999/xlink" xlink:type="simple"><person-group><name name-style="western"><surname>Zimmermann</surname><given-names>A</given-names></name></person-group> (<year>1920</year>) <source><tp:taxon-name><tp:taxon-name-part taxon-name-part-type="family">Dytiscidae</tp:taxon-name-part></tp:taxon-name>.</source><publisher-name>In: Junk W</publisher-name>, <publisher-loc>Schenkling S (Eds) Berlin, Coleopterorum Catalogus 4, pars 71</publisher-loc>, <size units="page">326 pp</size>.</mixed-citation></ref><ref id="B24"><mixed-citation xmlns:xlink="http://www.w3.org/1999/xlink" xlink:type="simple"><person-group><name name-style="western"><surname>Hendrich</surname><given-names>L</given-names></name><name name-style="western"><surname>Balke</surname><given-names>M</given-names></name></person-group> (<year>1995</year>) <article-title>Die Schwimmkäfer der Sundainsel Bali. Faunistik, Taxonomie, Ökologie, Besiedlungsgeschichte und Beschreibung von vier neuen Arten (<tp:taxon-name><tp:taxon-name-part taxon-name-part-type="order">Coleoptera</tp:taxon-name-part></tp:taxon-name>: <tp:taxon-name><tp:taxon-name-part taxon-name-part-type="family">Dytiscidae</tp:taxon-name-part></tp:taxon-name>).</article-title><source>Faunistische Abhandlungen des Museums für Tierkunde in Dresden</source><volume>20</volume>(<issue>5</issue>): <fpage>29</fpage>–<lpage>56</lpage>.</mixed-citation></ref><ref id="B23"><mixed-citation xmlns:xlink="http://www.w3.org/1999/xlink" xlink:type="simple"><person-group><name name-style="western"><surname>Hendrich</surname><given-names>L</given-names></name></person-group> (<year>1995</year>) <article-title>Malaysia’s predaceous water beetles.</article-title><source>Nature Malaysiana</source><volume>20</volume>(<issue>2</issue>): <fpage>46</fpage>–<lpage>50</lpage>.</mixed-citation></ref><ref id="B40"><mixed-citation xmlns:xlink="http://www.w3.org/1999/xlink" xlink:type="simple"><person-group><name name-style="western"><surname>Park</surname><given-names>HC</given-names></name><name name-style="western"><surname>Lee</surname><given-names>HE</given-names></name><name name-style="western"><surname>Lee</surname><given-names>YB</given-names></name><name name-style="western"><surname>Han</surname><given-names>M-J</given-names></name></person-group> (<year>2009</year>) <source>Taxonomic review of the subfamily <tp:taxon-name><tp:taxon-name-part taxon-name-part-type="subfamily">Dytiscinae</tp:taxon-name-part></tp:taxon-name> Leech, 1815 of Korea (<tp:taxon-name><tp:taxon-name-part taxon-name-part-type="order">Coleoptera</tp:taxon-name-part></tp:taxon-name>: <tp:taxon-name><tp:taxon-name-part taxon-name-part-type="family">Dytiscidae</tp:taxon-name-part></tp:taxon-name>). International Symposium for the 11<sup>th</sup> Hampyeong Butterfly Festival, Hampyeong-gun Apr.</source><publisher-name>24–25</publisher-name>, <publisher-loc>2009. Program and Abstracts</publisher-loc>, <size units="page">47 pp</size>.</mixed-citation></ref><ref id="B18"><mixed-citation xmlns:xlink="http://www.w3.org/1999/xlink" xlink:type="simple"><person-group><name name-style="western"><surname>Ghosh</surname><given-names>SK</given-names></name><name name-style="western"><surname>Nilsson</surname><given-names>AN</given-names></name></person-group> (<year>2012</year>) <article-title>Catalogue of the diving beetles of India and adjacent countries (<tp:taxon-name><tp:taxon-name-part taxon-name-part-type="order">Coleoptera</tp:taxon-name-part></tp:taxon-name>: <tp:taxon-name><tp:taxon-name-part taxon-name-part-type="family">Dytiscidae</tp:taxon-name-part></tp:taxon-name>).</article-title><source>Skörvnöpparn, Umea, Supplement</source><volume>3</volume>: <fpage>1</fpage>–<lpage>77</lpage>.</mixed-citation></ref><ref id="B34"><mixed-citation xmlns:xlink="http://www.w3.org/1999/xlink" xlink:type="simple"><person-group><name name-style="western"><surname>Lee</surname><given-names>D-H</given-names></name><name name-style="western"><surname>Lee</surname><given-names>SH</given-names></name><name name-style="western"><surname>Ahn</surname><given-names>K-J</given-names></name></person-group> (<year>2014</year>) <article-title><italic><tp:taxon-name><tp:taxon-name-part taxon-name-part-type="genus">Hyphydrus</tp:taxon-name-part><tp:taxon-name-part taxon-name-part-type="species">falkenstromi</tp:taxon-name-part></tp:taxon-name></italic> Gschwendtner and <italic><tp:taxon-name><tp:taxon-name-part taxon-name-part-type="genus">Sandracottus</tp:taxon-name-part><tp:taxon-name-part taxon-name-part-type="species">mixtus</tp:taxon-name-part></tp:taxon-name></italic> (Blanchard) (<tp:taxon-name><tp:taxon-name-part taxon-name-part-type="order">Coleoptera</tp:taxon-name-part></tp:taxon-name>: <tp:taxon-name><tp:taxon-name-part taxon-name-part-type="family">Dytiscidae</tp:taxon-name-part></tp:taxon-name>) new to Korea.</article-title><source>Korean Journal of Applied Entomology</source><volume>53</volume>(<issue>1</issue>): <fpage>35</fpage>–<lpage>38</lpage>. <ext-link xlink:href="10.5656/KSAE.2013.09.0.041" ext-link-type="doi" xlink:type="simple">https://doi.org/10.5656/KSAE.2013.09.0.041</ext-link></mixed-citation></ref><ref id="B50"><mixed-citation xmlns:xlink="http://www.w3.org/1999/xlink" xlink:type="simple"><person-group><name name-style="western"><surname>Suprayitno</surname><given-names>N</given-names></name><name name-style="western"><surname>Narakusumo</surname><given-names>RP</given-names></name><name name-style="western"><surname>Sarino</surname><given-names/></name><name name-style="western"><surname>Budi</surname><given-names>AS</given-names></name><name name-style="western"><surname>Hendrich</surname><given-names>L</given-names></name><name name-style="western"><surname>Hájek</surname><given-names>J</given-names></name><name name-style="western"><surname>Balke</surname><given-names>M</given-names></name></person-group> (<year>2022</year>) <article-title>A citizen science case study to chart Indonesian biodiversity: Updating the diving beetle fauna of Bali (<tp:taxon-name><tp:taxon-name-part taxon-name-part-type="order">Coleoptera</tp:taxon-name-part></tp:taxon-name>: <tp:taxon-name><tp:taxon-name-part taxon-name-part-type="family">Dytiscidae</tp:taxon-name-part></tp:taxon-name>).</article-title><source>Treubia</source><volume>49</volume>(<issue>2</issue>): <fpage>115</fpage>–<lpage>136</lpage>. <ext-link xlink:href="10.14203/treubia.v49i2.4411" ext-link-type="doi" xlink:type="simple">https://doi.org/10.14203/treubia.v49i2.4411</ext-link></mixed-citation></ref><ref id="B3"><mixed-citation xmlns:xlink="http://www.w3.org/1999/xlink" xlink:type="simple"><person-group><name name-style="western"><surname>Atthakor</surname><given-names>W</given-names></name><name name-style="western"><surname>Hendrich</surname><given-names>L</given-names></name><name name-style="western"><surname>Sangpradub</surname><given-names>N</given-names></name><name name-style="western"><surname>Balke</surname><given-names>M</given-names></name></person-group> (<year>2018</year>) <article-title>Diving beetles of the Sakaerat Biosphere Reserve, Nakhon Ratchasima Province, with four new records for Thailand (<tp:taxon-name><tp:taxon-name-part taxon-name-part-type="order">Coleoptera</tp:taxon-name-part></tp:taxon-name>, <tp:taxon-name><tp:taxon-name-part taxon-name-part-type="family">Dytiscidae</tp:taxon-name-part></tp:taxon-name>).</article-title><source>Spixiana</source><volume>41</volume>(<issue>1</issue>): <fpage>91</fpage>–<lpage>98</lpage>.</mixed-citation></ref><ref id="B16"><mixed-citation xmlns:xlink="http://www.w3.org/1999/xlink" xlink:type="simple"><person-group><name name-style="western"><surname>Ghosh</surname><given-names>SK</given-names></name><name name-style="western"><surname>Gupta</surname><given-names>D</given-names></name></person-group> (<year>2012</year>) <source>Aquatic beetles of the the Great Nicobar Biosphere Reserve (<tp:taxon-name><tp:taxon-name-part taxon-name-part-type="order">Coleoptera</tp:taxon-name-part></tp:taxon-name>: <tp:taxon-name><tp:taxon-name-part taxon-name-part-type="family">Noteridae</tp:taxon-name-part></tp:taxon-name>, <tp:taxon-name><tp:taxon-name-part taxon-name-part-type="family">Dytiscidae</tp:taxon-name-part></tp:taxon-name> and <tp:taxon-name><tp:taxon-name-part taxon-name-part-type="family">Hydrophilidae</tp:taxon-name-part></tp:taxon-name>), pp. 107–120.</source><publisher-name>In: Sivaperuman C</publisher-name>, <publisher-loc>Baneryee D, Tripathy, B, Chandra K (Eds) Faunal Ecology and Conservation of the Great Nicobar. Springer Nature Singapore Pte Ltd.</publisher-loc>, <size units="page">666 pp</size>. <ext-link xlink:href="10.1007/978-981-19-5158-9_5" ext-link-type="doi" xlink:type="simple">https://doi.org/10.1007/978-981-19-5158-9_5</ext-link></mixed-citation></ref><ref id="B1"><mixed-citation xmlns:xlink="http://www.w3.org/1999/xlink" xlink:type="simple"><person-group><name name-style="western"><surname>Alarie</surname><given-names>Y</given-names></name><name name-style="western"><surname>Michat</surname><given-names>M</given-names></name><name name-style="western"><surname>Shaverdo</surname><given-names>H</given-names></name><name name-style="western"><surname>Hájek</surname><given-names>J</given-names></name></person-group> (<year>2023</year>) <article-title>Morphology of the larvae of <italic><tp:taxon-name><tp:taxon-name-part taxon-name-part-type="genus">Sandracottus</tp:taxon-name-part><tp:taxon-name-part taxon-name-part-type="species">femoralis</tp:taxon-name-part></tp:taxon-name></italic> Heller, 1934, and <italic><tp:taxon-name><tp:taxon-name-part taxon-name-part-type="genus">S.</tp:taxon-name-part><tp:taxon-name-part taxon-name-part-type="species">mixtus</tp:taxon-name-part></tp:taxon-name></italic> (Blanchard, 1843) and phylogenetic comparison with other known <tp:taxon-name><tp:taxon-name-part taxon-name-part-type="tribe">Aciliini</tp:taxon-name-part></tp:taxon-name> (<tp:taxon-name><tp:taxon-name-part taxon-name-part-type="order">Coleoptera</tp:taxon-name-part></tp:taxon-name>: <tp:taxon-name><tp:taxon-name-part taxon-name-part-type="family">Dytiscidae</tp:taxon-name-part></tp:taxon-name>, <tp:taxon-name><tp:taxon-name-part taxon-name-part-type="subfamily">Dytiscinae</tp:taxon-name-part></tp:taxon-name>).</article-title><source>Zootaxa</source><volume>5263</volume>: <fpage>301</fpage>–<lpage>334</lpage>. <ext-link xlink:href="10.11646/zootaxa.5263.3.1" ext-link-type="doi" xlink:type="simple">https://doi.org/10.11646/zootaxa.5263.3.1</ext-link></mixed-citation></ref><ref id="B54"><mixed-citation xmlns:xlink="http://www.w3.org/1999/xlink" xlink:type="simple"><person-group><name name-style="western"><surname>Vazirani</surname><given-names>TG</given-names></name></person-group> (<year>1977</year>) <article-title>Catalogue of Oriental <tp:taxon-name><tp:taxon-name-part taxon-name-part-type="family">Dytiscidae</tp:taxon-name-part></tp:taxon-name>.</article-title><source>Records of the Zoological Survey of India Miscellaneous Publication Occasional Paper</source><volume>6</volume>(<issue>1976</issue>): <fpage>1</fpage>–<lpage>111</lpage>.</mixed-citation></ref><ref id="B36"><mixed-citation xmlns:xlink="http://www.w3.org/1999/xlink" xlink:type="simple"><person-group><name name-style="western"><surname>Mukhopadhyay</surname><given-names>P</given-names></name><name name-style="western"><surname>Ghosh</surname><given-names>SK</given-names></name></person-group> (<year>2004</year>) <tp:taxon-name><tp:taxon-name-part taxon-name-part-type="class">Insecta</tp:taxon-name-part></tp:taxon-name>: <tp:taxon-name><tp:taxon-name-part taxon-name-part-type="order">Coleoptera</tp:taxon-name-part></tp:taxon-name>: <tp:taxon-name><tp:taxon-name-part taxon-name-part-type="suborder">Adephaga</tp:taxon-name-part></tp:taxon-name> (Fam. <tp:taxon-name><tp:taxon-name-part taxon-name-part-type="family">Haliplidae</tp:taxon-name-part></tp:taxon-name>, Fam. <tp:taxon-name><tp:taxon-name-part taxon-name-part-type="family">Gyrinidae</tp:taxon-name-part></tp:taxon-name> and <tp:taxon-name><tp:taxon-name-part taxon-name-part-type="family">Dytiscidae</tp:taxon-name-part></tp:taxon-name>). Zoological Survey of India, State Fauna Series 10: Fauna of Manipur, 359–370.</mixed-citation></ref><ref id="B46"><mixed-citation xmlns:xlink="http://www.w3.org/1999/xlink" xlink:type="simple"><person-group><name name-style="western"><surname>Sharp</surname><given-names>D</given-names></name></person-group> (<year>1884</year>) <article-title>The water-beetles of Japan.</article-title><source>The Transactions of the Entomological Society of London</source><volume>1884</volume>: <fpage>439</fpage>–<lpage>464</lpage>.</mixed-citation></ref><ref id="B28"><mixed-citation xmlns:xlink="http://www.w3.org/1999/xlink" xlink:type="simple"><person-group><name name-style="western"><surname>Jäch</surname><given-names>MA</given-names></name><name name-style="western"><surname>Li</surname><given-names>J</given-names></name><name name-style="western"><surname>Zhang</surname><given-names>X</given-names></name><name name-style="western"><surname>Gao</surname><given-names>M</given-names></name></person-group> (<year>2012</year>) <article-title>A remarkable collection of aquatic and riparian beetles from Xiachayu, Zayü County, southeastern Tibet (<tp:taxon-name><tp:taxon-name-part taxon-name-part-type="family">Gyrinidae</tp:taxon-name-part></tp:taxon-name>, <tp:taxon-name><tp:taxon-name-part taxon-name-part-type="family">Noteridae</tp:taxon-name-part></tp:taxon-name>, <tp:taxon-name><tp:taxon-name-part taxon-name-part-type="family">Dytiscidae</tp:taxon-name-part></tp:taxon-name>, <tp:taxon-name><tp:taxon-name-part taxon-name-part-type="family">Spercheidae</tp:taxon-name-part></tp:taxon-name>, <tp:taxon-name><tp:taxon-name-part taxon-name-part-type="family">Hydrophilidae</tp:taxon-name-part></tp:taxon-name>, <tp:taxon-name><tp:taxon-name-part taxon-name-part-type="family">Heteroceridae</tp:taxon-name-part></tp:taxon-name>, <tp:taxon-name><tp:taxon-name-part taxon-name-part-type="family">Limnichidae</tp:taxon-name-part></tp:taxon-name>).</article-title><source>Koleopterologische Rundschau</source><volume>82</volume>: <fpage>65</fpage>–<lpage>69</lpage>.</mixed-citation></ref><ref id="B51"><mixed-citation xmlns:xlink="http://www.w3.org/1999/xlink" xlink:type="simple"><person-group><name name-style="western"><surname>Suprayitno</surname><given-names>N</given-names></name><name name-style="western"><surname>Narakusumo</surname><given-names>R</given-names></name><name name-style="western"><surname>von Rintelen</surname><given-names>T</given-names></name><name name-style="western"><surname>Hendrich</surname><given-names>L</given-names></name><name name-style="western"><surname>Balke</surname><given-names>M</given-names></name></person-group> (<year>2017</year>) Taxonomy and biogeography without frontiers–WhatsApp, Facebook and smartphone digital photography let citizen scientists in more remote localities step out of the dark. Biodiversity Data Journal 5: e19938. <ext-link xlink:href="10.3897/BDJ.5.e19938" ext-link-type="doi" xlink:type="simple">https://doi.org/10.3897/BDJ.5.e19938</ext-link></mixed-citation></ref><ref id="B52"><mixed-citation xmlns:xlink="http://www.w3.org/1999/xlink" xlink:type="simple"><person-group><name name-style="western"><surname>Vazirani</surname><given-names>TG</given-names></name></person-group> (<year>1969</year>) <article-title>A review of the subfamilies <tp:taxon-name><tp:taxon-name-part taxon-name-part-type="subfamily">Noterinae</tp:taxon-name-part></tp:taxon-name>, <tp:taxon-name><tp:taxon-name-part taxon-name-part-type="subfamily">Laccophilinae</tp:taxon-name-part></tp:taxon-name>, <tp:taxon-name><tp:taxon-name-part taxon-name-part-type="subfamily">Dytiscinae</tp:taxon-name-part></tp:taxon-name> and <tp:taxon-name><tp:taxon-name-part taxon-name-part-type="subfamily">Hydroporinae</tp:taxon-name-part></tp:taxon-name> (in part) from India.</article-title><source>Oriental Insects</source><volume>2</volume>(<issue>1968</issue>): <fpage>221</fpage>–<lpage>341</lpage>. <ext-link xlink:href="10.1080/00305316.1968.10433885" ext-link-type="doi" xlink:type="simple">https://doi.org/10.1080/00305316.1968.10433885</ext-link></mixed-citation></ref><ref id="B12"><mixed-citation xmlns:xlink="http://www.w3.org/1999/xlink" xlink:type="simple"><person-group><name name-style="western"><surname>Deb</surname><given-names>R</given-names></name><name name-style="western"><surname>Subramanian</surname><given-names>KA</given-names></name></person-group> (<year>2023</year>) <article-title>New Records of <italic><tp:taxon-name><tp:taxon-name-part taxon-name-part-type="genus">Sandracottus</tp:taxon-name-part></tp:taxon-name></italic> species (<tp:taxon-name><tp:taxon-name-part taxon-name-part-type="order">Coleoptera</tp:taxon-name-part></tp:taxon-name>: <tp:taxon-name><tp:taxon-name-part taxon-name-part-type="family">Dytiscidae</tp:taxon-name-part></tp:taxon-name>) from Western Ghats of India.</article-title><source>Uttar Pradesh Journal of Zoology</source><volume>44</volume>(<issue>21</issue>): <fpage>10</fpage>–<lpage>15</lpage>. <ext-link xlink:href="10.56557/upjoz/2023/v44i213663" ext-link-type="doi" xlink:type="simple">https://doi.org/10.56557/upjoz/2023/v44i213663</ext-link></mixed-citation></ref></ref-list></tp:taxon-treatment>
