# Supplementary material for: ﻿Revision of the Oriental and Australasian diving beetle genus Sandracottus Sharp, 1882 (Coleoptera, Dytiscidae, Dytiscinae)
Source: Zookeys. 2025 Jan 6;1223:87–147. doi: 10.3897/zookeys.1223.138220 (PMC11730086; doi:10.3897/zookeys.1223.138220)
Supplement: XML Treatment for Sandracottus insignis [file zookeys.1223.138220-treatment10.xml]

<!DOCTYPE tp:taxon-treatment
  PUBLIC "-//TaxonX//DTD Taxonomic Treatment Publishing DTD v0 20100105//EN" "tax-treatment-NSO.dtd">
<tp:taxon-treatment xmlns:tp="http://www.plazi.org/taxpub"><tp:treatment-meta><kwd-group><label>Taxon classification</label><kwd>
              <named-content content-type="kingdom">Animalia</named-content>
            </kwd><kwd>
              <named-content content-type="order">Coleoptera</named-content>
            </kwd><kwd>
              <named-content content-type="family">Dytiscidae</named-content>
            </kwd></kwd-group><mixed-citation publication-type="journal"><person-group><name><surname>Hendrich</surname><given-names>Lars</given-names></name><name><surname>Brancucci</surname><given-names>Michel</given-names></name></person-group><article-title>﻿Revision of the Oriental and Australasian diving beetle genus <italic><tp:taxon-name><tp:taxon-name-part taxon-name-part-type="genus" reg="Sandracottus">Sandracottus</tp:taxon-name-part></tp:taxon-name></italic> Sharp, 1882 (<tp:taxon-name><tp:taxon-name-part taxon-name-part-type="order">Coleoptera</tp:taxon-name-part></tp:taxon-name>, <tp:taxon-name><tp:taxon-name-part taxon-name-part-type="family">Dytiscidae</tp:taxon-name-part></tp:taxon-name>, <tp:taxon-name><tp:taxon-name-part taxon-name-part-type="subfamily">Dytiscinae</tp:taxon-name-part></tp:taxon-name>)</article-title><source>Zookeys</source><day>06</day><month>01</month><year>2025</year><volume>1223</volume><fpage>87</fpage><lpage>147</lpage><pub-id pub-id-type="doi">10.3897/zookeys.1223.138220</pub-id></mixed-citation></tp:treatment-meta><tp:nomenclature><label>﻿</label><tp:taxon-name>
            <object-id xmlns:xlink="http://www.w3.org/1999/xlink" content-type="arpha" xlink:type="simple">1113CD62-91B6-5D00-858C-62DFB6C9FB47</object-id>
            <tp:taxon-name-part taxon-name-part-type="genus" reg="Sandracottus">Sandracottus</tp:taxon-name-part>
            <tp:taxon-name-part taxon-name-part-type="species" reg="insignis">insignis</tp:taxon-name-part>
          </tp:taxon-name><tp:taxon-authority>(Wehncke, 1876)</tp:taxon-authority><xref ref-type="fig" rid="F3">Figs 8</xref><xref ref-type="fig" rid="F5">, 19</xref><xref ref-type="fig" rid="F12">, 28</xref><xref ref-type="fig" rid="F16">, 42</xref><xref ref-type="fig" rid="F20">, 55</xref><tp:nomenclature-citation-list><tp:nomenclature-citation><tp:taxon-name>
                <tp:taxon-name-part taxon-name-part-type="genus" reg="Hydaticus">Hydaticus</tp:taxon-name-part>
                <tp:taxon-name-part taxon-name-part-type="species" reg="insignis">insignis</tp:taxon-name-part>
              </tp:taxon-name><comment>Wehncke, 1876: 194 (type locality Philippines, “Insel Luzon”); <xref ref-type="bibr" rid="B45">Sharp 1882</xref>: 687 (descr.).</comment></tp:nomenclature-citation><tp:nomenclature-citation><tp:taxon-name>
                <tp:taxon-name-part taxon-name-part-type="genus" reg="Sandracottus">Sandracottus</tp:taxon-name-part>
                <tp:taxon-name-part taxon-name-part-type="species" reg="insignis">insignis</tp:taxon-name-part>
              </tp:taxon-name><comment>(Wehncke, 1876); <xref ref-type="bibr" rid="B42">Régimbart 1899</xref>: 338 (tax., descr.); <xref ref-type="bibr" rid="B13">Freitag et al. 2016</xref>: 8 (check list); Hájek and Nilsson 2024: 91 (cat.).</comment></tp:nomenclature-citation><tp:nomenclature-citation><tp:taxon-name>
                <tp:taxon-name-part taxon-name-part-type="genus" reg="Hydaticus">Hydaticus</tp:taxon-name-part>
                <tp:taxon-name-part taxon-name-part-type="species" reg="baeri">baeri</tp:taxon-name-part>
              </tp:taxon-name><comment>Régimbart, 1877: 99 (type locality Philippines, “Manille”); <xref ref-type="bibr" rid="B60">Zimmermann 1920</xref>: 234 (syn., cat.).</comment></tp:nomenclature-citation><tp:nomenclature-citation><tp:taxon-name>
                <tp:taxon-name-part taxon-name-part-type="genus" reg="Sandracottus">Sandracottus</tp:taxon-name-part>
                <tp:taxon-name-part taxon-name-part-type="species" reg="ornatus">ornatus</tp:taxon-name-part>
              </tp:taxon-name><comment>Sharp, 1882: 689 (type locality Borneo); <xref ref-type="bibr" rid="B54">Vazirani 1977</xref>: 84 (stat. nov.).</comment></tp:nomenclature-citation><tp:nomenclature-citation><tp:taxon-name>
                <tp:taxon-name-part taxon-name-part-type="genus" reg="Sandracottus">Sandracottus</tp:taxon-name-part>
                <tp:taxon-name-part taxon-name-part-type="species" reg="insignis">insignis</tp:taxon-name-part>
                <tp:taxon-name-part taxon-name-part-type="infraspecific-rank">ssp.</tp:taxon-name-part>
                <tp:taxon-name-part taxon-name-part-type="subspecies" reg="ornatus">ornatus</tp:taxon-name-part>
              </tp:taxon-name><comment>Sharp, 1882; <xref ref-type="bibr" rid="B54">Vazirani 1977</xref>: 84 (cat.); Hájek and Nilsson 2024: 91 (cat.) (syn. nov.).</comment></tp:nomenclature-citation></tp:nomenclature-citation-list></tp:nomenclature><tp:treatment-sec sec-type="type material" id="SECID0EZOBK"><title>Type material of <italic><tp:taxon-name><tp:taxon-name-part taxon-name-part-type="genus" reg="Sandracottus">Sandracottus</tp:taxon-name-part><tp:taxon-name-part taxon-name-part-type="species" reg="insignis">insignis</tp:taxon-name-part></tp:taxon-name></italic>.</title><p><bold><italic>Lectotype</italic></bold> (herewith designated): Female: “Semper” [white handwritten label with black fram]; “Luzon” [handwritten yellowish label], Ex. Coll. E. WEHNCKE Acq. 1884” [printed white label], “Lectotype <tp:taxon-name><tp:taxon-name-part taxon-name-part-type="genus" reg="Hydaticus">Hydaticus</tp:taxon-name-part><tp:taxon-name-part taxon-name-part-type="species" reg="insignis">insignis</tp:taxon-name-part></tp:taxon-name> Wehncke Hendrich &amp; Brancucci des. 2010” [red printed label] (<abbrev xmlns:xlink="http://www.w3.org/1999/xlink" xlink:title="Muséum national d´Histoire naturelle, Paris" id="ABBRID0E1PBK" xlink:type="simple">MNHN</abbrev>). Examined.</p></tp:treatment-sec><tp:treatment-sec sec-type="type material" id="SECID0E5PBK"><title>Type material of <italic><tp:taxon-name><tp:taxon-name-part taxon-name-part-type="genus" reg="Sandracottus">Sandracottus</tp:taxon-name-part><tp:taxon-name-part taxon-name-part-type="species" reg="baeri">baeri</tp:taxon-name-part></tp:taxon-name></italic>.</title><p><bold><italic>Lectotype</italic></bold> (herewith designated): Male: “Manille Baer”, “Typus”, “Type”, “<tp:taxon-name><tp:taxon-name-part taxon-name-part-type="genus" reg="Sandracottus">Sandracottus</tp:taxon-name-part><tp:taxon-name-part taxon-name-part-type="species" reg="baeri">baeri</tp:taxon-name-part></tp:taxon-name> Rég.”, “Lectotypus <tp:taxon-name><tp:taxon-name-part taxon-name-part-type="genus" reg="Hydaticus">Hydaticus</tp:taxon-name-part><tp:taxon-name-part taxon-name-part-type="species" reg="baeri">baeri</tp:taxon-name-part></tp:taxon-name> Brancucci &amp; Hendrich07” [red printed label], “<tp:taxon-name><tp:taxon-name-part taxon-name-part-type="genus" reg="Sandracottus">Sandracottus</tp:taxon-name-part><tp:taxon-name-part taxon-name-part-type="species" reg="insignis">insignis</tp:taxon-name-part></tp:taxon-name> (Wehncke) det. M.Brancucci &amp; L.Hendrich07” [white printed label] (<abbrev xmlns:xlink="http://www.w3.org/1999/xlink" xlink:title="Muséum national d´Histoire naturelle, Paris" id="ABBRID0ETRBK" xlink:type="simple">MNHN</abbrev>). <bold><italic>Paralectotypes</italic></bold>: 2 males, “Manille Baer”, “Typus”, “Type”, “<tp:taxon-name><tp:taxon-name-part taxon-name-part-type="genus" reg="Sandracottus">Sandracottus</tp:taxon-name-part><tp:taxon-name-part taxon-name-part-type="species" reg="baeri">baeri</tp:taxon-name-part></tp:taxon-name> Rég.”, “Paralectotypus <tp:taxon-name><tp:taxon-name-part taxon-name-part-type="genus" reg="Hydaticus">Hydaticus</tp:taxon-name-part><tp:taxon-name-part taxon-name-part-type="species" reg="baeri">baeri</tp:taxon-name-part></tp:taxon-name> Brancucci &amp; Hendrich07” [red printed label], “<tp:taxon-name><tp:taxon-name-part taxon-name-part-type="genus" reg="Sandracottus">Sandracottus</tp:taxon-name-part><tp:taxon-name-part taxon-name-part-type="species" reg="insignis">insignis</tp:taxon-name-part></tp:taxon-name> (Wehncke) det. M.Brancucci &amp; L.Hendrich07” [white printed label] (<abbrev xmlns:xlink="http://www.w3.org/1999/xlink" xlink:title="Muséum national d´Histoire naturelle, Paris" id="ABBRID0EYSBK" xlink:type="simple">MNHN</abbrev>). Examined.</p></tp:treatment-sec><tp:treatment-sec sec-type="type material" id="SECID0E3SBK"><title>Type material of <italic><tp:taxon-name><tp:taxon-name-part taxon-name-part-type="genus" reg="Sandracottus">Sandracottus</tp:taxon-name-part><tp:taxon-name-part taxon-name-part-type="species" reg="ornatus">ornatus</tp:taxon-name-part></tp:taxon-name></italic>.</title><p><bold><italic>Holotype</italic></bold>: Female: “Borneo 986 <tp:taxon-name><tp:taxon-name-part taxon-name-part-type="genus" reg="Sandracottus"/><tp:taxon-name-part taxon-name-part-type="species" reg="ornatus">ornatus</tp:taxon-name-part></tp:taxon-name>”, “Type H.T.”, “Sharp coll. 1905-313”, “<tp:taxon-name><tp:taxon-name-part taxon-name-part-type="genus" reg="Sandracottus">Sandracottus</tp:taxon-name-part><tp:taxon-name-part taxon-name-part-type="species" reg="insignis">insignis</tp:taxon-name-part></tp:taxon-name> (Wehncke) Hendrich det. 2008” (<abbrev xmlns:xlink="http://www.w3.org/1999/xlink" xlink:title="Natural History Museum, London" id="ABBRID0EGUBK" xlink:type="simple">NHMUK</abbrev>). <bold><italic>Paratype</italic></bold>: Female: “Borneo 986 1905-313”, “<tp:taxon-name><tp:taxon-name-part taxon-name-part-type="genus" reg="Sandracottus">Sandracottus</tp:taxon-name-part><tp:taxon-name-part taxon-name-part-type="species" reg="insignis">insignis</tp:taxon-name-part></tp:taxon-name> (Wehncke) Hendrich det. 2008” (<abbrev xmlns:xlink="http://www.w3.org/1999/xlink" xlink:title="Natural History Museum, London" id="ABBRID0EXUBK" xlink:type="simple">NHMUK</abbrev>). Examined.</p></tp:treatment-sec><tp:treatment-sec sec-type="remarks" id="SECID0E2UBK"><title>Remarks.</title><p>The type locality of <italic><tp:taxon-name><tp:taxon-name-part taxon-name-part-type="genus" reg="Sandracottus">S.</tp:taxon-name-part><tp:taxon-name-part taxon-name-part-type="species" reg="ornatus">ornatus</tp:taxon-name-part></tp:taxon-name></italic>, “Borneo”, needs to be confirmed. <italic><tp:taxon-name><tp:taxon-name-part taxon-name-part-type="genus" reg="Sandracottus">Sandracottus</tp:taxon-name-part><tp:taxon-name-part taxon-name-part-type="species" reg="insignis">insignis</tp:taxon-name-part></tp:taxon-name></italic>/<italic><tp:taxon-name><tp:taxon-name-part taxon-name-part-type="genus" reg="Sandracottus"/><tp:taxon-name-part taxon-name-part-type="species" reg="ornatus">ornatus</tp:taxon-name-part></tp:taxon-name></italic> has never been reported from Borneo again. However, it cannot be ruled out that the species occurs there, as some dytiscids that occur in the south of the Philippines have also been reported from the north of Borneo. From what is known so far, <italic><tp:taxon-name><tp:taxon-name-part taxon-name-part-type="genus" reg="Sandracottus">S.</tp:taxon-name-part><tp:taxon-name-part taxon-name-part-type="species" reg="insignis">insignis</tp:taxon-name-part></tp:taxon-name></italic> appears to be endemic to the Philippines.</p></tp:treatment-sec><tp:treatment-sec sec-type="material" id="SECID0EMWBK"><title>Additional material.</title><p><bold>(10 specimens)</bold>: • <bold>Philippines</bold>: 1 ex., “Balabac” [handwritten label], “<tp:taxon-name><tp:taxon-name-part taxon-name-part-type="genus" reg="Sandracottus"/><tp:taxon-name-part taxon-name-part-type="species" reg="ornatus">ornatus</tp:taxon-name-part></tp:taxon-name> Shrp” [handwritten label] (<abbrev xmlns:xlink="http://www.w3.org/1999/xlink" xlink:title="Muséum national d´Histoire naturelle, Paris" id="ABBRID0E6WBK" xlink:type="simple">MNHN</abbrev>); 1 ex., “Montalban” [Luzon], “Nr. 6 Fld.-H.” [printed label], “baeri Régb. Insignis Sharp” [handwritten label by Régimbart] (<abbrev xmlns:xlink="http://www.w3.org/1999/xlink" xlink:title="Muséum national d´Histoire naturelle, Paris" id="ABBRID0EDXBK" xlink:type="simple">MNHN</abbrev>), 2 exs., “Mindanao” (<abbrev xmlns:xlink="http://www.w3.org/1999/xlink" xlink:title="Muséum national d´Histoire naturelle, Paris" id="ABBRID0EHXBK" xlink:type="simple">MNHN</abbrev>); 2 exs., “Luzon, Los Banos, Mt. Makiling [above the Botanical Garden, 180 m] (3), 13.XI.1992, H. Schillhammer leg.” (<abbrev xmlns:xlink="http://www.w3.org/1999/xlink" xlink:title="Naturhistorisches Museum Wien" id="ABBRID0ELXBK" xlink:type="simple">NMW</abbrev>); 1 ex., “Luzon, Pampanga Province, Bano San Juan, Mt. Arayat NP, spring creek, bolders, root packs, riffle, 37 m, <named-content xmlns:xlink="http://www.w3.org/1999/xlink" content-type="dwc:verbatimCoordinates" xlink:type="simple"><named-content content-type="geo-json" specific-use="{&#34;type&#34;:&#34;Point&#34;,&#34;coordinates&#34;:[120.763272,15.172672]}" id="NCID0ESXBK" xlink:type="simple">15°10'21.62"N, 120°45'47.78"E</named-content></named-content>, 31.X.2009, H. Freitag leg.” (<abbrev xmlns:xlink="http://www.w3.org/1999/xlink" xlink:title="Zoologische Staatssammlung, München" id="ABBRID0EXXBK" xlink:type="simple">ZSM</abbrev>); 1 ex., “Polillo [Polillo Islands, Luzon], Taylor” (<abbrev xmlns:xlink="http://www.w3.org/1999/xlink" xlink:title="Zoologische Staatssammlung, München" id="ABBRID0E2XBK" xlink:type="simple">ZSM</abbrev>); 1 ex., “Palawan, Taytay [<named-content xmlns:xlink="http://www.w3.org/1999/xlink" content-type="dwc:verbatimCoordinates" xlink:type="simple"><named-content content-type="geo-json" specific-use="{&#34;type&#34;:&#34;Point&#34;,&#34;coordinates&#34;:[119.500000,10.833333]}" id="NCID0ECYBK" xlink:type="simple">10°50'N 119°30'E</named-content></named-content>], W. Schultze leg.” (<abbrev xmlns:xlink="http://www.w3.org/1999/xlink" xlink:title="Staatliches Museum für Tierkunde" id="ABBRID0EHYBK" xlink:type="simple">SMTD</abbrev>).</p></tp:treatment-sec><tp:treatment-sec sec-type="redescription" id="SECID0ELYBK"><title>Redescription.</title><p>Body broadly oval, shiny, testaceous with black markings. Ventral side completely dark brown to black, fore and mid legs testaceous, hind legs ferrugineus brown.</p><p>Head testaceous with posterior part dark brown as well as two dark brown, oblique, elongated patches on frons (Figs <xref ref-type="fig" rid="F3">8</xref>, <xref ref-type="fig" rid="F20">55</xref>). Surface finely microreticulate, particularly on anterior half, just shagreened on rest of surface. Punctation consisting of dense and very small punctures and of larger, much sparser ones, the latter particularly numerous on frons. Clypeal grooves, punctures alongside eyes and transverse depression beside eyes distinctly impressed, punctures large and coalescent. Antennae testaceous; antennomeres slender, antennomere V 4× as long as broad.</p><p>Pronotum testaceous with long and broad dark brown band posteriorly and narrow dark brown band anteriorly (Figs <xref ref-type="fig" rid="F3">8</xref>, <xref ref-type="fig" rid="F20">55</xref>). Surface sculpture shagreened with dense punctation; punctures medium-sized. Anterior rows of punctures with dense, strong, and coalescent punctures, shortly interrupted in middle. Lateral puncture lines broad; punctures medium-sized and coalescent. Posterior row limited to few punctures at latero-basal quarter.</p><p>Elytra testaceous with black markings leaving four angulous basal testaceous spots, two large postmedian as well as a preapical and an apical testaceous patch (Figs <xref ref-type="fig" rid="F3">8</xref>, <xref ref-type="fig" rid="F20">55</xref>). Epipleura testaceous. Surface microreticulate, meshes very small but strongly impressed. Punctation consisting of numerous minute punctures mostly in intersection of meshes and of large sparse punctures regularly spread on whole surface. Puncture lines with groups of medium-sized punctures, discal row almost complete. Sutural puncture line with few small punctures along suture.</p><p>Ventral side dark brown. Legs particularly fore and mid legs testaceous, hind legs ferrugineus brown to dark brown. Prosternal process very short and broad, only 1.4× longer than broad, flattened and superficially sculptured; posterior border broadly rounded. Metacoxa very superficially shagreened and finely punctured; punctures small and sparse; Metatibia with numerous medium-sized punctures on whole outer half, somewhat larger proximally. Ventrites II–VI shagreened, densely covered with very small punctures and larger sparser ones. Posterior margins rounded, bordered with short row of coalescent punctures each side of middle.</p><p>Measurements: <abbrev xmlns:xlink="http://www.w3.org/1999/xlink" xlink:title="total length" id="ABBRID0ERZBK" xlink:type="simple">TL</abbrev> = 12.5–13.1 mm, <abbrev xmlns:xlink="http://www.w3.org/1999/xlink" xlink:title="total length minus head length" id="ABBRID0EVZBK" xlink:type="simple">TL-h</abbrev> = 11.4–12.2 mm, <abbrev xmlns:xlink="http://www.w3.org/1999/xlink" xlink:title="maximum width" id="ABBRID0EZZBK" xlink:type="simple">TW</abbrev> = 7.8–8.1 mm.</p><p>♂. Protarsomeres I–III strongly enlarged with three larger suckers and numerous smaller ones. Mesotarsomeres I–III with two rows of small suckers. Median lobe of aedeagus, in ventral view, broad, apical half more or less parallel-sided, each part narrowly rounded apically (Fig. <xref ref-type="fig" rid="F5">19a</xref>). Parameres also narrow, slightly longer than median lobe, and gently tapered on apical half (Fig. <xref ref-type="fig" rid="F5">19b</xref>).</p><p>♀. Similar to male. Tarsi not enlarged. Microsculpture on ventrite VI as in male.</p></tp:treatment-sec><tp:treatment-sec sec-type="Differential diagnosis" id="SECID0EI1BK"><title>Differential diagnosis.</title><p>The species is clearly distinguished from most other Oriental species of the genus by its characteristic colouration. From the dorsal colouration <italic><tp:taxon-name><tp:taxon-name-part taxon-name-part-type="genus" reg="Sandracottus">S.</tp:taxon-name-part><tp:taxon-name-part taxon-name-part-type="species" reg="insignis">insignis</tp:taxon-name-part></tp:taxon-name></italic> is near to the Indian <italic><tp:taxon-name><tp:taxon-name-part taxon-name-part-type="genus" reg="Sandracottus">S.</tp:taxon-name-part><tp:taxon-name-part taxon-name-part-type="species" reg="festivus">festivus</tp:taxon-name-part></tp:taxon-name></italic> which is generally larger and more elongated. Furthermore, both species can be separated by the shapes of their median lobes.</p></tp:treatment-sec><tp:treatment-sec sec-type="distribution" id="SECID0EE2BK"><title>Distribution.</title><p>Philippines: Palawan, Mindanao, Luzon. The record from Borneo seems to be doubtful (Fig. <xref ref-type="fig" rid="F12">28</xref>). Specimens were collected between 40 and 200 m above sea level.</p></tp:treatment-sec><tp:treatment-sec sec-type="habitat" id="SECID0EO2BK"><title>Habitat.</title><p>The three specimens at Mt. Makiling were collected in an exposed roadside ditch surrounded by mature second growth lowland rainforest (H. Schillhammer pers. comm. 2005). The single specimen from Bano San Juan at Mt. Arayat NP was collected among root packs in a shallow bay of a slow flowing creek, partly shaded by second growth vegetation (Freitag pers. comm. 2012) (Fig. <xref ref-type="fig" rid="F16">42</xref>). The larvae are still unknown.</p></tp:treatment-sec><tp:treatment-sec sec-type="Conservation" id="SECID0EY2BK"><title>Conservation.</title><p>A rare species, probably associated with the declining primary lowland rainforests in the Philippines (see Indomalayan species <italic><tp:taxon-name><tp:taxon-name-part taxon-name-part-type="genus" reg="Sandracottus">S.</tp:taxon-name-part><tp:taxon-name-part taxon-name-part-type="species" reg="bizonatus">bizonatus</tp:taxon-name-part></tp:taxon-name></italic>, <italic><tp:taxon-name><tp:taxon-name-part taxon-name-part-type="genus" reg="Sandracottus">S.</tp:taxon-name-part><tp:taxon-name-part taxon-name-part-type="species" reg="femoralis">femoralis</tp:taxon-name-part></tp:taxon-name></italic>, <italic><tp:taxon-name><tp:taxon-name-part taxon-name-part-type="genus" reg="Sandracottus">S.</tp:taxon-name-part><tp:taxon-name-part taxon-name-part-type="species" reg="maculatus">maculatus</tp:taxon-name-part></tp:taxon-name></italic>, and <italic><tp:taxon-name><tp:taxon-name-part taxon-name-part-type="genus" reg="Sandracottus">S.</tp:taxon-name-part><tp:taxon-name-part taxon-name-part-type="species" reg="rotundus">rotundus</tp:taxon-name-part></tp:taxon-name></italic>). According to the present knowledge it is an endangered species (<xref ref-type="bibr" rid="B13">Freitag et al. 2016</xref>). It is recommended to be listed in the next IUCN red list.</p></tp:treatment-sec><tp:treatment-sec><!--Section generated to contain objects referenced in tp:taxon-treatment.--><fig id="F3" position="float" orientation="portrait"><object-id xmlns:xlink="http://www.w3.org/1999/xlink" content-type="doi" xlink:type="simple">10.3897/zookeys.1223.138220.figures8-11</object-id><object-id xmlns:xlink="http://www.w3.org/1999/xlink" content-type="arpha" xlink:type="simple">56725185-A1CF-5C62-AB04-DFD21F1140FD</object-id><label>Figures 8–11.</label><caption><p>Habitus of <bold>8</bold><italic><tp:taxon-name><tp:taxon-name-part taxon-name-part-type="genus" reg="Sandracottus">Sandracottus</tp:taxon-name-part><tp:taxon-name-part taxon-name-part-type="species" reg="insignis">insignis</tp:taxon-name-part></tp:taxon-name></italic> (Luzon, Philippines) <bold>9</bold><italic><tp:taxon-name><tp:taxon-name-part taxon-name-part-type="genus" reg="Sandracottus">S.</tp:taxon-name-part><tp:taxon-name-part taxon-name-part-type="species" reg="jaechi">jaechi</tp:taxon-name-part></tp:taxon-name></italic> (paratype from Nuwara Eliya, Sri Lanka) <bold>10</bold><italic><tp:taxon-name><tp:taxon-name-part taxon-name-part-type="genus" reg="Sandracottus">S.</tp:taxon-name-part><tp:taxon-name-part taxon-name-part-type="species" reg="maculatus">maculatus</tp:taxon-name-part></tp:taxon-name></italic> (Thailand) <bold>11</bold><italic><tp:taxon-name><tp:taxon-name-part taxon-name-part-type="genus" reg="Sandracottus">S.</tp:taxon-name-part><tp:taxon-name-part taxon-name-part-type="species" reg="rotundus">rotundus</tp:taxon-name-part></tp:taxon-name></italic> (Sulawesi, Togian Islands).</p></caption><graphic xmlns:xlink="http://www.w3.org/1999/xlink" xlink:href="zookeys-1223-087_article-138220__-g003.jpg" position="float" orientation="portrait" xlink:type="simple" id="oo_1214410.jpg"><uri content-type="original_file" xlink:type="simple">https://binary.pensoft.net/fig/1214410</uri></graphic></fig><fig id="F5" position="float" orientation="portrait"><object-id xmlns:xlink="http://www.w3.org/1999/xlink" content-type="doi" xlink:type="simple">10.3897/zookeys.1223.138220.figures16-19</object-id><object-id xmlns:xlink="http://www.w3.org/1999/xlink" content-type="arpha" xlink:type="simple">EF33FBC7-83B1-5DFB-BBA8-0364A2D99356</object-id><label>Figures 16–19.</label><caption><p>Median lobe of aedeagus in ventral view (a), and right paramere in lateral view (b): <bold>16</bold><italic><tp:taxon-name><tp:taxon-name-part taxon-name-part-type="genus" reg="Sandracottus">Sandracottus</tp:taxon-name-part><tp:taxon-name-part taxon-name-part-type="species" reg="festivus">festivus</tp:taxon-name-part></tp:taxon-name></italic><bold>17</bold><italic><tp:taxon-name><tp:taxon-name-part taxon-name-part-type="genus" reg="Sandracottus">S.</tp:taxon-name-part><tp:taxon-name-part taxon-name-part-type="species" reg="femoralis">femoralis</tp:taxon-name-part></tp:taxon-name></italic><bold>18</bold><italic><tp:taxon-name><tp:taxon-name-part taxon-name-part-type="genus" reg="Sandracottus">S.</tp:taxon-name-part><tp:taxon-name-part taxon-name-part-type="species" reg="hunteri">hunteri</tp:taxon-name-part></tp:taxon-name></italic> and <bold>19</bold><italic><tp:taxon-name><tp:taxon-name-part taxon-name-part-type="genus" reg="Sandracottus">S.</tp:taxon-name-part><tp:taxon-name-part taxon-name-part-type="species" reg="insignis">insignis</tp:taxon-name-part></tp:taxon-name></italic>.</p></caption><graphic xmlns:xlink="http://www.w3.org/1999/xlink" xlink:href="zookeys-1223-087_article-138220__-g005.jpg" position="float" orientation="portrait" xlink:type="simple" id="oo_1214412.jpg"><uri content-type="original_file" xlink:type="simple">https://binary.pensoft.net/fig/1214412</uri></graphic></fig><fig id="F12" position="float" orientation="portrait"><object-id xmlns:xlink="http://www.w3.org/1999/xlink" content-type="doi" xlink:type="simple">10.3897/zookeys.1223.138220.figure28</object-id><object-id xmlns:xlink="http://www.w3.org/1999/xlink" content-type="arpha" xlink:type="simple">B0F2084D-4768-57F1-91C1-42DFBEB30168</object-id><label>Figure 28.</label><caption><p>Distribution of <italic><tp:taxon-name><tp:taxon-name-part taxon-name-part-type="genus" reg="Sandracottus">Sandracottus</tp:taxon-name-part><tp:taxon-name-part taxon-name-part-type="species" reg="insignis">insignis</tp:taxon-name-part></tp:taxon-name></italic> in the Philippines.</p></caption><graphic xmlns:xlink="http://www.w3.org/1999/xlink" xlink:href="zookeys-1223-087_article-138220__-g012.jpg" position="float" orientation="portrait" xlink:type="simple" id="oo_1214419.jpg"><uri content-type="original_file" xlink:type="simple">https://binary.pensoft.net/fig/1214419</uri></graphic></fig><fig id="F16" position="float" orientation="portrait"><object-id xmlns:xlink="http://www.w3.org/1999/xlink" content-type="doi" xlink:type="simple">10.3897/zookeys.1223.138220.figures37-42</object-id><object-id xmlns:xlink="http://www.w3.org/1999/xlink" content-type="arpha" xlink:type="simple">5BA293F0-3733-54B9-9303-AD67A2BBC9E8</object-id><label>Figures 37–42.</label><caption><p>Habitats of <italic><tp:taxon-name><tp:taxon-name-part taxon-name-part-type="genus" reg="Sandracottus">Sandracottus</tp:taxon-name-part></tp:taxon-name></italic><bold>37, 38</bold> Laos, Attapeu prov., Annam Highlands Mts., Dong Amphan NBCA, Nong Fa [puddles near lake shore] and lake, habitat of <italic><tp:taxon-name><tp:taxon-name-part taxon-name-part-type="genus" reg="Sandracottus">S.</tp:taxon-name-part><tp:taxon-name-part taxon-name-part-type="species" reg="hunteri">hunteri</tp:taxon-name-part></tp:taxon-name></italic><bold>39</bold> Laos, Katamtok, rest pools along a rocky river bed, habitat of <italic><tp:taxon-name><tp:taxon-name-part taxon-name-part-type="genus" reg="Sandracottus">S.</tp:taxon-name-part><tp:taxon-name-part taxon-name-part-type="species" reg="maculatus">maculatus</tp:taxon-name-part></tp:taxon-name></italic> (photos: J. Hájek) <bold>40</bold> Thailand, near Salawin NP, open and muddy puddle made by elephants (photo: J. Šťastný), and <bold>41</bold> Sakaerat Biosphere Reserve, rocky pool in an otherwise dry stream bed, habitats of <italic><tp:taxon-name><tp:taxon-name-part taxon-name-part-type="genus" reg="Sandracottus">S.</tp:taxon-name-part><tp:taxon-name-part taxon-name-part-type="species" reg="hunteri">hunteri</tp:taxon-name-part></tp:taxon-name></italic> and <italic><tp:taxon-name><tp:taxon-name-part taxon-name-part-type="genus" reg="Sandracottus">S.</tp:taxon-name-part><tp:taxon-name-part taxon-name-part-type="species" reg="maculatus">maculatus</tp:taxon-name-part></tp:taxon-name></italic> (photo: W. Atthakor) <bold>42</bold> Philippines, Luzon, Pampanga Prov., Bano San Juan, Mt. Arayat NP, spring creek, habitat of <italic><tp:taxon-name><tp:taxon-name-part taxon-name-part-type="genus" reg="Sandracottus">S.</tp:taxon-name-part><tp:taxon-name-part taxon-name-part-type="species" reg="insignis">insignis</tp:taxon-name-part></tp:taxon-name></italic> (photo: H. Freitag).</p></caption><graphic xmlns:xlink="http://www.w3.org/1999/xlink" xlink:href="zookeys-1223-087_article-138220__-g016.jpg" position="float" orientation="portrait" xlink:type="simple" id="oo_1214423.jpg"><uri content-type="original_file" xlink:type="simple">https://binary.pensoft.net/fig/1214423</uri></graphic></fig><fig id="F20" position="float" orientation="portrait"><object-id xmlns:xlink="http://www.w3.org/1999/xlink" content-type="doi" xlink:type="simple">10.3897/zookeys.1223.138220.figures54-57</object-id><object-id xmlns:xlink="http://www.w3.org/1999/xlink" content-type="arpha" xlink:type="simple">CDE3D9E2-4624-5623-B262-E1750279D12E</object-id><label>Figures 54–57.</label><caption><p>Habitus of <bold>54</bold><italic><tp:taxon-name><tp:taxon-name-part taxon-name-part-type="genus" reg="Sandracottus">Sandracottus</tp:taxon-name-part><tp:taxon-name-part taxon-name-part-type="species" reg="jaechi">jaechi</tp:taxon-name-part></tp:taxon-name></italic> (holotype, Sri Lanka, Nuwara Eliya) <bold>55</bold><italic><tp:taxon-name><tp:taxon-name-part taxon-name-part-type="genus" reg="Sandracottus">Sandracottus</tp:taxon-name-part><tp:taxon-name-part taxon-name-part-type="species" reg="insignis">insignis</tp:taxon-name-part></tp:taxon-name></italic> (Philippines; Luzon, Los Banos) <bold>56</bold><italic><tp:taxon-name><tp:taxon-name-part taxon-name-part-type="genus" reg="Sandracottus">S.</tp:taxon-name-part><tp:taxon-name-part taxon-name-part-type="species" reg="maculatus">maculatus</tp:taxon-name-part></tp:taxon-name></italic> (Borneo, Sabah, Sungai Kinabatangan) <bold>57</bold><italic><tp:taxon-name><tp:taxon-name-part taxon-name-part-type="genus" reg="Sandracottus">S.</tp:taxon-name-part><tp:taxon-name-part taxon-name-part-type="species" reg="rotundus">rotundus</tp:taxon-name-part></tp:taxon-name></italic> (Indonesia, Sulawesi, Togian Islands, Kaldidiri Island).</p></caption><graphic xmlns:xlink="http://www.w3.org/1999/xlink" xlink:href="zookeys-1223-087_article-138220__-g020.jpg" position="float" orientation="portrait" xlink:type="simple" id="oo_1214427.jpg"><uri content-type="original_file" xlink:type="simple">https://binary.pensoft.net/fig/1214427</uri></graphic></fig></tp:treatment-sec><ref-list><ref id="B45"><mixed-citation xmlns:xlink="http://www.w3.org/1999/xlink" xlink:type="simple"><person-group><name name-style="western"><surname>Sharp</surname><given-names>D</given-names></name></person-group> (<year>1882</year>) On aquatic carnivorous <tp:taxon-name><tp:taxon-name-part taxon-name-part-type="order">Coleoptera</tp:taxon-name-part></tp:taxon-name> or <tp:taxon-name><tp:taxon-name-part taxon-name-part-type="family">Dytiscidae</tp:taxon-name-part></tp:taxon-name>. The Scientific Transactions of the Royal Dublin Society (2) 2: 179–1003. [+ pls. 7–18] <ext-link xlink:href="10.5962/bhl.title.9530" ext-link-type="doi" xlink:type="simple">https://doi.org/10.5962/bhl.title.9530</ext-link></mixed-citation></ref><ref id="B42"><mixed-citation xmlns:xlink="http://www.w3.org/1999/xlink" xlink:type="simple"><person-group><name name-style="western"><surname>Régimbart</surname><given-names>M</given-names></name></person-group> (<year>1899</year>) <article-title>Révision des <tp:taxon-name><tp:taxon-name-part taxon-name-part-type="family">Dytiscidae</tp:taxon-name-part></tp:taxon-name> de la région Indo-Sino-Malaise.</article-title><source>Annales de la Société Entomologique de France</source><volume>68</volume>: <fpage>186</fpage>–<lpage>367</lpage>. <ext-link xlink:href="10.1080/21686351.1899.12279737" ext-link-type="doi" xlink:type="simple">https://doi.org/10.1080/21686351.1899.12279737</ext-link></mixed-citation></ref><ref id="B13"><mixed-citation xmlns:xlink="http://www.w3.org/1999/xlink" xlink:type="simple"><person-group><name name-style="western"><surname>Freitag</surname><given-names>H</given-names></name><name name-style="western"><surname>Jäch</surname><given-names>MA</given-names></name><name name-style="western"><surname>Wewalka</surname><given-names>G</given-names></name></person-group> (<year>2016</year>) <article-title>Diversity of aquatic and riparian <tp:taxon-name><tp:taxon-name-part taxon-name-part-type="order">Coleoptera</tp:taxon-name-part></tp:taxon-name> of the Philippines: checklist, state of knowledge, priorities for future research and conservation.</article-title><source>Aquatic Insects</source><volume>37</volume>(<issue>3</issue>): <fpage>177</fpage>–<lpage>213</lpage>. <ext-link xlink:href="10.1080/01650424.2016.1210814" ext-link-type="doi" xlink:type="simple">https://doi.org/10.1080/01650424.2016.1210814</ext-link></mixed-citation></ref><ref id="B60"><mixed-citation xmlns:xlink="http://www.w3.org/1999/xlink" xlink:type="simple"><person-group><name name-style="western"><surname>Zimmermann</surname><given-names>A</given-names></name></person-group> (<year>1920</year>) <source><tp:taxon-name><tp:taxon-name-part taxon-name-part-type="family">Dytiscidae</tp:taxon-name-part></tp:taxon-name>.</source><publisher-name>In: Junk W</publisher-name>, <publisher-loc>Schenkling S (Eds) Berlin, Coleopterorum Catalogus 4, pars 71</publisher-loc>, <size units="page">326 pp</size>.</mixed-citation></ref><ref id="B54"><mixed-citation xmlns:xlink="http://www.w3.org/1999/xlink" xlink:type="simple"><person-group><name name-style="western"><surname>Vazirani</surname><given-names>TG</given-names></name></person-group> (<year>1977</year>) <article-title>Catalogue of Oriental <tp:taxon-name><tp:taxon-name-part taxon-name-part-type="family">Dytiscidae</tp:taxon-name-part></tp:taxon-name>.</article-title><source>Records of the Zoological Survey of India Miscellaneous Publication Occasional Paper</source><volume>6</volume>(<issue>1976</issue>): <fpage>1</fpage>–<lpage>111</lpage>.</mixed-citation></ref></ref-list></tp:taxon-treatment>
