# Supplementary material for: ﻿Revision of the Oriental and Australasian diving beetle genus Sandracottus Sharp, 1882 (Coleoptera, Dytiscidae, Dytiscinae)
Source: Zookeys. 2025 Jan 6;1223:87–147. doi: 10.3897/zookeys.1223.138220 (PMC11730086; doi:10.3897/zookeys.1223.138220)
Supplement: XML Treatment for Sandracottus jaechi [file zookeys.1223.138220-treatment11.xml]

<!DOCTYPE tp:taxon-treatment
  PUBLIC "-//TaxonX//DTD Taxonomic Treatment Publishing DTD v0 20100105//EN" "tax-treatment-NSO.dtd">
<tp:taxon-treatment xmlns:tp="http://www.plazi.org/taxpub"><tp:treatment-meta><kwd-group><label>Taxon classification</label><kwd>
              <named-content content-type="kingdom">Animalia</named-content>
            </kwd><kwd>
              <named-content content-type="order">Coleoptera</named-content>
            </kwd><kwd>
              <named-content content-type="family">Dytiscidae</named-content>
            </kwd></kwd-group><mixed-citation publication-type="journal"><person-group><name><surname>Hendrich</surname><given-names>Lars</given-names></name><name><surname>Brancucci</surname><given-names>Michel</given-names></name></person-group><article-title>﻿Revision of the Oriental and Australasian diving beetle genus <italic><tp:taxon-name><tp:taxon-name-part taxon-name-part-type="genus" reg="Sandracottus">Sandracottus</tp:taxon-name-part></tp:taxon-name></italic> Sharp, 1882 (<tp:taxon-name><tp:taxon-name-part taxon-name-part-type="order">Coleoptera</tp:taxon-name-part></tp:taxon-name>, <tp:taxon-name><tp:taxon-name-part taxon-name-part-type="family">Dytiscidae</tp:taxon-name-part></tp:taxon-name>, <tp:taxon-name><tp:taxon-name-part taxon-name-part-type="subfamily">Dytiscinae</tp:taxon-name-part></tp:taxon-name>)</article-title><source>Zookeys</source><day>06</day><month>01</month><year>2025</year><volume>1223</volume><fpage>87</fpage><lpage>147</lpage><pub-id pub-id-type="doi">10.3897/zookeys.1223.138220</pub-id></mixed-citation></tp:treatment-meta><tp:nomenclature><label>﻿</label><tp:taxon-name>
            <object-id xmlns:xlink="http://www.w3.org/1999/xlink" content-type="arpha" xlink:type="simple">3D613366-4A6D-5C14-BE18-3D3EB205158C</object-id>
            <tp:taxon-name-part taxon-name-part-type="genus" reg="Sandracottus">Sandracottus</tp:taxon-name-part>
            <tp:taxon-name-part taxon-name-part-type="species" reg="jaechi">jaechi</tp:taxon-name-part>
          </tp:taxon-name><tp:taxon-authority>Wewalka &amp; Vazirani, 1975</tp:taxon-authority><xref ref-type="fig" rid="F3">Figs 9</xref><xref ref-type="fig" rid="F6">, 20</xref><xref ref-type="fig" rid="F13">, 29</xref><xref ref-type="fig" rid="F20">, 54</xref><tp:nomenclature-citation-list><tp:nomenclature-citation><tp:taxon-name>
                <tp:taxon-name-part taxon-name-part-type="genus" reg="Sandracottus">Sandracottus</tp:taxon-name-part>
                <tp:taxon-name-part taxon-name-part-type="species" reg="jaechi">jaechi</tp:taxon-name-part>
              </tp:taxon-name><comment>Wewalka &amp; Vazirani, 1975: 114 (Ceylon [Sri Lanka], Nuwara Eliya); <xref ref-type="bibr" rid="B18">Ghosh and Nilsson 2012</xref>: 18 (cat.); Hájek and Nilsson 2024: 91(cat.).</comment></tp:nomenclature-citation></tp:nomenclature-citation-list></tp:nomenclature><tp:treatment-sec sec-type="type material" id="SECID0EV6BK"><title>Type material.</title><p><bold><italic>Holotype</italic></bold>: Male: “Nuwara Eliya, 1800 m, leg. Kruse [ca 1930, <xref ref-type="bibr" rid="B58">Wewalka and Vazirani 1975</xref>] Ceylon (Sri Lanka)”, “TYPUS <tp:taxon-name><tp:taxon-name-part taxon-name-part-type="genus" reg="Sandracottus">Sandracottus</tp:taxon-name-part><tp:taxon-name-part taxon-name-part-type="species" reg="jaechi">jaechi</tp:taxon-name-part></tp:taxon-name> n. sp. Wewalka &amp; Vazirani 82” [red label] (<abbrev xmlns:xlink="http://www.w3.org/1999/xlink" xlink:title="Collection Günther Wewalka" id="ABBRID0EOACK" xlink:type="simple">CGW</abbrev>, later in <abbrev xmlns:xlink="http://www.w3.org/1999/xlink" xlink:title="Naturhistorisches Museum Wien" id="ABBRID0ESACK" xlink:type="simple">NMW</abbrev>). <bold><italic>Paratypes</italic></bold>: 1 female: “Nuwara Eliya, leg. Kruse 1800 m Ceylon [Sri Lanka]”, “Paratypus <tp:taxon-name><tp:taxon-name-part taxon-name-part-type="genus" reg="Sandracottus">Sandracottus</tp:taxon-name-part><tp:taxon-name-part taxon-name-part-type="species" reg="jaechi">jaechi</tp:taxon-name-part></tp:taxon-name> n.sp. Wewalka &amp; Vazirani 82” [red label] (<abbrev xmlns:xlink="http://www.w3.org/1999/xlink" xlink:title="Naturhistorisches Museum Wien" id="ABBRID0EDBCK" xlink:type="simple">NMW</abbrev>); 1 female: “Nuwara Eliya, leg. Kruse 1800 m Ceylon [Sri Lanka]”, “Paratypus <tp:taxon-name><tp:taxon-name-part taxon-name-part-type="genus" reg="Sandracottus">Sandracottus</tp:taxon-name-part><tp:taxon-name-part taxon-name-part-type="species" reg="jaechi">jaechi</tp:taxon-name-part></tp:taxon-name> n. sp. Wewalka &amp; Vazirani 82” [red label] (<abbrev xmlns:xlink="http://www.w3.org/1999/xlink" xlink:title="Natural History Museum, London" id="ABBRID0ERBCK" xlink:type="simple">NHMUK</abbrev>). Examined.</p></tp:treatment-sec><tp:treatment-sec sec-type="redescription" id="SECID0EVBCK"><title>Redescription.</title><p>Body oval, somewhat broadened posteriorly, completely black and shiny. Ventral side and legs completely black (Figs <xref ref-type="fig" rid="F3">9</xref>, <xref ref-type="fig" rid="F20">54</xref>).</p><p>Head black. Surface shiny, very superficially shagreened, covered with small and very dense punctures and of larger much sparser ones, the latter more numerous on frons. Clypeal grooves and punctures alongside eyes marked, punctures medium-size and coalescent. Both antennae lacking in holotype.</p><p>Pronotum black, sides not margined. Surface very slightly but distinctly shagreened, with very dense punctation; punctures small, less impressed than on head. Anterior puncture line broadly interrupted in middle, punctures large and strongly coalescent. Posterior puncture line with large and coarsely impressed punctures on middle of each side, building distinct wrinkles.</p><p>Elytra black, shiny. Epipleura black. Surface distinctly shagreened and covered with double punctation; smaller punctures with very small and dense punctures, larger one with much more sparser ones. Puncture lines with groups of medium-sized punctures mostly grouped by five or six punctures; discal row almost complete and strongly impressed. Sutural puncture line incomplete, marked only by few punctures along suture.</p><p>Ventral side black. Legs black. Prosternal process almost flat, short and broad, lanceolate, 1.4× longer than broad, flattened and finely but distinctly sculptured; posterior margin broadly rounded. Metatibial spurs bifid. Metatibia with sparse medium-sized punctures on whole surface. Setae along posterior margin of middle femora sparse and ~ 2/3 of the width of mesofemora at the base. Ventrites II–VI very superficially shagreened, distinctly longitudinally wrinkled on whole lateral parts, densely covered with very small punctures and with very large sparser ones. Posterior margins rounded, deeply bordered with a row of large and coalescent punctures on the middle of each side along the margin. Outer margin of metaventral wings curved. Metacoxal lines short, not reaching apices of metacoxal processes.</p><p>Measurements: <abbrev xmlns:xlink="http://www.w3.org/1999/xlink" xlink:title="total length" id="ABBRID0EJCCK" xlink:type="simple">TL</abbrev> = 14.4–15.0 mm, <abbrev xmlns:xlink="http://www.w3.org/1999/xlink" xlink:title="total length minus head length" id="ABBRID0ENCCK" xlink:type="simple">TL-h</abbrev> = 13.5–13.6 mm, <abbrev xmlns:xlink="http://www.w3.org/1999/xlink" xlink:title="maximum width" id="ABBRID0ERCCK" xlink:type="simple">TW</abbrev> = 8.35–8.8 mm.</p><p>♂. Protarsomeres I–III strongly enlarged with three larger suckers and ten numerous smaller ones. Mesotarsomeres I–III with two rows of small suckers. Median lobe of aedeagus, in ventral view, broad, flattened parallel-sided on whole length, lobes broadly rounded at apex (Fig. <xref ref-type="fig" rid="F6">20a</xref>). Parameres slightly longer than median lobe, broad and pointed at apex (Fig. <xref ref-type="fig" rid="F6">20b</xref>).</p><p>♀. Similar to male. Microsculpture on ventrite VI as in male.</p></tp:treatment-sec><tp:treatment-sec sec-type="Differential diagnosis" id="SECID0EADCK"><title>Differential diagnosis.</title><p>This species can be easily separated from all other species by its completely black dorsal surface and the shape of the median lobe.</p></tp:treatment-sec><tp:treatment-sec sec-type="distribution" id="SECID0EFDCK"><title>Distribution.</title><p>Sri Lanka, only known from the type locality (Fig. <xref ref-type="fig" rid="F13">29</xref>).</p></tp:treatment-sec><tp:treatment-sec sec-type="habitat" id="SECID0EPDCK"><title>Habitat.</title><p>The only three specimens were collected at Nuwara Eliya, a hill resort in the mountains of central Sri Lanka. From German and British botanists of the last century the area was well-known for tropical peatland habitats with many unique and endemic plants (e.g., <xref ref-type="bibr" rid="B29">Keilhack 1915a</xref>). Impressive black and white photographs of such peatland pools in central Sri Lanka can be seen in <xref ref-type="bibr" rid="B30">Keilhack (1915b)</xref>. Today the area is mostly cultivated and drained. The completely black dorsal surface and venter of <italic><tp:taxon-name><tp:taxon-name-part taxon-name-part-type="genus" reg="Sandracottus">S.</tp:taxon-name-part><tp:taxon-name-part taxon-name-part-type="species" reg="jaechi">jaechi</tp:taxon-name-part></tp:taxon-name></italic> may be an adaptation for woodland or peatland ponds and puddles with dark bottoms, decaying leaves, or sedges but no vegetation.</p></tp:treatment-sec><tp:treatment-sec sec-type="Conservation" id="SECID0EIECK"><title>Conservation.</title><p>This is a highly endangered if not extinct species. It is by far the rarest species of the genus with a very limited distribution. It is recommended to be listed in the next IUCN red list.</p></tp:treatment-sec><tp:treatment-sec><!--Section generated to contain objects referenced in tp:taxon-treatment.--><fig id="F3" position="float" orientation="portrait"><object-id xmlns:xlink="http://www.w3.org/1999/xlink" content-type="doi" xlink:type="simple">10.3897/zookeys.1223.138220.figures8-11</object-id><object-id xmlns:xlink="http://www.w3.org/1999/xlink" content-type="arpha" xlink:type="simple">56725185-A1CF-5C62-AB04-DFD21F1140FD</object-id><label>Figures 8–11.</label><caption><p>Habitus of <bold>8</bold><italic><tp:taxon-name><tp:taxon-name-part taxon-name-part-type="genus" reg="Sandracottus">Sandracottus</tp:taxon-name-part><tp:taxon-name-part taxon-name-part-type="species" reg="insignis">insignis</tp:taxon-name-part></tp:taxon-name></italic> (Luzon, Philippines) <bold>9</bold><italic><tp:taxon-name><tp:taxon-name-part taxon-name-part-type="genus" reg="Sandracottus">S.</tp:taxon-name-part><tp:taxon-name-part taxon-name-part-type="species" reg="jaechi">jaechi</tp:taxon-name-part></tp:taxon-name></italic> (paratype from Nuwara Eliya, Sri Lanka) <bold>10</bold><italic><tp:taxon-name><tp:taxon-name-part taxon-name-part-type="genus" reg="Sandracottus">S.</tp:taxon-name-part><tp:taxon-name-part taxon-name-part-type="species" reg="maculatus">maculatus</tp:taxon-name-part></tp:taxon-name></italic> (Thailand) <bold>11</bold><italic><tp:taxon-name><tp:taxon-name-part taxon-name-part-type="genus" reg="Sandracottus">S.</tp:taxon-name-part><tp:taxon-name-part taxon-name-part-type="species" reg="rotundus">rotundus</tp:taxon-name-part></tp:taxon-name></italic> (Sulawesi, Togian Islands).</p></caption><graphic xmlns:xlink="http://www.w3.org/1999/xlink" xlink:href="zookeys-1223-087_article-138220__-g003.jpg" position="float" orientation="portrait" xlink:type="simple" id="oo_1214410.jpg"><uri content-type="original_file" xlink:type="simple">https://binary.pensoft.net/fig/1214410</uri></graphic></fig><fig id="F6" position="float" orientation="portrait"><object-id xmlns:xlink="http://www.w3.org/1999/xlink" content-type="doi" xlink:type="simple">10.3897/zookeys.1223.138220.figures20-22</object-id><object-id xmlns:xlink="http://www.w3.org/1999/xlink" content-type="arpha" xlink:type="simple">72446F20-D1B7-53EA-A655-996B2DCCF488</object-id><label>Figures 20–22.</label><caption><p>Median lobe of aedeagus in ventral view (a), and right paramere in lateral view (b): <bold>20</bold><italic><tp:taxon-name><tp:taxon-name-part taxon-name-part-type="genus" reg="Sandracottus">Sandracottus</tp:taxon-name-part><tp:taxon-name-part taxon-name-part-type="species" reg="jaechi">jaechi</tp:taxon-name-part></tp:taxon-name></italic><bold>21</bold><italic><tp:taxon-name><tp:taxon-name-part taxon-name-part-type="genus" reg="Sandracottus">S.</tp:taxon-name-part><tp:taxon-name-part taxon-name-part-type="species" reg="maculatus">maculatus</tp:taxon-name-part></tp:taxon-name></italic> and <bold>22</bold><italic><tp:taxon-name><tp:taxon-name-part taxon-name-part-type="genus" reg="Sandracottus">S.</tp:taxon-name-part><tp:taxon-name-part taxon-name-part-type="species" reg="rotundus">rotundus</tp:taxon-name-part></tp:taxon-name></italic>.</p></caption><graphic xmlns:xlink="http://www.w3.org/1999/xlink" xlink:href="zookeys-1223-087_article-138220__-g006.jpg" position="float" orientation="portrait" xlink:type="simple" id="oo_1214413.jpg"><uri content-type="original_file" xlink:type="simple">https://binary.pensoft.net/fig/1214413</uri></graphic></fig><fig id="F13" position="float" orientation="portrait"><object-id xmlns:xlink="http://www.w3.org/1999/xlink" content-type="doi" xlink:type="simple">10.3897/zookeys.1223.138220.figure29</object-id><object-id xmlns:xlink="http://www.w3.org/1999/xlink" content-type="arpha" xlink:type="simple">6BCB6168-DDFF-5E4B-A352-D308F99841F4</object-id><label>Figure 29.</label><caption><p>Distribution of <italic><tp:taxon-name><tp:taxon-name-part taxon-name-part-type="genus" reg="Sandracottus">Sandracottus</tp:taxon-name-part><tp:taxon-name-part taxon-name-part-type="species" reg="festivus">festivus</tp:taxon-name-part></tp:taxon-name></italic> [black dots] and <italic><tp:taxon-name><tp:taxon-name-part taxon-name-part-type="genus" reg="Sandracottus">S.</tp:taxon-name-part><tp:taxon-name-part taxon-name-part-type="species" reg="jaechi">jaechi</tp:taxon-name-part></tp:taxon-name></italic> [red square] in the Indian subcontinent.</p></caption><graphic xmlns:xlink="http://www.w3.org/1999/xlink" xlink:href="zookeys-1223-087_article-138220__-g013.jpg" position="float" orientation="portrait" xlink:type="simple" id="oo_1214420.jpg"><uri content-type="original_file" xlink:type="simple">https://binary.pensoft.net/fig/1214420</uri></graphic></fig><fig id="F20" position="float" orientation="portrait"><object-id xmlns:xlink="http://www.w3.org/1999/xlink" content-type="doi" xlink:type="simple">10.3897/zookeys.1223.138220.figures54-57</object-id><object-id xmlns:xlink="http://www.w3.org/1999/xlink" content-type="arpha" xlink:type="simple">CDE3D9E2-4624-5623-B262-E1750279D12E</object-id><label>Figures 54–57.</label><caption><p>Habitus of <bold>54</bold><italic><tp:taxon-name><tp:taxon-name-part taxon-name-part-type="genus" reg="Sandracottus">Sandracottus</tp:taxon-name-part><tp:taxon-name-part taxon-name-part-type="species" reg="jaechi">jaechi</tp:taxon-name-part></tp:taxon-name></italic> (holotype, Sri Lanka, Nuwara Eliya) <bold>55</bold><italic><tp:taxon-name><tp:taxon-name-part taxon-name-part-type="genus" reg="Sandracottus">Sandracottus</tp:taxon-name-part><tp:taxon-name-part taxon-name-part-type="species" reg="insignis">insignis</tp:taxon-name-part></tp:taxon-name></italic> (Philippines; Luzon, Los Banos) <bold>56</bold><italic><tp:taxon-name><tp:taxon-name-part taxon-name-part-type="genus" reg="Sandracottus">S.</tp:taxon-name-part><tp:taxon-name-part taxon-name-part-type="species" reg="maculatus">maculatus</tp:taxon-name-part></tp:taxon-name></italic> (Borneo, Sabah, Sungai Kinabatangan) <bold>57</bold><italic><tp:taxon-name><tp:taxon-name-part taxon-name-part-type="genus" reg="Sandracottus">S.</tp:taxon-name-part><tp:taxon-name-part taxon-name-part-type="species" reg="rotundus">rotundus</tp:taxon-name-part></tp:taxon-name></italic> (Indonesia, Sulawesi, Togian Islands, Kaldidiri Island).</p></caption><graphic xmlns:xlink="http://www.w3.org/1999/xlink" xlink:href="zookeys-1223-087_article-138220__-g020.jpg" position="float" orientation="portrait" xlink:type="simple" id="oo_1214427.jpg"><uri content-type="original_file" xlink:type="simple">https://binary.pensoft.net/fig/1214427</uri></graphic></fig></tp:treatment-sec><ref-list><ref id="B18"><mixed-citation xmlns:xlink="http://www.w3.org/1999/xlink" xlink:type="simple"><person-group><name name-style="western"><surname>Ghosh</surname><given-names>SK</given-names></name><name name-style="western"><surname>Nilsson</surname><given-names>AN</given-names></name></person-group> (<year>2012</year>) <article-title>Catalogue of the diving beetles of India and adjacent countries (<tp:taxon-name><tp:taxon-name-part taxon-name-part-type="order">Coleoptera</tp:taxon-name-part></tp:taxon-name>: <tp:taxon-name><tp:taxon-name-part taxon-name-part-type="family">Dytiscidae</tp:taxon-name-part></tp:taxon-name>).</article-title><source>Skörvnöpparn, Umea, Supplement</source><volume>3</volume>: <fpage>1</fpage>–<lpage>77</lpage>.</mixed-citation></ref><ref id="B58"><mixed-citation xmlns:xlink="http://www.w3.org/1999/xlink" xlink:type="simple"><person-group><name name-style="western"><surname>Wewalka</surname><given-names>G</given-names></name><name name-style="western"><surname>Vazirani</surname><given-names>TG</given-names></name></person-group> (<year>1975</year>) <article-title>Two new species of <tp:taxon-name><tp:taxon-name-part taxon-name-part-type="family">Dytiscidae</tp:taxon-name-part></tp:taxon-name> (<tp:taxon-name><tp:taxon-name-part taxon-name-part-type="order">Coleoptera</tp:taxon-name-part></tp:taxon-name>) from Sri Lanka.</article-title><source>Zeitschrift der Arbeitsgemeinschaft Österreichischer Entomologen</source><volume>36</volume>(<issue>1984</issue>): <fpage>113</fpage>–<lpage>115</lpage>.</mixed-citation></ref><ref id="B29"><mixed-citation xmlns:xlink="http://www.w3.org/1999/xlink" xlink:type="simple"><person-group><name name-style="western"><surname>Keilhack</surname><given-names>K</given-names></name></person-group> (<year>1915a</year>) <source>Tropische und subtropische Torfmoore auf Ceylon und ihre Flora.</source><publisher-name>Vorträge aus dem Gesamtgebiet der Botanik herausgegeben von der Deutschen Botanischen Gesellschaft</publisher-name>, <publisher-loc>Heft 2, Borntraeger, Berlin</publisher-loc>, <size units="page">25 pp</size>.</mixed-citation></ref><ref id="B30"><mixed-citation xmlns:xlink="http://www.w3.org/1999/xlink" xlink:type="simple"><person-group><name name-style="western"><surname>Keilhack</surname><given-names>K</given-names></name></person-group> (<year>1915b</year>) Über tropische und subtropische Torfmoore auf der Insel Ceylon. Jahrbücher der Königlich Preußischen Geologischen Landesanstalt 1905, II (1): 102–143. [+ 26 tables]</mixed-citation></ref></ref-list></tp:taxon-treatment>
