# Supplementary material for: ﻿Revision of the Oriental and Australasian diving beetle genus Sandracottus Sharp, 1882 (Coleoptera, Dytiscidae, Dytiscinae)
Source: Zookeys. 2025 Jan 6;1223:87–147. doi: 10.3897/zookeys.1223.138220 (PMC11730086; doi:10.3897/zookeys.1223.138220)
Supplement: XML Treatment for Sandracottus maculatus [file zookeys.1223.138220-treatment12.xml]

<!DOCTYPE tp:taxon-treatment
  PUBLIC "-//TaxonX//DTD Taxonomic Treatment Publishing DTD v0 20100105//EN" "tax-treatment-NSO.dtd">
<tp:taxon-treatment xmlns:tp="http://www.plazi.org/taxpub"><tp:treatment-meta><kwd-group><label>Taxon classification</label><kwd>
              <named-content content-type="kingdom">Animalia</named-content>
            </kwd><kwd>
              <named-content content-type="order">Coleoptera</named-content>
            </kwd><kwd>
              <named-content content-type="family">Dytiscidae</named-content>
            </kwd></kwd-group><mixed-citation publication-type="journal"><person-group><name><surname>Hendrich</surname><given-names>Lars</given-names></name><name><surname>Brancucci</surname><given-names>Michel</given-names></name></person-group><article-title>﻿Revision of the Oriental and Australasian diving beetle genus <italic><tp:taxon-name><tp:taxon-name-part taxon-name-part-type="genus" reg="Sandracottus">Sandracottus</tp:taxon-name-part></tp:taxon-name></italic> Sharp, 1882 (<tp:taxon-name><tp:taxon-name-part taxon-name-part-type="order">Coleoptera</tp:taxon-name-part></tp:taxon-name>, <tp:taxon-name><tp:taxon-name-part taxon-name-part-type="family">Dytiscidae</tp:taxon-name-part></tp:taxon-name>, <tp:taxon-name><tp:taxon-name-part taxon-name-part-type="subfamily">Dytiscinae</tp:taxon-name-part></tp:taxon-name>)</article-title><source>Zookeys</source><day>06</day><month>01</month><year>2025</year><volume>1223</volume><fpage>87</fpage><lpage>147</lpage><pub-id pub-id-type="doi">10.3897/zookeys.1223.138220</pub-id></mixed-citation></tp:treatment-meta><tp:nomenclature><label>﻿</label><tp:taxon-name>
            <object-id xmlns:xlink="http://www.w3.org/1999/xlink" content-type="arpha" xlink:type="simple">B0D7A09D-232B-508A-842F-E1359BE49671</object-id>
            <tp:taxon-name-part taxon-name-part-type="genus" reg="Sandracottus">Sandracottus</tp:taxon-name-part>
            <tp:taxon-name-part taxon-name-part-type="species" reg="maculatus">maculatus</tp:taxon-name-part>
          </tp:taxon-name><tp:taxon-authority>(Wehncke, 1876)</tp:taxon-authority><xref ref-type="fig" rid="F3">Figs 10</xref><xref ref-type="fig" rid="F6">, 21</xref><xref ref-type="fig" rid="F8">, 24</xref><xref ref-type="fig" rid="F16">, 39</xref><xref ref-type="fig" rid="F16">, 41</xref><xref ref-type="fig" rid="F17">, 43</xref><xref ref-type="fig" rid="F17">, 44</xref><xref ref-type="fig" rid="F20">, 56</xref><tp:nomenclature-citation-list><tp:nomenclature-citation><tp:taxon-name>
                <tp:taxon-name-part taxon-name-part-type="genus" reg="Hydaticus">Hydaticus</tp:taxon-name-part>
                <tp:taxon-name-part taxon-name-part-type="species" reg="maculatus">maculatus</tp:taxon-name-part>
              </tp:taxon-name><comment>Wehncke, 1876: 196 (type locality “Siam” [Thailand]).</comment></tp:nomenclature-citation><tp:nomenclature-citation><tp:taxon-name>
                <tp:taxon-name-part taxon-name-part-type="genus" reg="Sandracottus">Sandracottus</tp:taxon-name-part>
                <tp:taxon-name-part taxon-name-part-type="species" reg="wehnckei">wehnckei</tp:taxon-name-part>
              </tp:taxon-name><comment>J. Balfour-Browne, 1944: 355, replacement name for <tp:taxon-name><tp:taxon-name-part taxon-name-part-type="genus" reg="Hydaticus">Hydaticus</tp:taxon-name-part><tp:taxon-name-part taxon-name-part-type="species" reg="maculatus">maculatus</tp:taxon-name-part></tp:taxon-name> Wehncke, 1876 (objective synonym of <tp:taxon-name><tp:taxon-name-part taxon-name-part-type="genus" reg="Hydaticus">Hydaticus</tp:taxon-name-part><tp:taxon-name-part taxon-name-part-type="species" reg="maculatus">maculatus</tp:taxon-name-part></tp:taxon-name>); <xref ref-type="bibr" rid="B52">Vazirani 1969</xref>: 277 (descr., syst.); 1977: 86 (cat.); Nilsson 2001: 84 (cat.).</comment></tp:nomenclature-citation><tp:nomenclature-citation><tp:taxon-name>
                <tp:taxon-name-part taxon-name-part-type="genus" reg="Sandracottus">Sandracottus</tp:taxon-name-part>
                <tp:taxon-name-part taxon-name-part-type="species" reg="maculatus">maculatus</tp:taxon-name-part>
              </tp:taxon-name><comment>(Wehncke, 1876): <xref ref-type="bibr" rid="B45">Sharp 1882</xref>: 686 (comb. nov.); <xref ref-type="bibr" rid="B42">Régimbart 1899</xref>: 338 (descr.); <xref ref-type="bibr" rid="B60">Zimmermann 1920</xref>: 235 (cat.); <xref ref-type="bibr" rid="B18">Ghosh and Nilsson 2012</xref>: 18 (cat.); <xref ref-type="bibr" rid="B6">Balke et al. 2017</xref>: 146 (faun., habitat); <xref ref-type="bibr" rid="B3">Atthakor et al. 2018</xref>: 93 (faunistics, habitat); Hájek and Nilsson 2024: 91 (cat.).</comment></tp:nomenclature-citation><tp:nomenclature-citation><tp:taxon-name>
                <tp:taxon-name-part taxon-name-part-type="genus" reg="Sandracottus">Sandracottus</tp:taxon-name-part>
                <tp:taxon-name-part taxon-name-part-type="species" reg="angulifer">angulifer</tp:taxon-name-part>
              </tp:taxon-name><comment>Heller, 1934a: 280 (type locality Davao, Mindanao, Philippines); Hájek and Nilsson 2024: 91 (cat.) (syn. nov.).</comment></tp:nomenclature-citation><tp:nomenclature-citation><tp:taxon-name>
                <tp:taxon-name-part taxon-name-part-type="genus" reg="Sandracottus">Sandracottus</tp:taxon-name-part>
                <tp:taxon-name-part taxon-name-part-type="species" reg="palawanensis">palawanensis</tp:taxon-name-part>
              </tp:taxon-name><comment>Satô, 1978: 41 (type locality Sabang, Palawan, Philippines); Hájek and Nilsson 2024: 91 (cat.) (syn. nov.).</comment></tp:nomenclature-citation><tp:nomenclature-citation><tp:taxon-name>
                <tp:taxon-name-part taxon-name-part-type="genus" reg="Sandracottus">Sandracottus</tp:taxon-name-part>
                <tp:taxon-name-part taxon-name-part-type="species" reg="nauticus">nauticus</tp:taxon-name-part>
              </tp:taxon-name><comment>Sharp, 1882: 690 (type locality Borneo); <xref ref-type="bibr" rid="B42">Régimbart 1899</xref>: 339; <xref ref-type="bibr" rid="B60">Zimmermann 1920</xref>: 235 (cat.); Hájek and Nilsson 2024: 91 (cat.) (syn. nov.).</comment></tp:nomenclature-citation></tp:nomenclature-citation-list></tp:nomenclature><tp:treatment-sec sec-type="type material" id="SECID0EWKCK"><title>Type material of <italic><tp:taxon-name><tp:taxon-name-part taxon-name-part-type="genus" reg="Sandracottus">Sandracottus</tp:taxon-name-part><tp:taxon-name-part taxon-name-part-type="species" reg="maculatus">maculatus</tp:taxon-name-part></tp:taxon-name></italic>.</title><p><bold><italic>Neotype</italic></bold> (herein designated): Male, “Schoenich” [?], “Cambodscha” [yellowish handwritten label], “Ex. Coll. E. WEHNCKE Acq 1884” [white printed label], “NEOTYPUS <tp:taxon-name><tp:taxon-name-part taxon-name-part-type="genus" reg="Hydaticus">Hydaticus</tp:taxon-name-part><tp:taxon-name-part taxon-name-part-type="species" reg="maculatus">maculatus</tp:taxon-name-part></tp:taxon-name> L. Hendrich &amp; M. Brancucci des. 2010” [red printed label] (<abbrev xmlns:xlink="http://www.w3.org/1999/xlink" xlink:title="Muséum national d´Histoire naturelle, Paris" id="ABBRID0EXLCK" xlink:type="simple">MNHN</abbrev>). Examined.</p></tp:treatment-sec><tp:treatment-sec sec-type="comments" id="SECID0E2LCK"><title>Comments on classification.</title><p>It was impossible to find any type material labelled “Siam” among the historical specimens in the <abbrev xmlns:xlink="http://www.w3.org/1999/xlink" xlink:title="Natural History Museum, London" id="ABBRID0EBMCK" xlink:type="simple">NHMUK</abbrev>, <abbrev xmlns:xlink="http://www.w3.org/1999/xlink" xlink:title="Muséum national d´Histoire naturelle, Paris" id="ABBRID0EFMCK" xlink:type="simple">MNHN</abbrev>, and <abbrev xmlns:xlink="http://www.w3.org/1999/xlink" xlink:title="Museum für Naturkunde, Berlin" id="ABBRID0EJMCK" xlink:type="simple">ZHMB</abbrev>, so we decided to designate a neotype from Cambodia found in Wehncke´s collection and deposited in <abbrev xmlns:xlink="http://www.w3.org/1999/xlink" xlink:title="Muséum national d´Histoire naturelle, Paris" id="ABBRID0ENMCK" xlink:type="simple">MNHN</abbrev>. The neotype is designated to support taxonomic stability, as there are several morphological similar <italic><tp:taxon-name><tp:taxon-name-part taxon-name-part-type="genus" reg="Sandracottus">Sandracottus</tp:taxon-name-part></tp:taxon-name></italic> species described from the Indomalayan region, and it is paramount for present and future investigations to possess unambiguously characterised name-bearing specimens for all Indomalayan species of the genus.</p></tp:treatment-sec><tp:treatment-sec sec-type="type material" id="SECID0EYMCK"><title>Type material of <italic><tp:taxon-name><tp:taxon-name-part taxon-name-part-type="genus" reg="Sandracottus">Sandracottus</tp:taxon-name-part><tp:taxon-name-part taxon-name-part-type="species" reg="angulifer">angulifer</tp:taxon-name-part></tp:taxon-name></italic>.</title><p><bold><italic>Holotype</italic></bold>: Male, “Davao Mindanao Baker”, “7251”, “<tp:taxon-name><tp:taxon-name-part taxon-name-part-type="genus" reg="Sandracottus">S.</tp:taxon-name-part><tp:taxon-name-part taxon-name-part-type="species" reg="angulifer">angulifer</tp:taxon-name-part></tp:taxon-name> Typus” [red label], “1932 12”, “Staatl. Museum für Tierkunde, Dresden”, “<italic><tp:taxon-name><tp:taxon-name-part taxon-name-part-type="genus" reg="Sandracottus">Sandracottus</tp:taxon-name-part><tp:taxon-name-part taxon-name-part-type="species" reg="maculatus">maculatus</tp:taxon-name-part></tp:taxon-name></italic> (Wehncke, 1876) Hendrich &amp; Brancucci det. 2006” (<abbrev xmlns:xlink="http://www.w3.org/1999/xlink" xlink:title="Staatliches Museum für Tierkunde" id="ABBRID0EEOCK" xlink:type="simple">SMTD</abbrev>). Examined.</p></tp:treatment-sec><tp:treatment-sec sec-type="type material" id="SECID0EIOCK"><title>Type material of <italic><tp:taxon-name><tp:taxon-name-part taxon-name-part-type="genus" reg="Sandracottus">Sandracottus</tp:taxon-name-part><tp:taxon-name-part taxon-name-part-type="species" reg="palawanensis">palawanensis</tp:taxon-name-part></tp:taxon-name></italic>.</title><p><bold><italic>Holotype</italic></bold>: Male, “Sabang, Palawan Philippines July 13, 1977 M. Sâto leg.” [handwritten], “HOLOTYPE <tp:taxon-name><tp:taxon-name-part taxon-name-part-type="genus" reg="Sandracottus">Sandracottus</tp:taxon-name-part><tp:taxon-name-part taxon-name-part-type="species" reg="palawanensis">palawanensis</tp:taxon-name-part></tp:taxon-name> M. Satô DET. M. <xref ref-type="bibr" rid="B43">SATÔ 1978</xref>” [red label], “<italic><tp:taxon-name><tp:taxon-name-part taxon-name-part-type="genus" reg="Sandracottus">Sandracottus</tp:taxon-name-part><tp:taxon-name-part taxon-name-part-type="species" reg="maculatus">maculatus</tp:taxon-name-part></tp:taxon-name></italic> (Wehncke, 1876) Hendrich &amp; Brancucci det. 2010” (<abbrev xmlns:xlink="http://www.w3.org/1999/xlink" xlink:title="National Museum of Nature and Science" id="ABBRID0EYPCK" xlink:type="simple">NMST</abbrev>). Examined.</p></tp:treatment-sec><tp:treatment-sec sec-type="type material" id="SECID0E3PCK"><title>Type material of <italic><tp:taxon-name><tp:taxon-name-part taxon-name-part-type="genus" reg="Sandracottus">Sandracottus</tp:taxon-name-part><tp:taxon-name-part taxon-name-part-type="species" reg="nauticus">nauticus</tp:taxon-name-part></tp:taxon-name></italic>.</title><p><bold><italic>Holotype</italic></bold>: Male, “Borneo 987 <tp:taxon-name><tp:taxon-name-part taxon-name-part-type="genus" reg="Sandracottus"/><tp:taxon-name-part taxon-name-part-type="species" reg="nauticus">nauticus</tp:taxon-name-part></tp:taxon-name>”, “Type H.T.”, “Sharp Coll. 1905-313” (<abbrev xmlns:xlink="http://www.w3.org/1999/xlink" xlink:title="Natural History Museum, London" id="ABBRID0E3QCK" xlink:type="simple">NHMUK</abbrev>). “<italic><tp:taxon-name><tp:taxon-name-part taxon-name-part-type="genus" reg="Sandracottus">Sandracottus</tp:taxon-name-part><tp:taxon-name-part taxon-name-part-type="species" reg="maculatus">maculatus</tp:taxon-name-part></tp:taxon-name></italic> (Wehncke, 1876) Hendrich &amp; Brancucci det. 2006”. Examined.</p></tp:treatment-sec><tp:treatment-sec sec-type="material" id="SECID0ELRCK"><title>Additional material.</title><p><bold>(150 specimens)</bold>: • <bold>Cambodia</bold>: 1 ex., “Cambodia Pailin 200 m 11.-16.VI.2008 S. Murzin leg. Coll. Hendrich" (<abbrev xmlns:xlink="http://www.w3.org/1999/xlink" xlink:title="Collection Lars Hendrich" id="ABBRID0EVRCK" xlink:type="simple">CLH</abbrev>). • <bold>Laos</bold>: 7 exs., “LAOS centr., Kham Mouan Prov. Nakai vill. env. ca 70 km NNE Muang Khammouan, 500–600 m <named-content xmlns:xlink="http://www.w3.org/1999/xlink" content-type="dwc:verbatimCoordinates" xlink:type="simple"><named-content content-type="geo-json" specific-use="{&#34;type&#34;:&#34;Point&#34;,&#34;coordinates&#34;:[105.150000,17.716667]}" id="NCID0E5RCK" xlink:type="simple">17°43'N, 105°09'E</named-content></named-content>, 7.-25.V.2002 M. Strba leg./Coll. HENDRICH” (<abbrev xmlns:xlink="http://www.w3.org/1999/xlink" xlink:title="Collection Lars Hendrich" id="ABBRID0EDSCK" xlink:type="simple">CLH</abbrev>); 1 ex., “LAOS south, Attapeu prov. Bolaven Plateau 18.-30.IV.1999, 15 km SE of Ban Houaykong, NONG LOM (lake) env., N 15°02´ E 106°35´, alt. 800 m, E. Jendek &amp; O. Sausa leg.” (<abbrev xmlns:xlink="http://www.w3.org/1999/xlink" xlink:title="Collection Lars Hendrich" id="ABBRID0EHSCK" xlink:type="simple">CLH</abbrev>); 1 ex., “Champasak Prov., Ban Nam Touad env. (near Xe Katamtok), village, agricultural lands, old secundary and degraded primary forest, light trapping, 500–800 m, <named-content xmlns:xlink="http://www.w3.org/1999/xlink" content-type="dwc:verbatimCoordinates" xlink:type="simple"><named-content content-type="geo-json" specific-use="{&#34;type&#34;:&#34;Point&#34;,&#34;coordinates&#34;:[106.583333,15.100000]}" id="NCID0EOSCK" xlink:type="simple">15°06'N, 106°35'E</named-content></named-content>, 8.-10.VI.2010, leg. M. Geiser &amp; D. Hauck” (NHB); 1 ex., “Northern Vientiane Prov. Vang-Vieng, 300 m, N 18°55.23 E 102°26.55, 10.-15.V. &amp; 1.-6.VI.2001, J. Kolibac leg.” (<abbrev xmlns:xlink="http://www.w3.org/1999/xlink" xlink:title="Naturhistorisches Museum Basel" id="ABBRID0ESSCK" xlink:type="simple">NMB</abbrev>); 1 ex., “Umg. Vientiane, III.-IV.1963, coll. M. Brancucci” (<abbrev xmlns:xlink="http://www.w3.org/1999/xlink" xlink:title="Naturhistorisches Museum Basel" id="ABBRID0EWSCK" xlink:type="simple">NMB</abbrev>); 2 exs., “Khammouan Prov., Ban Khoun Ngeun, 200 m, <named-content xmlns:xlink="http://www.w3.org/1999/xlink" content-type="dwc:verbatimCoordinates" xlink:type="simple"><named-content content-type="geo-json" specific-use="{&#34;type&#34;:&#34;Point&#34;,&#34;coordinates&#34;:[104.483333,18.116667]}" id="NCID0E4SCK" xlink:type="simple">18°07'N 104°29'E</named-content></named-content>, 24.-29.IV.2001, V. Kuban leg.” (<abbrev xmlns:xlink="http://www.w3.org/1999/xlink" xlink:title="Naturhistorisches Museum Basel" id="ABBRID0ECTCK" xlink:type="simple">NMB</abbrev>); 8 exs., “Khammouan Prov., Nakai env., 500–600 m, 22.V.-8.VI.2001, <named-content xmlns:xlink="http://www.w3.org/1999/xlink" content-type="dwc:verbatimCoordinates" xlink:type="simple"><named-content content-type="geo-json" specific-use="{&#34;type&#34;:&#34;Point&#34;,&#34;coordinates&#34;:[105.150000,17.716667]}" id="NCID0EJTCK" xlink:type="simple">17°43'N 105°09'E</named-content></named-content>, E.Jendek &amp; O.Sausa leg.” (<abbrev xmlns:xlink="http://www.w3.org/1999/xlink" xlink:title="Collection Hans Hebauer" id="ABBRID0EOTCK" xlink:type="simple">CHH</abbrev>, <abbrev xmlns:xlink="http://www.w3.org/1999/xlink" xlink:title="Národní muzeum, Praha" id="ABBRID0ESTCK" xlink:type="simple">NMPC</abbrev>); 1 ex., “CHAMPASAK prov., Bolavens Plateau, waterfall ca., 2 km E TAD KATAMTOK, <named-content xmlns:xlink="http://www.w3.org/1999/xlink" content-type="dwc:verbatimCoordinates" xlink:type="simple"><named-content content-type="geo-json" specific-use="{&#34;type&#34;:&#34;Point&#34;,&#34;coordinates&#34;:[106.646667,15.135000]}" id="NCID0EZTCK" xlink:type="simple">15°08.1'N, 106°38.8'E</named-content></named-content>, 415 m, 10–12.V.2010, J. Hájek leg.” (<abbrev xmlns:xlink="http://www.w3.org/1999/xlink" xlink:title="Národní muzeum, Praha" id="ABBRID0E5TCK" xlink:type="simple">NMPC</abbrev>). • <bold>Thailand</bold>: 1 ex., “N-Thailand, Khon Kaen Prov., Si Chom Phu, 220 m, <named-content xmlns:xlink="http://www.w3.org/1999/xlink" content-type="dwc:verbatimCoordinates" xlink:type="simple"><named-content content-type="geo-json" specific-use="{&#34;type&#34;:&#34;Point&#34;,&#34;coordinates&#34;:[144.100000,158.183333]}" id="NCID0EHUCK" xlink:type="simple">16°8531N, 102°2526E</named-content></named-content> R. Ohnesorge, IX.2012”, “coll. A. Skale Hof/Germany” (<abbrev xmlns:xlink="http://www.w3.org/1999/xlink" xlink:title="Collection André Skale" id="ABBRID0EMUCK" xlink:type="simple">CAS</abbrev>); 1 ex., “Thailand 25 V 52 REElbel”, “Kanchanaburi” (<abbrev xmlns:xlink="http://www.w3.org/1999/xlink" xlink:title="United States National Museum of Natural History" id="ABBRID0EQUCK" xlink:type="simple">USNM</abbrev>), 14 exs., “Nakhon Ratchasima Province, Sakaerat Biosphere Reserve, King Cobra Cave, Thailand Coords: <named-content xmlns:xlink="http://www.w3.org/1999/xlink" content-type="dwc:verbatimCoordinates" xlink:type="simple"><named-content content-type="geo-json" specific-use="{&#34;type&#34;:&#34;Point&#34;,&#34;coordinates&#34;:[101.932017,14.508933]}" id="NCID0EXUCK" xlink:type="simple">14°30.536’ N, 101°55.921’ E</named-content></named-content>, 362 m a.s.l., 27 Oct 2013, W. Atthakor leg., Sakaerat Expedition, led by Professor Somsak Panha of Chulalongkorn University” (<abbrev xmlns:xlink="http://www.w3.org/1999/xlink" xlink:title="Collection Srinakharinwirot University" id="ABBRID0E3UCK" xlink:type="simple">CSUT</abbrev>); 1 ex., “N Thailand, Doi Pho Ka N.P. Road from Pua 1 km after Park Hq. m 1400, small pools on rock (24) 2.I.1999 P. Mazzoldi leg.” (<abbrev xmlns:xlink="http://www.w3.org/1999/xlink" xlink:title="Collection Paolo Mazzoldi" id="ABBRID0EAVCK" xlink:type="simple">CPM</abbrev>); 2 exs., “Siam: MeSong Forest IV.1919 E.J.Godfrey 1920-244” (<abbrev xmlns:xlink="http://www.w3.org/1999/xlink" xlink:title="Natural History Museum, London" id="ABBRID0EEVCK" xlink:type="simple">NHMUK</abbrev>); 2 exs., “E Thailand, Ko Chang White Sands Beach, 10.XII.1990, M.Jäch leg. (12)” (<abbrev xmlns:xlink="http://www.w3.org/1999/xlink" xlink:title="Naturhistorisches Museum Wien" id="ABBRID0EIVCK" xlink:type="simple">NMW</abbrev>); 1 ex., “Prov. Rayong, Khao Chamao NP, 12. &amp;13.XII.1990, M.Jäch leg. (14)” (<abbrev xmlns:xlink="http://www.w3.org/1999/xlink" xlink:title="Naturhistorisches Museum Wien" id="ABBRID0EMVCK" xlink:type="simple">NMW</abbrev>); 1 ex., “Tham Sakoen NP, No. 21, 29.-30.XI.2003, <named-content xmlns:xlink="http://www.w3.org/1999/xlink" content-type="dwc:verbatimCoordinates" xlink:type="simple"><named-content content-type="geo-json" specific-use="{&#34;type&#34;:&#34;Point&#34;,&#34;coordinates&#34;:[100.633333,19.383333]}" id="NCID0ETVCK" xlink:type="simple">19°23'N 100°38'E</named-content></named-content>, Peregovits, Foldvari, Korosi, Szappanos &amp; Maklari-Kis leg.” (<abbrev xmlns:xlink="http://www.w3.org/1999/xlink" xlink:title="Természettudományi Múzeum" id="ABBRID0EYVCK" xlink:type="simple">TDMB</abbrev>); 2 exs., “Pak Lag, 14.VIII.1918, Jeanvoine” (<abbrev xmlns:xlink="http://www.w3.org/1999/xlink" xlink:title="Muséum national d´Histoire naturelle, Paris" id="ABBRID0E3VCK" xlink:type="simple">MNHN</abbrev>); 17 exs., “Pak Lag 13.VIII.1918 V. de Salvaza” (<abbrev xmlns:xlink="http://www.w3.org/1999/xlink" xlink:title="Muséum national d´Histoire naturelle, Paris" id="ABBRID0EAWCK" xlink:type="simple">MNHN</abbrev>); 6 exs., “Pak Lag, 13.VIII.1918 V. De S.”, “Samml. A. Zimmermann” (<abbrev xmlns:xlink="http://www.w3.org/1999/xlink" xlink:title="Zoologische Staatssammlung, München" id="ABBRID0EEWCK" xlink:type="simple">ZSM</abbrev>); 3 exs., “Pak Lag 18.VII. 1918 no. 2119 V. de S.” (<abbrev xmlns:xlink="http://www.w3.org/1999/xlink" xlink:title="Muséum national d´Histoire naturelle, Paris" id="ABBRID0EIWCK" xlink:type="simple">MNHN</abbrev>, <abbrev xmlns:xlink="http://www.w3.org/1999/xlink" xlink:title="Zoologische Staatssammlung, München" id="ABBRID0EMWCK" xlink:type="simple">ZSM</abbrev>). 2 exs., “Thailand, E Bangkok, Nakhon Nayok: Khlong Maduea, <named-content xmlns:xlink="http://www.w3.org/1999/xlink" content-type="dwc:verbatimCoordinates" xlink:type="simple"><named-content content-type="geo-json" specific-use="{&#34;type&#34;:&#34;Point&#34;,&#34;coordinates&#34;:[101.272778,14.354722]}" id="NCID0ETWCK" xlink:type="simple">14°21'17"N, 101°16'22"E</named-content></named-content>, 16.03.2017, leg. H. Shaverdo” (<abbrev xmlns:xlink="http://www.w3.org/1999/xlink" xlink:title="Naturhistorisches Museum Wien" id="ABBRID0EYWCK" xlink:type="simple">NMW</abbrev>); 3 exs., “Thailand, Phetchabun Province, near Nam Nao National Park, Route 2216 then small road off, in village Khlong Choen, <named-content xmlns:xlink="http://www.w3.org/1999/xlink" content-type="dwc:verbatimCoordinates" xlink:type="simple"><named-content content-type="geo-json" specific-use="{&#34;type&#34;:&#34;Point&#34;,&#34;coordinates&#34;:[101.733611,16.674722]}" id="NCID0E6WCK" xlink:type="simple">16°40'29"N, 101°44'01"E</named-content></named-content> 21.03.2017, leg. H. Shaverdo” (<abbrev xmlns:xlink="http://www.w3.org/1999/xlink" xlink:title="Naturhistorisches Museum Wien" id="ABBRID0EEXCK" xlink:type="simple">NMW</abbrev>). • <bold>Vietnam</bold>: 1 ex., “VietnamN, Quang Binh prov. 1 km N of Cha Lo, 400 m Vietnam-Laos border area <named-content xmlns:xlink="http://www.w3.org/1999/xlink" content-type="dwc:verbatimCoordinates" xlink:type="simple"><named-content content-type="geo-json" specific-use="{&#34;type&#34;:&#34;Point&#34;,&#34;coordinates&#34;:[105.762500,17.689444]}" id="NCID0ENXCK" xlink:type="simple">17°41'22´´N 105° 45'45´´E</named-content></named-content>, L. Dembicky leg., 11.-24.iv.2010” (<abbrev xmlns:xlink="http://www.w3.org/1999/xlink" xlink:title="Naturhistorisches Museum Basel" id="ABBRID0ESXCK" xlink:type="simple">NMB</abbrev>); 1 ex., “Tonkin Env. De Hoa Binh J. Laisi 1902“, “<tp:taxon-name><tp:taxon-name-part taxon-name-part-type="genus" reg="Sandracottus">S.</tp:taxon-name-part><tp:taxon-name-part taxon-name-part-type="species" reg="maculatus">maculatus</tp:taxon-name-part></tp:taxon-name> Wke”, “Dr. Régimbart vidit 1905” (<abbrev xmlns:xlink="http://www.w3.org/1999/xlink" xlink:title="Muséum national d´Histoire naturelle, Paris" id="ABBRID0EAYCK" xlink:type="simple">MNHN</abbrev>); 1 ex., “Museum Paris Cochinchine” (<abbrev xmlns:xlink="http://www.w3.org/1999/xlink" xlink:title="Muséum national d´Histoire naturelle, Paris" id="ABBRID0EEYCK" xlink:type="simple">MNHN</abbrev>); 3 exs., “Hoa Binh Tonkin” (<abbrev xmlns:xlink="http://www.w3.org/1999/xlink" xlink:title="Muséum national d´Histoire naturelle, Paris" id="ABBRID0EIYCK" xlink:type="simple">MNHN</abbrev>); 3 exs., “Lactho Tonkin A.de Cooman” (<abbrev xmlns:xlink="http://www.w3.org/1999/xlink" xlink:title="Muséum national d´Histoire naturelle, Paris" id="ABBRID0EMYCK" xlink:type="simple">MNHN</abbrev>); 1 ex., “S Vietnam, Saigon, jardin botanique [botanical garden], octobre 1870, A. Krempf leg.” (<abbrev xmlns:xlink="http://www.w3.org/1999/xlink" xlink:title="Muséum national d´Histoire naturelle, Paris" id="ABBRID0EQYCK" xlink:type="simple">MNHN</abbrev>); 1 ex., “Hoa Binh (Tonkin) A. de Cooman” (<abbrev xmlns:xlink="http://www.w3.org/1999/xlink" xlink:title="Muséum national d´Histoire naturelle, Paris" id="ABBRID0EUYCK" xlink:type="simple">MNHN</abbrev>); 3 exs., "Hoa Binh (Tonkin) A. de Cooman” (<abbrev xmlns:xlink="http://www.w3.org/1999/xlink" xlink:title="Muséum national d´Histoire naturelle, Paris" id="ABBRID0EYYCK" xlink:type="simple">MNHN</abbrev>); 2 exs., “Tonkin occ. env. de Hoa Binh 1919 A. de Cooman” (<abbrev xmlns:xlink="http://www.w3.org/1999/xlink" xlink:title="Muséum national d´Histoire naturelle, Paris" id="ABBRID0E3YCK" xlink:type="simple">MNHN</abbrev>); 4 exs., “S-Vietnam, Nam Cat Tien NP, 1.-15.V.1994, Pacholatko &amp; Dembicky leg.” (<abbrev xmlns:xlink="http://www.w3.org/1999/xlink" xlink:title="Naturhistorisches Museum Wien" id="ABBRID0EAZCK" xlink:type="simple">NMW</abbrev>); 1 ex., “Vietnam, Dong NAI, Nam Cat Tien NP, 120 m, 18-IX-1998, leg. L. J. Wang” (<abbrev xmlns:xlink="http://www.w3.org/1999/xlink" xlink:title="Collection Liang-Jong Wang" id="ABBRID0EEZCK" xlink:type="simple">CLJW</abbrev>). • <bold>Malaysia</bold>: "E-Malaysia, Sabah Borneo, Mt. Trus [= Trusmadi or Trus Madi] March-April 2010 Local leg.”, “coll. A. Skale Hof/Germany” (<abbrev xmlns:xlink="http://www.w3.org/1999/xlink" xlink:title="Collection André Skale" id="ABBRID0EKZCK" xlink:type="simple">CAS</abbrev>); 1 ex., “NE Borneo Sandakan, Coll. Guignot” (<abbrev xmlns:xlink="http://www.w3.org/1999/xlink" xlink:title="Muséum national d´Histoire naturelle, Paris" id="ABBRID0EOZCK" xlink:type="simple">MNHN</abbrev>); 1 ex., “<tp:taxon-name><tp:taxon-name-part taxon-name-part-type="genus" reg="Hydaticus">Hydaticus</tp:taxon-name-part></tp:taxon-name> sp.? Pinang" [West Malaysia, Penang], “maculatus Wehncke” [handwritten label by Régimbart] (<abbrev xmlns:xlink="http://www.w3.org/1999/xlink" xlink:title="Muséum national d´Histoire naturelle, Paris" id="ABBRID0EYZCK" xlink:type="simple">MNHN</abbrev>); 1 ex., “Borneo Sandakan Windrath”, “<tp:taxon-name><tp:taxon-name-part taxon-name-part-type="genus" reg="Sandracottus"/><tp:taxon-name-part taxon-name-part-type="species" reg="nauticus">nauticus</tp:taxon-name-part></tp:taxon-name> Shp” (<abbrev xmlns:xlink="http://www.w3.org/1999/xlink" xlink:title="Muséum national d´Histoire naturelle, Paris" id="ABBRID0EF1CK" xlink:type="simple">MNHN</abbrev>), 1 ex., “Borneo, Kinabalu [Sabah], Whitehead, Fry Coll. 1905-100” (<abbrev xmlns:xlink="http://www.w3.org/1999/xlink" xlink:title="Natural History Museum, London" id="ABBRID0EJ1CK" xlink:type="simple">NHMUK</abbrev>); 1 ex., “Borneo 987, Sharp Coll. 1905-313” (<abbrev xmlns:xlink="http://www.w3.org/1999/xlink" xlink:title="Natural History Museum, London" id="ABBRID0EN1CK" xlink:type="simple">NHMUK</abbrev>); 3 exs., “Borneo, Sabah, Kampung Pisang, Pisang env., tributary of Kuamut river, 29.VI.1998, J.Kodada &amp; F.Ciampor leg.” (<abbrev xmlns:xlink="http://www.w3.org/1999/xlink" xlink:title="Naturhistorisches Museum Wien" id="ABBRID0ER1CK" xlink:type="simple">NMW</abbrev>); 1 ex., “Borneo Sabah, Hot Springs, 26.V.1999, Bacovský leg.” (<abbrev xmlns:xlink="http://www.w3.org/1999/xlink" xlink:title="Národní muzeum, Praha" id="ABBRID0EV1CK" xlink:type="simple">NMPC</abbrev>); 20 exs., “Borneo, Sabah, Sungai Kinabatangan, stream near Danau Blandung Besar, 11.IV.1994, H.K. Lua leg.” (<abbrev xmlns:xlink="http://www.w3.org/1999/xlink" xlink:title="Collection Lars Hendrich" id="ABBRID0EZ1CK" xlink:type="simple">CLH</abbrev>, <abbrev xmlns:xlink="http://www.w3.org/1999/xlink" xlink:title="Zoological Reference Collection, Lee Kong Chian Natural History Museum National University of Singapore" id="ABBRID0E41CK" xlink:type="simple">ZRC</abbrev>); 2 exs., “Sabah, Kinabatangan riv. 8.-15.VI.2003, Uncle Tan´s camp, J.Šťastný leg.” (<abbrev xmlns:xlink="http://www.w3.org/1999/xlink" xlink:title="Collection Jaroslav Šťastný" id="ABBRID0EB2CK" xlink:type="simple">CJS</abbrev>); 1 ex., “Dindings 96-85” [Malaysia, Perak, Manjung District], “Determined by Dr Régimbart <tp:taxon-name><tp:taxon-name-part taxon-name-part-type="genus" reg="Sandracottus">Sandracottus</tp:taxon-name-part><tp:taxon-name-part taxon-name-part-type="species" reg="maculatus">maculatus</tp:taxon-name-part></tp:taxon-name> v. <tp:taxon-name><tp:taxon-name-part taxon-name-part-type="genus" reg="Sandracottus"/><tp:taxon-name-part taxon-name-part-type="species" reg="nauticus">nauticus</tp:taxon-name-part></tp:taxon-name> Sharp”; 1 ex., “Ex. Coll. E.Wehncke Acq 1864” (<abbrev xmlns:xlink="http://www.w3.org/1999/xlink" xlink:title="Muséum national d´Histoire naturelle, Paris" id="ABBRID0EY2CK" xlink:type="simple">MNHN</abbrev>); 3 exs., “West Malaysia, Penang 988, Sharp Coll. 1905-313” (<abbrev xmlns:xlink="http://www.w3.org/1999/xlink" xlink:title="Natural History Museum, London" id="ABBRID0E32CK" xlink:type="simple">NHMUK</abbrev>); 5 exs., “West Malaysia, Penang, Pascoe Coll. 93-60” (<abbrev xmlns:xlink="http://www.w3.org/1999/xlink" xlink:title="Natural History Museum, London" id="ABBRID0EA3CK" xlink:type="simple">NHMUK</abbrev>). • <bold>Indonesia</bold>: 1 ex., “Ned. Indie Leg. A. Koller”, “Coll. F.C. Drescher” (<abbrev xmlns:xlink="http://www.w3.org/1999/xlink" xlink:title="Nationaal Natuurhistorisch Museum" id="ABBRID0EG3CK" xlink:type="simple">RMNH</abbrev>); 5 exs., “Sumatra Palembang M. Knappert” (<abbrev xmlns:xlink="http://www.w3.org/1999/xlink" xlink:title="Nationaal Natuurhistorisch Museum" id="ABBRID0EK3CK" xlink:type="simple">RMNH</abbrev>); 7 exs., “East Kalimantan, Distr. Damai 12.VII.1995 Ngelung Stream Mazzoldi P. leg.” (<abbrev xmlns:xlink="http://www.w3.org/1999/xlink" xlink:title="Collection Paolo Mazzoldi" id="ABBRID0EO3CK" xlink:type="simple">CPM</abbrev>); 1 ex., “East Kalimantan 12.VII.1995, Distr. Tingai stream near Sembuan, opening in forest – leg. P Mazzoldi” (<abbrev xmlns:xlink="http://www.w3.org/1999/xlink" xlink:title="Collection Paolo Mazzoldi" id="ABBRID0ES3CK" xlink:type="simple">CPM</abbrev>); 1 ex., “Java Occ. Toeroe 1902”, “Museum Paris ex. Coll. Oberthür 1952” (<abbrev xmlns:xlink="http://www.w3.org/1999/xlink" xlink:title="Muséum national d´Histoire naturelle, Paris" id="ABBRID0EW3CK" xlink:type="simple">MNHN</abbrev>); 1 ex., “Java ex. J. Waterstradt 1904” (NMHN); 1 ex., “Java”, “maculatus Wehncke (<abbrev xmlns:xlink="http://www.w3.org/1999/xlink" xlink:title="Muséum national d´Histoire naturelle, Paris" id="ABBRID0E13CK" xlink:type="simple">MNHN</abbrev>); 1 ex., “Malang Java” (<abbrev xmlns:xlink="http://www.w3.org/1999/xlink" xlink:title="Muséum national d´Histoire naturelle, Paris" id="ABBRID0E53CK" xlink:type="simple">MNHN</abbrev>); 1 ex., "Java, Prov. Pasuruan Kalipari, 300–500 m, 1891, W.Doherty leg." (<abbrev xmlns:xlink="http://www.w3.org/1999/xlink" xlink:title="Muséum national d´Histoire naturelle, Paris" id="ABBRID0EC4CK" xlink:type="simple">MNHN</abbrev>); 1 ex., "Java, Blume leg." (<abbrev xmlns:xlink="http://www.w3.org/1999/xlink" xlink:title="Nationaal Natuurhistorisch Museum" id="ABBRID0EG4CK" xlink:type="simple">RMNH</abbrev>); 1 ex., "Java, Muller leg." (<abbrev xmlns:xlink="http://www.w3.org/1999/xlink" xlink:title="Nationaal Natuurhistorisch Museum" id="ABBRID0EK4CK" xlink:type="simple">RMNH</abbrev>); 4 exs., “Z.-Sumatra, Ranau, 500–700 m, Juli 35” (<abbrev xmlns:xlink="http://www.w3.org/1999/xlink" xlink:title="Nationaal Natuurhistorisch Museum" id="ABBRID0EO4CK" xlink:type="simple">RMNH</abbrev>); 1 ex., “SW Java, Gautang Bay, III.1937, M.A.Lieftinck leg.” (<abbrev xmlns:xlink="http://www.w3.org/1999/xlink" xlink:title="Muséum national d´Histoire naturelle, Paris" id="ABBRID0ES4CK" xlink:type="simple">MNHN</abbrev>); 3 exs., “Sumatra, Palembang” (<abbrev xmlns:xlink="http://www.w3.org/1999/xlink" xlink:title="Muséum national d´Histoire naturelle, Paris" id="ABBRID0EW4CK" xlink:type="simple">MNHN</abbrev>); 1 ex., “Sumatra, Dolok Merangir, 8.V.-10.VI.1983, E.W.Diehl leg.” (<abbrev xmlns:xlink="http://www.w3.org/1999/xlink" xlink:title="Naturhistorisches Museum Basel" id="ABBRID0E14CK" xlink:type="simple">NMB</abbrev>); 1 ex., “Mentawai Islands, Siberut, 5–50 m, 3.IV.2005, S.Jákl leg.” (<abbrev xmlns:xlink="http://www.w3.org/1999/xlink" xlink:title="Národní muzeum, Praha" id="ABBRID0E54CK" xlink:type="simple">NMPC</abbrev>); 2 exs., “Sumatra, Palembang Coll. Peschet” (<abbrev xmlns:xlink="http://www.w3.org/1999/xlink" xlink:title="Muséum national d´Histoire naturelle, Paris" id="ABBRID0EC5CK" xlink:type="simple">MNHN</abbrev>); 2 exs., “Sumatra Palembang”, “Samml. A. Zimmermann” (<abbrev xmlns:xlink="http://www.w3.org/1999/xlink" xlink:title="Zoologische Staatssammlung, München" id="ABBRID0EG5CK" xlink:type="simple">ZSM</abbrev>); 1 ex., “Sumatra Medan Hayek leg. (<abbrev xmlns:xlink="http://www.w3.org/1999/xlink" xlink:title="Zoologische Staatssammlung, München" id="ABBRID0EK5CK" xlink:type="simple">ZSM</abbrev>). • <bold>Philippines</bold>: 1 ex., “Mindanao Davao XII.1932, Baker leg.” (<abbrev xmlns:xlink="http://www.w3.org/1999/xlink" xlink:title="Staatliches Museum für Tierkunde" id="ABBRID0EQ5CK" xlink:type="simple">SMTD</abbrev>); 1 ex., “Mindanao” (<abbrev xmlns:xlink="http://www.w3.org/1999/xlink" xlink:title="Muséum national d´Histoire naturelle, Paris" id="ABBRID0EU5CK" xlink:type="simple">MNHN</abbrev>); 1 ex., “Philippines: Luzon, Bicol, Camarines Sur, Lagonoy ca. <named-content xmlns:xlink="http://www.w3.org/1999/xlink" content-type="dwc:verbatimCoordinates" xlink:type="simple"><named-content content-type="geo-json" specific-use="{&#34;type&#34;:&#34;Point&#34;,&#34;coordinates&#34;:[123.521139,13.737694]}" id="NCID0E25CK" xlink:type="simple">13°44'15.7"N, 123°31'16.1"E</named-content></named-content> 09.2019 leg. local collector” (<abbrev xmlns:xlink="http://www.w3.org/1999/xlink" xlink:title="Collection Leopold Wendlandt" id="ABBRID0EA6CK" xlink:type="simple">CLW</abbrev>).</p></tp:treatment-sec><tp:treatment-sec sec-type="remarks" id="SECID0EE6CK"><title>Remarks.</title><p>Specimens from Borneo and Sumatra with reduced yellow basal markings on elytra (habitus <tp:taxon-name><tp:taxon-name-part taxon-name-part-type="genus" reg="Sandracottus"/><tp:taxon-name-part taxon-name-part-type="uncertainty-rank">near</tp:taxon-name-part><tp:taxon-name-part taxon-name-part-type="species" reg="femoralis">femoralis</tp:taxon-name-part></tp:taxon-name>) were described as <italic><tp:taxon-name><tp:taxon-name-part taxon-name-part-type="genus" reg="Sandracottus">S.</tp:taxon-name-part><tp:taxon-name-part taxon-name-part-type="species" reg="nauticus">nauticus</tp:taxon-name-part></tp:taxon-name></italic> Sharp. In the shape of the median lobe of aedeagus, some specimens from Borneo lies between <italic><tp:taxon-name><tp:taxon-name-part taxon-name-part-type="genus" reg="Sandracottus">S.</tp:taxon-name-part><tp:taxon-name-part taxon-name-part-type="species" reg="femoralis">femoralis</tp:taxon-name-part></tp:taxon-name></italic> and <italic><tp:taxon-name><tp:taxon-name-part taxon-name-part-type="genus" reg="Sandracottus">S.</tp:taxon-name-part><tp:taxon-name-part taxon-name-part-type="species" reg="maculatus">maculatus</tp:taxon-name-part></tp:taxon-name></italic> from mainland Asia. Furthermore, we do not have any molecular data for either form, so we here list <italic><tp:taxon-name><tp:taxon-name-part taxon-name-part-type="genus" reg="Sandracottus">S.</tp:taxon-name-part><tp:taxon-name-part taxon-name-part-type="species" reg="nauticus">nauticus</tp:taxon-name-part></tp:taxon-name></italic> as an objective junior synonym of <italic><tp:taxon-name><tp:taxon-name-part taxon-name-part-type="genus" reg="Sandracottus">S.</tp:taxon-name-part><tp:taxon-name-part taxon-name-part-type="species" reg="maculatus">maculatus</tp:taxon-name-part></tp:taxon-name></italic>.</p></tp:treatment-sec><tp:treatment-sec sec-type="redescription" id="SECID0ENBDK"><title>Redescription.</title><p>Body large, broad oval, submatt, only slightly shiny, black with ferrugineus brown markings. Ventral side completely dark brown to black, legs testaceous, hind legs somewhat darker.</p><p>Head testaceous with posterior part broadly black leaving free two small testaceous spots on vertex (Figs <xref ref-type="fig" rid="F3">10</xref>, <xref ref-type="fig" rid="F20">56</xref>). Surface submatt, shagreened, consisting of dense and minute punctures but not very uniform in size and of larger and much sparser ones, more numerous on frons. Clypeal grooves and punctures alongside eyes marked, punctures medium-sized but coalescent. Antennae testaceous; antennomeres slender, antennomere V 4× as long as broad.</p><p>Pronotum black with margins broadly testaceous, submatt (Figs <xref ref-type="fig" rid="F3">10</xref>, <xref ref-type="fig" rid="F20">56</xref>). Surface distinctly shagreened, with very dense punctation; punctures medium-sized and distant of only 1–2× their own diameter. Anterior puncture line interrupted in middle; punctures relatively small but coalescent, building wrinkles and becoming sparse towards middle and lacking in very middle of anterior margin. Posterior puncture line with coarse and coalescent punctures in middle of each sides building distinct wrinkles, distinctly smaller and spaced on disc.</p><p>Elytra black with testaceous markings consisting of one basal band sometimes reduced to different spots at base, one postmedian band, one preapical short and reduced band, and an apical spot (Figs <xref ref-type="fig" rid="F3">10</xref>, <xref ref-type="fig" rid="F20">56</xref>), submatt. Epipleura ferrugineus brown. Surface distinctly shagreened and covered with small and dense punctures as well as with larger and much more sparser ones. Puncture lines with groups of medium-sized punctures mostly grouped by five or six punctures; groups closer together on discal row. Sutural puncture line marked only by few punctures on apical part.</p><p>Ventral side dark brown. Legs particularly fore and mid legs testaceous, hind legs ferrugineus brown to dark brown. Prosternal process short and broad, 1.4× longer than broad, flattened finely but distinctly sculptured; posterior margin broadly rounded. Metatibia with sparse medium-sized punctures on whole surface. Ventrites II–VI very superficially shagreened, slightly and longitudinally wrinkled on lateral parts, densely covered with very small punctures and larger sparser ones. Posterior margins rounded, deeply bordered with some large coalescent punctures on middle of each side along margin.</p><p>Measurements: <abbrev xmlns:xlink="http://www.w3.org/1999/xlink" xlink:title="total length" id="ABBRID0ETCDK" xlink:type="simple">TL</abbrev> = 13.4–16.6 mm, <abbrev xmlns:xlink="http://www.w3.org/1999/xlink" xlink:title="total length minus head length" id="ABBRID0EXCDK" xlink:type="simple">TL-h</abbrev> = 13.1–15.2 mm, <abbrev xmlns:xlink="http://www.w3.org/1999/xlink" xlink:title="maximum width" id="ABBRID0E2CDK" xlink:type="simple">TW</abbrev> = 8.5–10 mm.</p><p>♂. Protarsomeres I–III strongly enlarged with three larger suckers and numerous smaller one. Mesotarsomeres I–III with two rows of small suckers. Median lobe of aedeagus, in ventral view, elongate, parallel-sided on complete length, lobes narrowly rounded at apex (Fig. <xref ref-type="fig" rid="F6">21a</xref>). Parameres narrow and elongate, and slightly longer than median lobe (Fig. <xref ref-type="fig" rid="F6">21b</xref>).</p><p>♀. Similar to male. Pro- and mesotarsi not enlarged. Microsculpture on ventrite VI as in male.</p></tp:treatment-sec><tp:treatment-sec sec-type="Differential diagnosis" id="SECID0EKDDK"><title>Differential diagnosis.</title><p>The species is clearly distinguished from all other Indomalayan species of the genus by its colouration and larger size. It is the largest species of the genus. From the dorsal colouration <italic><tp:taxon-name><tp:taxon-name-part taxon-name-part-type="genus" reg="Sandracottus">S.</tp:taxon-name-part><tp:taxon-name-part taxon-name-part-type="species" reg="maculatus">maculatus</tp:taxon-name-part></tp:taxon-name></italic> is near to <italic><tp:taxon-name><tp:taxon-name-part taxon-name-part-type="genus" reg="Sandracottus">S.</tp:taxon-name-part><tp:taxon-name-part taxon-name-part-type="species" reg="femoralis">femoralis</tp:taxon-name-part></tp:taxon-name></italic> which is generally smaller in size (see <italic><tp:taxon-name><tp:taxon-name-part taxon-name-part-type="genus" reg="Sandracottus">S.</tp:taxon-name-part><tp:taxon-name-part taxon-name-part-type="species" reg="femoralis">femoralis</tp:taxon-name-part></tp:taxon-name></italic>). Furthermore, both species can be separated by the shapes of their median lobes.</p></tp:treatment-sec><tp:treatment-sec sec-type="distribution" id="SECID0EREDK"><title>Distribution.</title><p>Cambodia, Laos, Thailand, Vietnam, Malaysia (Sabah), Indonesia (Kalimantan, Sumatra, Java, Siberut) and Philippines (Luzon, Mindanao, Palawan) (Fig. <xref ref-type="fig" rid="F8">24</xref>). Specimens were collected from approximately sea level to 800 m a.s.l.</p></tp:treatment-sec><tp:treatment-sec sec-type="habitat" id="SECID0E2EDK"><title>Habitat.</title><p>A widespread but rare species. According to various collectors all recent records are from well vegetated pools, forest pools, or rest pools of intermittent streams and rivers, mainly located in primary rainforest (Fig. <xref ref-type="fig" rid="F17">43</xref>). At least most habitats are partly shaded and enriched with decaying leaves and twigs (Fig. <xref ref-type="fig" rid="F17">44</xref>). In Thailand (Sakaerat Biosphere Reserve) the species was collected at the end of the dry season in a rest pond of a rocky stream, with very dark water and accumulated leaf litter. The pond was more or less permanent but with a high fluctuation of water level (Fig. <xref ref-type="fig" rid="F16">41</xref>). The species was syntopic with <italic><tp:taxon-name><tp:taxon-name-part taxon-name-part-type="genus" reg="Sandracottus">S.</tp:taxon-name-part><tp:taxon-name-part taxon-name-part-type="species" reg="hunteri">hunteri</tp:taxon-name-part></tp:taxon-name></italic> (<xref ref-type="bibr" rid="B3">Atthakor et al. 2018</xref>). In Vietnam, the species was collected in shallow water made by a passing jeep on a path. Syntopically occurring dytiscid species include <italic><tp:taxon-name><tp:taxon-name-part taxon-name-part-type="genus" reg="Leiodytes">Leiodytes</tp:taxon-name-part><tp:taxon-name-part taxon-name-part-type="species" reg="kualalipis">kualalipis</tp:taxon-name-part></tp:taxon-name></italic> Balke, Wang, Bergsten &amp; Hendrich, 2017, <italic><tp:taxon-name><tp:taxon-name-part taxon-name-part-type="genus" reg="Leiodytes">L.</tp:taxon-name-part><tp:taxon-name-part taxon-name-part-type="species" reg="nicobaricus">nicobaricus</tp:taxon-name-part></tp:taxon-name></italic> (Redtenbacher, 1867), and <italic><tp:taxon-name><tp:taxon-name-part taxon-name-part-type="genus" reg="Hydroglyphus">Hydroglyphus</tp:taxon-name-part><tp:taxon-name-part taxon-name-part-type="species" reg="orientalis">orientalis</tp:taxon-name-part></tp:taxon-name></italic> (Clark, 1863) (<xref ref-type="bibr" rid="B6">Balke et al. 2017</xref>). In Laos, <italic><tp:taxon-name><tp:taxon-name-part taxon-name-part-type="genus" reg="Sandracottus">S.</tp:taxon-name-part><tp:taxon-name-part taxon-name-part-type="species" reg="maculatus">maculatus</tp:taxon-name-part></tp:taxon-name></italic> was collected in a residual pool near the river (Fig. <xref ref-type="fig" rid="F16">39</xref>). The pool had a diameter of nearly 1 m, depth was ~ 40 cm, bottom with a thick layer of decaying leaves (Hájek pers. comm. 2023).</p><fig id="F17" position="float" orientation="portrait"><object-id xmlns:xlink="http://www.w3.org/1999/xlink" content-type="doi" xlink:type="simple">10.3897/zookeys.1223.138220.figures43-45</object-id><object-id xmlns:xlink="http://www.w3.org/1999/xlink" content-type="arpha" xlink:type="simple">A50EB81C-D38E-56F6-8FDE-AEFC0360BFD1</object-id><label>Figures 43–45.</label><caption><p>Habitats of <italic><tp:taxon-name><tp:taxon-name-part taxon-name-part-type="genus" reg="Sandracottus">Sandracottus</tp:taxon-name-part></tp:taxon-name></italic><bold>43, 44</bold> Malaysia, Sabah, Kinabatangan riv. 8.-15.VI.2003, Uncle Tan´s camp, habitat of <italic><tp:taxon-name><tp:taxon-name-part taxon-name-part-type="genus" reg="Sandracottus">S.</tp:taxon-name-part><tp:taxon-name-part taxon-name-part-type="species" reg="maculatus">maculatus</tp:taxon-name-part></tp:taxon-name></italic> (photos: J. Šťastný) <bold>45</bold> Indonesia, Sulawesi, Togian Islands, Kaldidiri Island near Paradise Island Resort, Babirusa puddles (on the left), habitat of <italic><tp:taxon-name><tp:taxon-name-part taxon-name-part-type="genus" reg="Sandracottus">S.</tp:taxon-name-part><tp:taxon-name-part taxon-name-part-type="species" reg="rotundus">rotundus</tp:taxon-name-part></tp:taxon-name></italic> (photo: J. Haft).</p></caption><graphic xmlns:xlink="http://www.w3.org/1999/xlink" xlink:href="zookeys-1223-087_article-138220__-g017.jpg" position="float" orientation="portrait" xlink:type="simple" id="oo_1214424.jpg"><uri content-type="original_file" xlink:type="simple">https://binary.pensoft.net/fig/1214424</uri></graphic></fig></tp:treatment-sec><tp:treatment-sec><!--Section generated to contain objects referenced in tp:taxon-treatment.--><fig id="F3" position="float" orientation="portrait"><object-id xmlns:xlink="http://www.w3.org/1999/xlink" content-type="doi" xlink:type="simple">10.3897/zookeys.1223.138220.figures8-11</object-id><object-id xmlns:xlink="http://www.w3.org/1999/xlink" content-type="arpha" xlink:type="simple">56725185-A1CF-5C62-AB04-DFD21F1140FD</object-id><label>Figures 8–11.</label><caption><p>Habitus of <bold>8</bold><italic><tp:taxon-name><tp:taxon-name-part taxon-name-part-type="genus" reg="Sandracottus">Sandracottus</tp:taxon-name-part><tp:taxon-name-part taxon-name-part-type="species" reg="insignis">insignis</tp:taxon-name-part></tp:taxon-name></italic> (Luzon, Philippines) <bold>9</bold><italic><tp:taxon-name><tp:taxon-name-part taxon-name-part-type="genus" reg="Sandracottus">S.</tp:taxon-name-part><tp:taxon-name-part taxon-name-part-type="species" reg="jaechi">jaechi</tp:taxon-name-part></tp:taxon-name></italic> (paratype from Nuwara Eliya, Sri Lanka) <bold>10</bold><italic><tp:taxon-name><tp:taxon-name-part taxon-name-part-type="genus" reg="Sandracottus">S.</tp:taxon-name-part><tp:taxon-name-part taxon-name-part-type="species" reg="maculatus">maculatus</tp:taxon-name-part></tp:taxon-name></italic> (Thailand) <bold>11</bold><italic><tp:taxon-name><tp:taxon-name-part taxon-name-part-type="genus" reg="Sandracottus">S.</tp:taxon-name-part><tp:taxon-name-part taxon-name-part-type="species" reg="rotundus">rotundus</tp:taxon-name-part></tp:taxon-name></italic> (Sulawesi, Togian Islands).</p></caption><graphic xmlns:xlink="http://www.w3.org/1999/xlink" xlink:href="zookeys-1223-087_article-138220__-g003.jpg" position="float" orientation="portrait" xlink:type="simple" id="oo_1214410.jpg"><uri content-type="original_file" xlink:type="simple">https://binary.pensoft.net/fig/1214410</uri></graphic></fig><fig id="F6" position="float" orientation="portrait"><object-id xmlns:xlink="http://www.w3.org/1999/xlink" content-type="doi" xlink:type="simple">10.3897/zookeys.1223.138220.figures20-22</object-id><object-id xmlns:xlink="http://www.w3.org/1999/xlink" content-type="arpha" xlink:type="simple">72446F20-D1B7-53EA-A655-996B2DCCF488</object-id><label>Figures 20–22.</label><caption><p>Median lobe of aedeagus in ventral view (a), and right paramere in lateral view (b): <bold>20</bold><italic><tp:taxon-name><tp:taxon-name-part taxon-name-part-type="genus" reg="Sandracottus">Sandracottus</tp:taxon-name-part><tp:taxon-name-part taxon-name-part-type="species" reg="jaechi">jaechi</tp:taxon-name-part></tp:taxon-name></italic><bold>21</bold><italic><tp:taxon-name><tp:taxon-name-part taxon-name-part-type="genus" reg="Sandracottus">S.</tp:taxon-name-part><tp:taxon-name-part taxon-name-part-type="species" reg="maculatus">maculatus</tp:taxon-name-part></tp:taxon-name></italic> and <bold>22</bold><italic><tp:taxon-name><tp:taxon-name-part taxon-name-part-type="genus" reg="Sandracottus">S.</tp:taxon-name-part><tp:taxon-name-part taxon-name-part-type="species" reg="rotundus">rotundus</tp:taxon-name-part></tp:taxon-name></italic>.</p></caption><graphic xmlns:xlink="http://www.w3.org/1999/xlink" xlink:href="zookeys-1223-087_article-138220__-g006.jpg" position="float" orientation="portrait" xlink:type="simple" id="oo_1214413.jpg"><uri content-type="original_file" xlink:type="simple">https://binary.pensoft.net/fig/1214413</uri></graphic></fig><fig id="F8" position="float" orientation="portrait"><object-id xmlns:xlink="http://www.w3.org/1999/xlink" content-type="doi" xlink:type="simple">10.3897/zookeys.1223.138220.figure24</object-id><object-id xmlns:xlink="http://www.w3.org/1999/xlink" content-type="arpha" xlink:type="simple">13B10FC3-0A0A-50F3-9081-31C7B2DDA3D8</object-id><label>Figure 24.</label><caption><p>Distribution of <italic><tp:taxon-name><tp:taxon-name-part taxon-name-part-type="genus" reg="Sandracottus">Sandracottus</tp:taxon-name-part><tp:taxon-name-part taxon-name-part-type="species" reg="bizonatus">bizonatus</tp:taxon-name-part></tp:taxon-name></italic> [red squares] and <italic><tp:taxon-name><tp:taxon-name-part taxon-name-part-type="genus" reg="Sandracottus">S.</tp:taxon-name-part><tp:taxon-name-part taxon-name-part-type="species" reg="maculatus">maculatus</tp:taxon-name-part></tp:taxon-name></italic> [black dots] in Southeast Asia.</p></caption><graphic xmlns:xlink="http://www.w3.org/1999/xlink" xlink:href="zookeys-1223-087_article-138220__-g008.jpg" position="float" orientation="portrait" xlink:type="simple" id="oo_1214415.jpg"><uri content-type="original_file" xlink:type="simple">https://binary.pensoft.net/fig/1214415</uri></graphic></fig><fig id="F16" position="float" orientation="portrait"><object-id xmlns:xlink="http://www.w3.org/1999/xlink" content-type="doi" xlink:type="simple">10.3897/zookeys.1223.138220.figures37-42</object-id><object-id xmlns:xlink="http://www.w3.org/1999/xlink" content-type="arpha" xlink:type="simple">5BA293F0-3733-54B9-9303-AD67A2BBC9E8</object-id><label>Figures 37–42.</label><caption><p>Habitats of <italic><tp:taxon-name><tp:taxon-name-part taxon-name-part-type="genus" reg="Sandracottus">Sandracottus</tp:taxon-name-part></tp:taxon-name></italic><bold>37, 38</bold> Laos, Attapeu prov., Annam Highlands Mts., Dong Amphan NBCA, Nong Fa [puddles near lake shore] and lake, habitat of <italic><tp:taxon-name><tp:taxon-name-part taxon-name-part-type="genus" reg="Sandracottus">S.</tp:taxon-name-part><tp:taxon-name-part taxon-name-part-type="species" reg="hunteri">hunteri</tp:taxon-name-part></tp:taxon-name></italic><bold>39</bold> Laos, Katamtok, rest pools along a rocky river bed, habitat of <italic><tp:taxon-name><tp:taxon-name-part taxon-name-part-type="genus" reg="Sandracottus">S.</tp:taxon-name-part><tp:taxon-name-part taxon-name-part-type="species" reg="maculatus">maculatus</tp:taxon-name-part></tp:taxon-name></italic> (photos: J. Hájek) <bold>40</bold> Thailand, near Salawin NP, open and muddy puddle made by elephants (photo: J. Šťastný), and <bold>41</bold> Sakaerat Biosphere Reserve, rocky pool in an otherwise dry stream bed, habitats of <italic><tp:taxon-name><tp:taxon-name-part taxon-name-part-type="genus" reg="Sandracottus">S.</tp:taxon-name-part><tp:taxon-name-part taxon-name-part-type="species" reg="hunteri">hunteri</tp:taxon-name-part></tp:taxon-name></italic> and <italic><tp:taxon-name><tp:taxon-name-part taxon-name-part-type="genus" reg="Sandracottus">S.</tp:taxon-name-part><tp:taxon-name-part taxon-name-part-type="species" reg="maculatus">maculatus</tp:taxon-name-part></tp:taxon-name></italic> (photo: W. Atthakor) <bold>42</bold> Philippines, Luzon, Pampanga Prov., Bano San Juan, Mt. Arayat NP, spring creek, habitat of <italic><tp:taxon-name><tp:taxon-name-part taxon-name-part-type="genus" reg="Sandracottus">S.</tp:taxon-name-part><tp:taxon-name-part taxon-name-part-type="species" reg="insignis">insignis</tp:taxon-name-part></tp:taxon-name></italic> (photo: H. Freitag).</p></caption><graphic xmlns:xlink="http://www.w3.org/1999/xlink" xlink:href="zookeys-1223-087_article-138220__-g016.jpg" position="float" orientation="portrait" xlink:type="simple" id="oo_1214423.jpg"><uri content-type="original_file" xlink:type="simple">https://binary.pensoft.net/fig/1214423</uri></graphic></fig><fig id="F20" position="float" orientation="portrait"><object-id xmlns:xlink="http://www.w3.org/1999/xlink" content-type="doi" xlink:type="simple">10.3897/zookeys.1223.138220.figures54-57</object-id><object-id xmlns:xlink="http://www.w3.org/1999/xlink" content-type="arpha" xlink:type="simple">CDE3D9E2-4624-5623-B262-E1750279D12E</object-id><label>Figures 54–57.</label><caption><p>Habitus of <bold>54</bold><italic><tp:taxon-name><tp:taxon-name-part taxon-name-part-type="genus" reg="Sandracottus">Sandracottus</tp:taxon-name-part><tp:taxon-name-part taxon-name-part-type="species" reg="jaechi">jaechi</tp:taxon-name-part></tp:taxon-name></italic> (holotype, Sri Lanka, Nuwara Eliya) <bold>55</bold><italic><tp:taxon-name><tp:taxon-name-part taxon-name-part-type="genus" reg="Sandracottus">Sandracottus</tp:taxon-name-part><tp:taxon-name-part taxon-name-part-type="species" reg="insignis">insignis</tp:taxon-name-part></tp:taxon-name></italic> (Philippines; Luzon, Los Banos) <bold>56</bold><italic><tp:taxon-name><tp:taxon-name-part taxon-name-part-type="genus" reg="Sandracottus">S.</tp:taxon-name-part><tp:taxon-name-part taxon-name-part-type="species" reg="maculatus">maculatus</tp:taxon-name-part></tp:taxon-name></italic> (Borneo, Sabah, Sungai Kinabatangan) <bold>57</bold><italic><tp:taxon-name><tp:taxon-name-part taxon-name-part-type="genus" reg="Sandracottus">S.</tp:taxon-name-part><tp:taxon-name-part taxon-name-part-type="species" reg="rotundus">rotundus</tp:taxon-name-part></tp:taxon-name></italic> (Indonesia, Sulawesi, Togian Islands, Kaldidiri Island).</p></caption><graphic xmlns:xlink="http://www.w3.org/1999/xlink" xlink:href="zookeys-1223-087_article-138220__-g020.jpg" position="float" orientation="portrait" xlink:type="simple" id="oo_1214427.jpg"><uri content-type="original_file" xlink:type="simple">https://binary.pensoft.net/fig/1214427</uri></graphic></fig></tp:treatment-sec><ref-list><ref id="B52"><mixed-citation xmlns:xlink="http://www.w3.org/1999/xlink" xlink:type="simple"><person-group><name name-style="western"><surname>Vazirani</surname><given-names>TG</given-names></name></person-group> (<year>1969</year>) <article-title>A review of the subfamilies <tp:taxon-name><tp:taxon-name-part taxon-name-part-type="subfamily">Noterinae</tp:taxon-name-part></tp:taxon-name>, <tp:taxon-name><tp:taxon-name-part taxon-name-part-type="subfamily">Laccophilinae</tp:taxon-name-part></tp:taxon-name>, <tp:taxon-name><tp:taxon-name-part taxon-name-part-type="subfamily">Dytiscinae</tp:taxon-name-part></tp:taxon-name> and <tp:taxon-name><tp:taxon-name-part taxon-name-part-type="subfamily">Hydroporinae</tp:taxon-name-part></tp:taxon-name> (in part) from India.</article-title><source>Oriental Insects</source><volume>2</volume>(<issue>1968</issue>): <fpage>221</fpage>–<lpage>341</lpage>. <ext-link xlink:href="10.1080/00305316.1968.10433885" ext-link-type="doi" xlink:type="simple">https://doi.org/10.1080/00305316.1968.10433885</ext-link></mixed-citation></ref><ref id="B45"><mixed-citation xmlns:xlink="http://www.w3.org/1999/xlink" xlink:type="simple"><person-group><name name-style="western"><surname>Sharp</surname><given-names>D</given-names></name></person-group> (<year>1882</year>) On aquatic carnivorous <tp:taxon-name><tp:taxon-name-part taxon-name-part-type="order">Coleoptera</tp:taxon-name-part></tp:taxon-name> or <tp:taxon-name><tp:taxon-name-part taxon-name-part-type="family">Dytiscidae</tp:taxon-name-part></tp:taxon-name>. The Scientific Transactions of the Royal Dublin Society (2) 2: 179–1003. [+ pls. 7–18] <ext-link xlink:href="10.5962/bhl.title.9530" ext-link-type="doi" xlink:type="simple">https://doi.org/10.5962/bhl.title.9530</ext-link></mixed-citation></ref><ref id="B42"><mixed-citation xmlns:xlink="http://www.w3.org/1999/xlink" xlink:type="simple"><person-group><name name-style="western"><surname>Régimbart</surname><given-names>M</given-names></name></person-group> (<year>1899</year>) <article-title>Révision des <tp:taxon-name><tp:taxon-name-part taxon-name-part-type="family">Dytiscidae</tp:taxon-name-part></tp:taxon-name> de la région Indo-Sino-Malaise.</article-title><source>Annales de la Société Entomologique de France</source><volume>68</volume>: <fpage>186</fpage>–<lpage>367</lpage>. <ext-link xlink:href="10.1080/21686351.1899.12279737" ext-link-type="doi" xlink:type="simple">https://doi.org/10.1080/21686351.1899.12279737</ext-link></mixed-citation></ref><ref id="B60"><mixed-citation xmlns:xlink="http://www.w3.org/1999/xlink" xlink:type="simple"><person-group><name name-style="western"><surname>Zimmermann</surname><given-names>A</given-names></name></person-group> (<year>1920</year>) <source><tp:taxon-name><tp:taxon-name-part taxon-name-part-type="family">Dytiscidae</tp:taxon-name-part></tp:taxon-name>.</source><publisher-name>In: Junk W</publisher-name>, <publisher-loc>Schenkling S (Eds) Berlin, Coleopterorum Catalogus 4, pars 71</publisher-loc>, <size units="page">326 pp</size>.</mixed-citation></ref><ref id="B18"><mixed-citation xmlns:xlink="http://www.w3.org/1999/xlink" xlink:type="simple"><person-group><name name-style="western"><surname>Ghosh</surname><given-names>SK</given-names></name><name name-style="western"><surname>Nilsson</surname><given-names>AN</given-names></name></person-group> (<year>2012</year>) <article-title>Catalogue of the diving beetles of India and adjacent countries (<tp:taxon-name><tp:taxon-name-part taxon-name-part-type="order">Coleoptera</tp:taxon-name-part></tp:taxon-name>: <tp:taxon-name><tp:taxon-name-part taxon-name-part-type="family">Dytiscidae</tp:taxon-name-part></tp:taxon-name>).</article-title><source>Skörvnöpparn, Umea, Supplement</source><volume>3</volume>: <fpage>1</fpage>–<lpage>77</lpage>.</mixed-citation></ref><ref id="B6"><mixed-citation xmlns:xlink="http://www.w3.org/1999/xlink" xlink:type="simple"><person-group><name name-style="western"><surname>Balke</surname><given-names>M</given-names></name><name name-style="western"><surname>Bergsten</surname><given-names>J</given-names></name><name name-style="western"><surname>Wang</surname><given-names>L-J</given-names></name><name name-style="western"><surname>Hendrich</surname><given-names>L</given-names></name></person-group> (<year>2017</year>) <article-title>A new genus and two new species of Southeast Asian <tp:taxon-name><tp:taxon-name-part taxon-name-part-type="tribe">Bidessini</tp:taxon-name-part></tp:taxon-name> as well as new synonyms for Oceanian species (<tp:taxon-name><tp:taxon-name-part taxon-name-part-type="order">Coleoptera</tp:taxon-name-part></tp:taxon-name>, <tp:taxon-name><tp:taxon-name-part taxon-name-part-type="family">Dytiscidae</tp:taxon-name-part></tp:taxon-name>).</article-title><source>ZooKeys</source><volume>647</volume>: <fpage>137</fpage>–<lpage>151</lpage>. <ext-link xlink:href="10.3897/zookeys.647.11231" ext-link-type="doi" xlink:type="simple">https://doi.org/10.3897/zookeys.647.11231</ext-link></mixed-citation></ref><ref id="B3"><mixed-citation xmlns:xlink="http://www.w3.org/1999/xlink" xlink:type="simple"><person-group><name name-style="western"><surname>Atthakor</surname><given-names>W</given-names></name><name name-style="western"><surname>Hendrich</surname><given-names>L</given-names></name><name name-style="western"><surname>Sangpradub</surname><given-names>N</given-names></name><name name-style="western"><surname>Balke</surname><given-names>M</given-names></name></person-group> (<year>2018</year>) <article-title>Diving beetles of the Sakaerat Biosphere Reserve, Nakhon Ratchasima Province, with four new records for Thailand (<tp:taxon-name><tp:taxon-name-part taxon-name-part-type="order">Coleoptera</tp:taxon-name-part></tp:taxon-name>, <tp:taxon-name><tp:taxon-name-part taxon-name-part-type="family">Dytiscidae</tp:taxon-name-part></tp:taxon-name>).</article-title><source>Spixiana</source><volume>41</volume>(<issue>1</issue>): <fpage>91</fpage>–<lpage>98</lpage>.</mixed-citation></ref><ref id="B43"><mixed-citation xmlns:xlink="http://www.w3.org/1999/xlink" xlink:type="simple"><person-group><name name-style="western"><surname>Satô</surname><given-names>M</given-names></name></person-group> (<year>1978</year>) <article-title>Two new dytiscid beetles from Palawan, the Philippines.</article-title><source>Bulletin of the National Science Museum (A, Zoology)</source><volume>5</volume>: <fpage>39</fpage>–<lpage>42</lpage>.</mixed-citation></ref></ref-list></tp:taxon-treatment>
