# Supplementary material for: ﻿Revision of the Oriental and Australasian diving beetle genus Sandracottus Sharp, 1882 (Coleoptera, Dytiscidae, Dytiscinae)
Source: Zookeys. 2025 Jan 6;1223:87–147. doi: 10.3897/zookeys.1223.138220 (PMC11730086; doi:10.3897/zookeys.1223.138220)
Supplement: XML Treatment for Sandracottus rotundus [file zookeys.1223.138220-treatment13.xml]

<!DOCTYPE tp:taxon-treatment
  PUBLIC "-//TaxonX//DTD Taxonomic Treatment Publishing DTD v0 20100105//EN" "tax-treatment-NSO.dtd">
<tp:taxon-treatment xmlns:tp="http://www.plazi.org/taxpub"><tp:treatment-meta><kwd-group><label>Taxon classification</label><kwd>
              <named-content content-type="kingdom">Animalia</named-content>
            </kwd><kwd>
              <named-content content-type="order">Coleoptera</named-content>
            </kwd><kwd>
              <named-content content-type="family">Dytiscidae</named-content>
            </kwd></kwd-group><mixed-citation publication-type="journal"><person-group><name><surname>Hendrich</surname><given-names>Lars</given-names></name><name><surname>Brancucci</surname><given-names>Michel</given-names></name></person-group><article-title>﻿Revision of the Oriental and Australasian diving beetle genus <italic><tp:taxon-name><tp:taxon-name-part taxon-name-part-type="genus" reg="Sandracottus">Sandracottus</tp:taxon-name-part></tp:taxon-name></italic> Sharp, 1882 (<tp:taxon-name><tp:taxon-name-part taxon-name-part-type="order">Coleoptera</tp:taxon-name-part></tp:taxon-name>, <tp:taxon-name><tp:taxon-name-part taxon-name-part-type="family">Dytiscidae</tp:taxon-name-part></tp:taxon-name>, <tp:taxon-name><tp:taxon-name-part taxon-name-part-type="subfamily">Dytiscinae</tp:taxon-name-part></tp:taxon-name>)</article-title><source>Zookeys</source><day>06</day><month>01</month><year>2025</year><volume>1223</volume><fpage>87</fpage><lpage>147</lpage><pub-id pub-id-type="doi">10.3897/zookeys.1223.138220</pub-id></mixed-citation></tp:treatment-meta><tp:nomenclature><label>﻿</label><tp:taxon-name>
            <object-id xmlns:xlink="http://www.w3.org/1999/xlink" content-type="arpha" xlink:type="simple">2E4D6E5D-0A52-58F2-B913-75FFF5D41D1E</object-id>
            <tp:taxon-name-part taxon-name-part-type="genus" reg="Sandracottus">Sandracottus</tp:taxon-name-part>
            <tp:taxon-name-part taxon-name-part-type="species" reg="rotundus">rotundus</tp:taxon-name-part>
          </tp:taxon-name><tp:taxon-authority>Sharp, 1882</tp:taxon-authority><xref ref-type="fig" rid="F3">Figs 11</xref><xref ref-type="fig" rid="F6">, 22</xref><xref ref-type="fig" rid="F11">, 27</xref><xref ref-type="fig" rid="F17">, 45</xref><xref ref-type="fig" rid="F20">, 57</xref><tp:nomenclature-citation-list><tp:nomenclature-citation><tp:taxon-name>
                <tp:taxon-name-part taxon-name-part-type="genus" reg="Sandracottus">Sandracottus</tp:taxon-name-part>
                <tp:taxon-name-part taxon-name-part-type="species" reg="rotundus">rotundus</tp:taxon-name-part>
              </tp:taxon-name><comment>Sharp, 1882: 688 (type locality “Celebes” [Indonesia, Sulawesi]); <xref ref-type="bibr" rid="B42">Régimbart 1899</xref>: 337 (descr.); <xref ref-type="bibr" rid="B60">Zimmermann 1920</xref>: 235 (cat.); Hájek and Nilsson 2024: 91 (cat.).</comment></tp:nomenclature-citation></tp:nomenclature-citation-list></tp:nomenclature><tp:treatment-sec sec-type="type material" id="SECID0ENLDK"><title>Type material.</title><p><bold><italic>Holotype</italic></bold>: Male, “Type H.T.”, “Celebes 985 <tp:taxon-name><tp:taxon-name-part taxon-name-part-type="genus" reg="Sandracottus"/><tp:taxon-name-part taxon-name-part-type="species" reg="rotundus">rotundus</tp:taxon-name-part></tp:taxon-name>”, “Sharp Coll. 1905-313” (<abbrev xmlns:xlink="http://www.w3.org/1999/xlink" xlink:title="Natural History Museum, London" id="ABBRID0EBMDK" xlink:type="simple">NHMUK</abbrev>). Examined.</p></tp:treatment-sec><tp:treatment-sec sec-type="material" id="SECID0EFMDK"><title>Additional material.</title><p><bold>(80 specimens)</bold>: • <bold>Indonesia</bold>: 1 ex., “INDONESIA, N-Sulawesi vic. Raja Basar b. Moutong, 15 m N 0°29'78” E 121°12'99”, 28.II.2009, river valley (*016*), A. Skale leg.” (<abbrev xmlns:xlink="http://www.w3.org/1999/xlink" xlink:title="Collection André Skale" id="ABBRID0EPMDK" xlink:type="simple">CAS</abbrev>); 2 exs., “Minahassa, Celebes” [Minahasa, Sulawesi] (<abbrev xmlns:xlink="http://www.w3.org/1999/xlink" xlink:title="Nationaal Natuurhistorisch Museum" id="ABBRID0ETMDK" xlink:type="simple">RMNH</abbrev>); 5 exs., “Rosenberg, Toelabollo, Celebes” [Tulabalo, Sulawesi] (<abbrev xmlns:xlink="http://www.w3.org/1999/xlink" xlink:title="Muséum national d´Histoire naturelle, Paris" id="ABBRID0EXMDK" xlink:type="simple">MNHN</abbrev>, <abbrev xmlns:xlink="http://www.w3.org/1999/xlink" xlink:title="Nationaal Natuurhistorisch Museum" id="ABBRID0E2MDK" xlink:type="simple">RMNH</abbrev>); 1 ex., “Indonesia, Celebes” [Sulawesi] (<abbrev xmlns:xlink="http://www.w3.org/1999/xlink" xlink:title="Natural History Museum, London" id="ABBRID0E6MDK" xlink:type="simple">NHMUK</abbrev>); 1 ex., “Indonesia, C-Sulawesi, 45 km SE Palu, 1994, <named-content xmlns:xlink="http://www.w3.org/1999/xlink" content-type="dwc:verbatimCoordinates" xlink:type="simple"><named-content content-type="geo-json" specific-use="{&#34;type&#34;:&#34;Point&#34;,&#34;coordinates&#34;:[120.133333,-1.183333]}" id="NCID0EGNDK" xlink:type="simple">01°11'S 120°08'E</named-content></named-content>, J. Haft leg. (5)” (<abbrev xmlns:xlink="http://www.w3.org/1999/xlink" xlink:title="Naturhistorisches Museum Wien" id="ABBRID0ELNDK" xlink:type="simple">NMW</abbrev>); 1 ex., “Indonesia, Sulawesi Utara, Dumoga Bone N.P., XI.1985, Rothamsted light trap, site 1, 200 m, H.Barlov leg.” (<abbrev xmlns:xlink="http://www.w3.org/1999/xlink" xlink:title="Natural History Museum, London" id="ABBRID0EPNDK" xlink:type="simple">NHMUK</abbrev>); 1 ex., “Indonesia, Sulawesi Utara, Dumoga Bone N.P., 17.I.1985, lowland forest 200–300 m”, “R. Ent. Soc. London Project Walace B.M. 1985-10” (<abbrev xmlns:xlink="http://www.w3.org/1999/xlink" xlink:title="Natural History Museum, London" id="ABBRID0ETNDK" xlink:type="simple">NHMUK</abbrev>); 1 ex., “Indonesia, Sulawesi Utara, Dumoga Bone N.P., 6.II.1985, site 5, Tumpah transect, 300 m, J.D. Holloway leg.” (<abbrev xmlns:xlink="http://www.w3.org/1999/xlink" xlink:title="Natural History Museum, London" id="ABBRID0EXNDK" xlink:type="simple">NHMUK</abbrev>); 1 ex., “Indonesia, Sulawesi Togian Islands, Pulau Togian, river in forest south of Wakai, 5.-17.VIII.1987, D.T. Bilton leg.” (<abbrev xmlns:xlink="http://www.w3.org/1999/xlink" xlink:title="Collection Lars Hendrich" id="ABBRID0E2NDK" xlink:type="simple">CLH</abbrev>); 16 exs., “Sulawesi Togean Islands, Kadidiri Island interior, 30 m, 28.viii.2011, 00 21.531S 121 50.959E (SUL005)” (<abbrev xmlns:xlink="http://www.w3.org/1999/xlink" xlink:title="Museum Zoologicum Bogoriense" id="ABBRID0E6NDK" xlink:type="simple">MZB</abbrev>, <abbrev xmlns:xlink="http://www.w3.org/1999/xlink" xlink:title="Zoologische Staatssammlung, München" id="ABBRID0EDODK" xlink:type="simple">ZSM</abbrev>); 50 exs., “Indonesia, C-Sulawesi, Togian Islands, Kaldidiri Island near Paradise Island Resort, 50 m, S 00°21 E 121°50, 12.-15.II.1997, J. Haft leg.” (<abbrev xmlns:xlink="http://www.w3.org/1999/xlink" xlink:title="Collection Lars Hendrich" id="ABBRID0EHODK" xlink:type="simple">CLH</abbrev>, <abbrev xmlns:xlink="http://www.w3.org/1999/xlink" xlink:title="Collection Jaroslav Šťastný" id="ABBRID0ELODK" xlink:type="simple">CJS</abbrev>, <abbrev xmlns:xlink="http://www.w3.org/1999/xlink" xlink:title="Naturhistorisches Museum Basel" id="ABBRID0EPODK" xlink:type="simple">NMB</abbrev>, <abbrev xmlns:xlink="http://www.w3.org/1999/xlink" xlink:title="Národní muzeum, Praha" id="ABBRID0ETODK" xlink:type="simple">NMPC</abbrev>).</p></tp:treatment-sec><tp:treatment-sec sec-type="redescription" id="SECID0EXODK"><title>Redescription.</title><p>Body broad oval, shiny, testaceous with black markings. Ventral side completely dark brown to black, legs testaceous, hind legs somewhat darker.</p><p>Head testaceous with posterior part and broadly so on posterior half alongside as well as two elongate spots on clypeus black, shiny (Figs <xref ref-type="fig" rid="F3">11</xref>, <xref ref-type="fig" rid="F20">57</xref>). Surface almost smooth consisting of dense and very numerous punctures of different size and of larger, much sparser ones, particularly numerous on frons. Clypeal grooves, punctures alongside eyes and transverse depression beside eyes distinctly impressed, punctures large and coalescent. Antennae testaceous; antennomeres slender, antennomere V 4.5× as long as broad.</p><fig id="F18" position="float" orientation="portrait"><object-id xmlns:xlink="http://www.w3.org/1999/xlink" content-type="doi" xlink:type="simple">10.3897/zookeys.1223.138220.figures46-49</object-id><object-id xmlns:xlink="http://www.w3.org/1999/xlink" content-type="arpha" xlink:type="simple">7D7C2350-B546-5421-8033-D44C4C420960</object-id><label>Figures 46–49.</label><caption><p>Colouration and habitus of <bold>46</bold><italic><tp:taxon-name><tp:taxon-name-part taxon-name-part-type="genus" reg="Sandracottus">Sandracottus</tp:taxon-name-part><tp:taxon-name-part taxon-name-part-type="species" reg="bakewellii">bakewellii</tp:taxon-name-part><tp:taxon-name-part taxon-name-part-type="subspecies" reg="bakewellii">bakewellii</tp:taxon-name-part></tp:taxon-name></italic> (Australia, Northern Queensland, Atherton Tableland, Mareeba) <bold>47</bold><italic><tp:taxon-name><tp:taxon-name-part taxon-name-part-type="genus" reg="Sandracottus">S.</tp:taxon-name-part><tp:taxon-name-part taxon-name-part-type="species" reg="bakewellii">bakewellii</tp:taxon-name-part><tp:taxon-name-part taxon-name-part-type="subspecies" reg="guttatus">guttatus</tp:taxon-name-part></tp:taxon-name></italic> (Australia, Northern Territory, Ormiston Gorge) <bold>48</bold><italic><tp:taxon-name><tp:taxon-name-part taxon-name-part-type="genus" reg="Sandracottus">S.</tp:taxon-name-part><tp:taxon-name-part taxon-name-part-type="species" reg="bizonatus">bizonatus</tp:taxon-name-part></tp:taxon-name></italic> (Borneo, Sabah, Keningau) <bold>49</bold><italic><tp:taxon-name><tp:taxon-name-part taxon-name-part-type="genus" reg="Sandracottus">S.</tp:taxon-name-part><tp:taxon-name-part taxon-name-part-type="species" reg="chevrolati">chevrolati</tp:taxon-name-part></tp:taxon-name></italic> (Indonesia, Sumba Island, Waingapu).</p></caption><graphic xmlns:xlink="http://www.w3.org/1999/xlink" xlink:href="zookeys-1223-087_article-138220__-g018.jpg" position="float" orientation="portrait" xlink:type="simple" id="oo_1214425.jpg"><uri content-type="original_file" xlink:type="simple">https://binary.pensoft.net/fig/1214425</uri></graphic></fig><p>Pronotum black with broad lateral testaceous markings (Figs <xref ref-type="fig" rid="F3">11</xref>, <xref ref-type="fig" rid="F20">57</xref>). Surface very superficially shagreened, almost not visible, with dense punctation; punctures medium-sized mixed with smaller ones. Anterior and lateral puncture lines dense and coalescent, punctures becoming sparse towards middle and lacking in very middle of anterior margin. Posterior puncture line with coarse and coalescent punctures on middle of each side, distinctly smaller and spaced out on disc.</p><fig id="F19" position="float" orientation="portrait"><object-id xmlns:xlink="http://www.w3.org/1999/xlink" content-type="doi" xlink:type="simple">10.3897/zookeys.1223.138220.figures50-53</object-id><object-id xmlns:xlink="http://www.w3.org/1999/xlink" content-type="arpha" xlink:type="simple">30326CF4-D049-537D-95DD-13D0C72E3B22</object-id><label>Figures 50–53.</label><caption><p>Habitus of <bold>50</bold><italic><tp:taxon-name><tp:taxon-name-part taxon-name-part-type="genus" reg="Sandracottus">Sandracottus</tp:taxon-name-part><tp:taxon-name-part taxon-name-part-type="species" reg="dejeanii">dejeanii</tp:taxon-name-part></tp:taxon-name></italic> (India, Himachal Pradesh, Kangra Valley, Dharamsala) <bold>51</bold><italic><tp:taxon-name><tp:taxon-name-part taxon-name-part-type="genus" reg="Sandracottus">S.</tp:taxon-name-part><tp:taxon-name-part taxon-name-part-type="species" reg="festivus">festivus</tp:taxon-name-part></tp:taxon-name></italic> (Sri Lanka, Ratnapura, Sincharaja <bold>52</bold><italic><tp:taxon-name><tp:taxon-name-part taxon-name-part-type="genus" reg="Sandracottus">S.</tp:taxon-name-part><tp:taxon-name-part taxon-name-part-type="species" reg="femoralis">femoralis</tp:taxon-name-part></tp:taxon-name></italic> (Indonesia, West Papua, Kapupaten Paniai, Nabire) <bold>53</bold><italic><tp:taxon-name><tp:taxon-name-part taxon-name-part-type="genus" reg="Sandracottus">S.</tp:taxon-name-part><tp:taxon-name-part taxon-name-part-type="species" reg="hunteri">hunteri</tp:taxon-name-part></tp:taxon-name></italic> (China, Central Sichuan).</p></caption><graphic xmlns:xlink="http://www.w3.org/1999/xlink" xlink:href="zookeys-1223-087_article-138220__-g019.jpg" position="float" orientation="portrait" xlink:type="simple" id="oo_1214426.jpg"><uri content-type="original_file" xlink:type="simple">https://binary.pensoft.net/fig/1214426</uri></graphic></fig><p>Elytra black with five testaceous markings, consisting of one basal, two lateral, one just behind middle, and one posterior apical one (Figs <xref ref-type="fig" rid="F3">11</xref>, <xref ref-type="fig" rid="F20">57</xref>). Epipleura testaceous to ferrugineus brown. Surface very slightly and superficially shagreened and covered with double punctation, smaller and denser ones as well as larger much sparser ones. Puncture lines with groups of medium-sized punctures mostly grouped by five or six punctures; groups closer together on discal line.</p><fig id="F20" position="float" orientation="portrait"><object-id xmlns:xlink="http://www.w3.org/1999/xlink" content-type="doi" xlink:type="simple">10.3897/zookeys.1223.138220.figures54-57</object-id><object-id xmlns:xlink="http://www.w3.org/1999/xlink" content-type="arpha" xlink:type="simple">CDE3D9E2-4624-5623-B262-E1750279D12E</object-id><label>Figures 54–57.</label><caption><p>Habitus of <bold>54</bold><italic><tp:taxon-name><tp:taxon-name-part taxon-name-part-type="genus" reg="Sandracottus">Sandracottus</tp:taxon-name-part><tp:taxon-name-part taxon-name-part-type="species" reg="jaechi">jaechi</tp:taxon-name-part></tp:taxon-name></italic> (holotype, Sri Lanka, Nuwara Eliya) <bold>55</bold><italic><tp:taxon-name><tp:taxon-name-part taxon-name-part-type="genus" reg="Sandracottus">Sandracottus</tp:taxon-name-part><tp:taxon-name-part taxon-name-part-type="species" reg="insignis">insignis</tp:taxon-name-part></tp:taxon-name></italic> (Philippines; Luzon, Los Banos) <bold>56</bold><italic><tp:taxon-name><tp:taxon-name-part taxon-name-part-type="genus" reg="Sandracottus">S.</tp:taxon-name-part><tp:taxon-name-part taxon-name-part-type="species" reg="maculatus">maculatus</tp:taxon-name-part></tp:taxon-name></italic> (Borneo, Sabah, Sungai Kinabatangan) <bold>57</bold><italic><tp:taxon-name><tp:taxon-name-part taxon-name-part-type="genus" reg="Sandracottus">S.</tp:taxon-name-part><tp:taxon-name-part taxon-name-part-type="species" reg="rotundus">rotundus</tp:taxon-name-part></tp:taxon-name></italic> (Indonesia, Sulawesi, Togian Islands, Kaldidiri Island).</p></caption><graphic xmlns:xlink="http://www.w3.org/1999/xlink" xlink:href="zookeys-1223-087_article-138220__-g020.jpg" position="float" orientation="portrait" xlink:type="simple" id="oo_1214427.jpg"><uri content-type="original_file" xlink:type="simple">https://binary.pensoft.net/fig/1214427</uri></graphic></fig><p>Ventral side dark brown. Legs particularly fore and mid legs testaceous, hind legs ferrugineus brown to dark brown. Prosternal process short and broad, 1.3× longer than broad, flattened finely but distinctly sculptured. Posterior margin broadly rounded. Whole surface very superficially shagreened and finely punctured. Metatibia with sparse medium-sized punctures on outer half. Ventrites II–VI very superficially shagreened, slightly and longitudinally wrinkled on lateral parts, complete surface densely covered with very small punctures and larger sparser ones. Posterior margins rounded, bordered with some large and coalescent punctures on middle of each side.</p><p>Measurements: <abbrev xmlns:xlink="http://www.w3.org/1999/xlink" xlink:title="total length" id="ABBRID0EIWDK" xlink:type="simple">TL</abbrev> = 12.4–12.8 mm, <abbrev xmlns:xlink="http://www.w3.org/1999/xlink" xlink:title="total length minus head length" id="ABBRID0EMWDK" xlink:type="simple">TL-h</abbrev> = 11.4–11.9 mm, <abbrev xmlns:xlink="http://www.w3.org/1999/xlink" xlink:title="maximum width" id="ABBRID0EQWDK" xlink:type="simple">TW</abbrev> = 7.6–7.9 mm.</p><p>♂. Protarsomeres I–III strongly enlarged with three larger suckers and numerous smaller ones. Mesotarsomeres I–III with two rows of smaller suckers. Median lobe of aedeagus in ventral view broad, constricted medially, parallel-sided in apical part up to apex, here slightly broadened and broadly rounded (Fig. <xref ref-type="fig" rid="F6">22a</xref>). Parameres broad and strongly pointed at apex, slightly longer than median lobe (Fig. <xref ref-type="fig" rid="F6">22b</xref>).</p><p>♀. Similar to male, tarsi not enlarged. Microsculpture on ventrite VI as in male.</p></tp:treatment-sec><tp:treatment-sec sec-type="Differential diagnosis" id="SECID0E6WDK"><title>Differential diagnosis.</title><p>The species is well distinguished from all other Oriental species of the genus by its colouration and roundish oval body. From the dorsal colouration <italic><tp:taxon-name><tp:taxon-name-part taxon-name-part-type="genus" reg="Sandracottus">S.</tp:taxon-name-part><tp:taxon-name-part taxon-name-part-type="species" reg="rotundus">rotundus</tp:taxon-name-part></tp:taxon-name></italic> is near to the Australian <italic><tp:taxon-name><tp:taxon-name-part taxon-name-part-type="genus" reg="Sandracottus">S.</tp:taxon-name-part><tp:taxon-name-part taxon-name-part-type="species" reg="bakewellii">bakewellii</tp:taxon-name-part><tp:taxon-name-part taxon-name-part-type="subspecies" reg="bakewellii">bakewellii</tp:taxon-name-part></tp:taxon-name></italic> (Figs <xref ref-type="fig" rid="F1">1</xref>, <xref ref-type="fig" rid="F18">46</xref>) which is generally more elongated. Furthermore, both species can be separated by the shapes of their median lobes (Figs <xref ref-type="fig" rid="F4">12a, b</xref>, <xref ref-type="fig" rid="F6">22a, b</xref>).</p></tp:treatment-sec><tp:treatment-sec sec-type="distribution" id="SECID0EPYDK"><title>Distribution.</title><p>Indonesia: northern and central Sulawesi including Togian Islands (Fig. <xref ref-type="fig" rid="F11">27</xref>). Specimens were collected between 30 and 300 m a.s.l.</p></tp:treatment-sec><tp:treatment-sec sec-type="habitat" id="SECID0EZYDK"><title>Habitat.</title><p><italic><tp:taxon-name><tp:taxon-name-part taxon-name-part-type="genus" reg="Sandracottus">Sandracottus</tp:taxon-name-part><tp:taxon-name-part taxon-name-part-type="species" reg="rotundus">rotundus</tp:taxon-name-part></tp:taxon-name></italic> seems to be restricted to stagnant water bodies in primary lowland forests of northern and central Sulawesi and their adjacent islands. All specimens on Kaldiri Island were obtained from muddy forest pools (depths up to 30 cm) and from shallow water of a forest lake not far from the sea. According to Jan Haft (pers. comm. 1998) those pools were frequently used and probably created by Babirusas [<italic><tp:taxon-name><tp:taxon-name-part taxon-name-part-type="genus" reg="Babyrousa">Babyrousa</tp:taxon-name-part><tp:taxon-name-part taxon-name-part-type="species" reg="togeanensis">togeanensis</tp:taxon-name-part></tp:taxon-name></italic> (Sody, 1949)] (Fig. <xref ref-type="fig" rid="F17">45</xref>). Co-occurring species include the rare <italic><tp:taxon-name><tp:taxon-name-part taxon-name-part-type="genus" reg="Cybister">Cybister</tp:taxon-name-part><tp:taxon-name-part taxon-name-part-type="species" reg="aterrimus">aterrimus</tp:taxon-name-part></tp:taxon-name></italic> Régimbart, 1899, <italic><tp:taxon-name><tp:taxon-name-part taxon-name-part-type="genus" reg="Hydaticus">Hydaticus</tp:taxon-name-part></tp:taxon-name></italic> species of the <italic>pacificus</italic> group, and some unidentified <italic><tp:taxon-name><tp:taxon-name-part taxon-name-part-type="genus" reg="Copelatus">Copelatus</tp:taxon-name-part></tp:taxon-name></italic>.</p></tp:treatment-sec><tp:treatment-sec sec-type="Conservation" id="SECID0EU1DK"><title>Conservation.</title><p>A rare species recorded from a very restricted area in Indonesia. Most probably the species is associated with the declining primary lowland rainforests on the island Sulawesi. It is recommended to be listed in the next IUCN red list.</p></tp:treatment-sec><tp:treatment-sec><!--Section generated to contain objects referenced in tp:taxon-treatment.--><fig id="F3" position="float" orientation="portrait"><object-id xmlns:xlink="http://www.w3.org/1999/xlink" content-type="doi" xlink:type="simple">10.3897/zookeys.1223.138220.figures8-11</object-id><object-id xmlns:xlink="http://www.w3.org/1999/xlink" content-type="arpha" xlink:type="simple">56725185-A1CF-5C62-AB04-DFD21F1140FD</object-id><label>Figures 8–11.</label><caption><p>Habitus of <bold>8</bold><italic><tp:taxon-name><tp:taxon-name-part taxon-name-part-type="genus" reg="Sandracottus">Sandracottus</tp:taxon-name-part><tp:taxon-name-part taxon-name-part-type="species" reg="insignis">insignis</tp:taxon-name-part></tp:taxon-name></italic> (Luzon, Philippines) <bold>9</bold><italic><tp:taxon-name><tp:taxon-name-part taxon-name-part-type="genus" reg="Sandracottus">S.</tp:taxon-name-part><tp:taxon-name-part taxon-name-part-type="species" reg="jaechi">jaechi</tp:taxon-name-part></tp:taxon-name></italic> (paratype from Nuwara Eliya, Sri Lanka) <bold>10</bold><italic><tp:taxon-name><tp:taxon-name-part taxon-name-part-type="genus" reg="Sandracottus">S.</tp:taxon-name-part><tp:taxon-name-part taxon-name-part-type="species" reg="maculatus">maculatus</tp:taxon-name-part></tp:taxon-name></italic> (Thailand) <bold>11</bold><italic><tp:taxon-name><tp:taxon-name-part taxon-name-part-type="genus" reg="Sandracottus">S.</tp:taxon-name-part><tp:taxon-name-part taxon-name-part-type="species" reg="rotundus">rotundus</tp:taxon-name-part></tp:taxon-name></italic> (Sulawesi, Togian Islands).</p></caption><graphic xmlns:xlink="http://www.w3.org/1999/xlink" xlink:href="zookeys-1223-087_article-138220__-g003.jpg" position="float" orientation="portrait" xlink:type="simple" id="oo_1214410.jpg"><uri content-type="original_file" xlink:type="simple">https://binary.pensoft.net/fig/1214410</uri></graphic></fig><fig id="F6" position="float" orientation="portrait"><object-id xmlns:xlink="http://www.w3.org/1999/xlink" content-type="doi" xlink:type="simple">10.3897/zookeys.1223.138220.figures20-22</object-id><object-id xmlns:xlink="http://www.w3.org/1999/xlink" content-type="arpha" xlink:type="simple">72446F20-D1B7-53EA-A655-996B2DCCF488</object-id><label>Figures 20–22.</label><caption><p>Median lobe of aedeagus in ventral view (a), and right paramere in lateral view (b): <bold>20</bold><italic><tp:taxon-name><tp:taxon-name-part taxon-name-part-type="genus" reg="Sandracottus">Sandracottus</tp:taxon-name-part><tp:taxon-name-part taxon-name-part-type="species" reg="jaechi">jaechi</tp:taxon-name-part></tp:taxon-name></italic><bold>21</bold><italic><tp:taxon-name><tp:taxon-name-part taxon-name-part-type="genus" reg="Sandracottus">S.</tp:taxon-name-part><tp:taxon-name-part taxon-name-part-type="species" reg="maculatus">maculatus</tp:taxon-name-part></tp:taxon-name></italic> and <bold>22</bold><italic><tp:taxon-name><tp:taxon-name-part taxon-name-part-type="genus" reg="Sandracottus">S.</tp:taxon-name-part><tp:taxon-name-part taxon-name-part-type="species" reg="rotundus">rotundus</tp:taxon-name-part></tp:taxon-name></italic>.</p></caption><graphic xmlns:xlink="http://www.w3.org/1999/xlink" xlink:href="zookeys-1223-087_article-138220__-g006.jpg" position="float" orientation="portrait" xlink:type="simple" id="oo_1214413.jpg"><uri content-type="original_file" xlink:type="simple">https://binary.pensoft.net/fig/1214413</uri></graphic></fig><fig id="F11" position="float" orientation="portrait"><object-id xmlns:xlink="http://www.w3.org/1999/xlink" content-type="doi" xlink:type="simple">10.3897/zookeys.1223.138220.figure27</object-id><object-id xmlns:xlink="http://www.w3.org/1999/xlink" content-type="arpha" xlink:type="simple">FE66CC56-BE0D-57C7-A045-0ADBE057284E</object-id><label>Figure 27.</label><caption><p>Distribution of <italic><tp:taxon-name><tp:taxon-name-part taxon-name-part-type="genus" reg="Sandracottus">Sandracottus</tp:taxon-name-part><tp:taxon-name-part taxon-name-part-type="species" reg="femoralis">femoralis</tp:taxon-name-part></tp:taxon-name></italic> [black dots] in New Guinea and the Moluccas, and <italic><tp:taxon-name><tp:taxon-name-part taxon-name-part-type="genus" reg="Sandracottus">S.</tp:taxon-name-part><tp:taxon-name-part taxon-name-part-type="species" reg="rotundus">rotundus</tp:taxon-name-part></tp:taxon-name></italic> [red squares] on Sulawesi.</p></caption><graphic xmlns:xlink="http://www.w3.org/1999/xlink" xlink:href="zookeys-1223-087_article-138220__-g011.jpg" position="float" orientation="portrait" xlink:type="simple" id="oo_1214418.jpg"><uri content-type="original_file" xlink:type="simple">https://binary.pensoft.net/fig/1214418</uri></graphic></fig><fig id="F17" position="float" orientation="portrait"><object-id xmlns:xlink="http://www.w3.org/1999/xlink" content-type="doi" xlink:type="simple">10.3897/zookeys.1223.138220.figures43-45</object-id><object-id xmlns:xlink="http://www.w3.org/1999/xlink" content-type="arpha" xlink:type="simple">A50EB81C-D38E-56F6-8FDE-AEFC0360BFD1</object-id><label>Figures 43–45.</label><caption><p>Habitats of <italic><tp:taxon-name><tp:taxon-name-part taxon-name-part-type="genus" reg="Sandracottus">Sandracottus</tp:taxon-name-part></tp:taxon-name></italic><bold>43, 44</bold> Malaysia, Sabah, Kinabatangan riv. 8.-15.VI.2003, Uncle Tan´s camp, habitat of <italic><tp:taxon-name><tp:taxon-name-part taxon-name-part-type="genus" reg="Sandracottus">S.</tp:taxon-name-part><tp:taxon-name-part taxon-name-part-type="species" reg="maculatus">maculatus</tp:taxon-name-part></tp:taxon-name></italic> (photos: J. Šťastný) <bold>45</bold> Indonesia, Sulawesi, Togian Islands, Kaldidiri Island near Paradise Island Resort, Babirusa puddles (on the left), habitat of <italic><tp:taxon-name><tp:taxon-name-part taxon-name-part-type="genus" reg="Sandracottus">S.</tp:taxon-name-part><tp:taxon-name-part taxon-name-part-type="species" reg="rotundus">rotundus</tp:taxon-name-part></tp:taxon-name></italic> (photo: J. Haft).</p></caption><graphic xmlns:xlink="http://www.w3.org/1999/xlink" xlink:href="zookeys-1223-087_article-138220__-g017.jpg" position="float" orientation="portrait" xlink:type="simple" id="oo_1214424.jpg"><uri content-type="original_file" xlink:type="simple">https://binary.pensoft.net/fig/1214424</uri></graphic></fig><fig id="F1" position="float" orientation="portrait"><object-id xmlns:xlink="http://www.w3.org/1999/xlink" content-type="doi" xlink:type="simple">10.3897/zookeys.1223.138220.figures1-3</object-id><object-id xmlns:xlink="http://www.w3.org/1999/xlink" content-type="arpha" xlink:type="simple">9E93F467-A3F5-562A-9E2D-77BB8361B1D9</object-id><label>Figures 1–3.</label><caption><p>Habitus of <bold>1</bold><italic><tp:taxon-name><tp:taxon-name-part taxon-name-part-type="genus" reg="Sandracottus">Sandracottus</tp:taxon-name-part><tp:taxon-name-part taxon-name-part-type="species" reg="bakewellii">bakewellii</tp:taxon-name-part><tp:taxon-name-part taxon-name-part-type="subspecies" reg="bakewellii">bakewellii</tp:taxon-name-part></tp:taxon-name></italic> (Northern Territory, Australia) <bold>2</bold><italic><tp:taxon-name><tp:taxon-name-part taxon-name-part-type="genus" reg="Sandracottus">S.</tp:taxon-name-part><tp:taxon-name-part taxon-name-part-type="species" reg="bizonatus">bizonatus</tp:taxon-name-part></tp:taxon-name></italic> (Borneo, Sabah, Kinabalu) <bold>3</bold><italic><tp:taxon-name><tp:taxon-name-part taxon-name-part-type="genus" reg="Sandracottus">S.</tp:taxon-name-part><tp:taxon-name-part taxon-name-part-type="species" reg="chevrolati">chevrolati</tp:taxon-name-part></tp:taxon-name></italic> (Sumba Island, Indonesia).</p></caption><graphic xmlns:xlink="http://www.w3.org/1999/xlink" xlink:href="zookeys-1223-087_article-138220__-g001.jpg" position="float" orientation="portrait" xlink:type="simple" id="oo_1214408.jpg"><uri content-type="original_file" xlink:type="simple">https://binary.pensoft.net/fig/1214408</uri></graphic></fig><fig id="F4" position="float" orientation="portrait"><object-id xmlns:xlink="http://www.w3.org/1999/xlink" content-type="doi" xlink:type="simple">10.3897/zookeys.1223.138220.figures12-15</object-id><object-id xmlns:xlink="http://www.w3.org/1999/xlink" content-type="arpha" xlink:type="simple">BB0B1374-E9E0-5C6D-9989-6F38D6CEEE92</object-id><label>Figures 12–15.</label><caption><p>Median lobe of aedeagus in ventral view (a), and right paramere in lateral view (b) <bold>12</bold><italic><tp:taxon-name><tp:taxon-name-part taxon-name-part-type="genus" reg="Sandracottus">Sandracottus</tp:taxon-name-part><tp:taxon-name-part taxon-name-part-type="species" reg="bakewellii">bakewellii</tp:taxon-name-part><tp:taxon-name-part taxon-name-part-type="subspecies" reg="bakewellii">bakewellii</tp:taxon-name-part></tp:taxon-name></italic><bold>13</bold><italic><tp:taxon-name><tp:taxon-name-part taxon-name-part-type="genus" reg="Sandracottus">S.</tp:taxon-name-part><tp:taxon-name-part taxon-name-part-type="species" reg="bizonatus">bizonatus</tp:taxon-name-part></tp:taxon-name></italic><bold>14</bold><italic><tp:taxon-name><tp:taxon-name-part taxon-name-part-type="genus" reg="Sandracottus">S.</tp:taxon-name-part><tp:taxon-name-part taxon-name-part-type="species" reg="chevrolati">chevrolati</tp:taxon-name-part></tp:taxon-name></italic> and <bold>15</bold><italic><tp:taxon-name><tp:taxon-name-part taxon-name-part-type="genus" reg="Sandracottus">S.</tp:taxon-name-part><tp:taxon-name-part taxon-name-part-type="species" reg="dejeanii">dejeanii</tp:taxon-name-part></tp:taxon-name></italic>.</p></caption><graphic xmlns:xlink="http://www.w3.org/1999/xlink" xlink:href="zookeys-1223-087_article-138220__-g004.jpg" position="float" orientation="portrait" xlink:type="simple" id="oo_1214411.jpg"><uri content-type="original_file" xlink:type="simple">https://binary.pensoft.net/fig/1214411</uri></graphic></fig></tp:treatment-sec><ref-list><ref id="B42"><mixed-citation xmlns:xlink="http://www.w3.org/1999/xlink" xlink:type="simple"><person-group><name name-style="western"><surname>Régimbart</surname><given-names>M</given-names></name></person-group> (<year>1899</year>) <article-title>Révision des <tp:taxon-name><tp:taxon-name-part taxon-name-part-type="family">Dytiscidae</tp:taxon-name-part></tp:taxon-name> de la région Indo-Sino-Malaise.</article-title><source>Annales de la Société Entomologique de France</source><volume>68</volume>: <fpage>186</fpage>–<lpage>367</lpage>. <ext-link xlink:href="10.1080/21686351.1899.12279737" ext-link-type="doi" xlink:type="simple">https://doi.org/10.1080/21686351.1899.12279737</ext-link></mixed-citation></ref><ref id="B60"><mixed-citation xmlns:xlink="http://www.w3.org/1999/xlink" xlink:type="simple"><person-group><name name-style="western"><surname>Zimmermann</surname><given-names>A</given-names></name></person-group> (<year>1920</year>) <source><tp:taxon-name><tp:taxon-name-part taxon-name-part-type="family">Dytiscidae</tp:taxon-name-part></tp:taxon-name>.</source><publisher-name>In: Junk W</publisher-name>, <publisher-loc>Schenkling S (Eds) Berlin, Coleopterorum Catalogus 4, pars 71</publisher-loc>, <size units="page">326 pp</size>.</mixed-citation></ref></ref-list></tp:taxon-treatment>
